# Supplementary material for: Smoking, alcohol consumption, and cancer: A mendelian randomisation study in UK Biobank and international genetic consortia participants
Source: PLoS Med. 2020 Jul 23;17(7):e1003178. doi: 10.1371/journal.pmed.1003178 (PMC7377370; doi:10.1371/journal.pmed.1003178)
Supplement: S1 Table — (XLSX) [file pmed.1003178.s002.xlsx]

## Sheet: S1 Table
	S1 Table. Sources and definition of cancers in UK Biobank
	Cancer site/cancer	ICD-9 codes	ICD-10 codes	Self reported cancer
	Lung	162, V10.1	C33, C34, C39.9, Z85.1	1001, 1027, 1028, 1080
	Breast	174, 175, V10.3	C50, Z85.3	1002
	Uterus	179, 182, V10.42,	C54, C55, Z85.42	1040
	Ovary	183.0, 183.2, 183.8, 183.9, V10.43	C56, C57.0, C57.4, Z85.43	1039
	Cervix	180, V10.41	C53, Z85.41	1041
	Prostate	185, V10.46	C61, Z85.46	1044
	Bladder	188, 189.1, 189.2, V10.51, V10.53	C67, C65, C66, Z85.51, Z85.54, Z85.53	1035
	Kidney	189.0, V10.52	C64, Z85.528	1034
	Brain/CNS/Intracranial	191, 192.0, 192.1, 192.2, 192.3, V10.85	C70, C71, C72.0, C72.3, Z85.841	1031, 1032, 1033
	Head and neck	140, 141, 142, 143, 144, 145, 146, 147, 148, 149, 160, 161, V10.01, V10.02, V10.21, V10.22	C00, C01, C02, C03, C04, C05, C06, C07, C08, C09, C10, C11, C12, C13, C14, C30, C31, C32, Z85.21, Z85.22, Z85.81	1006, 1007, 1009, 1004, 1010, 1011, 1012, 1077, 1078, 1079, 1005, 1015, 1016
	Oesophagus	150, V10.03	C15, Z85.01	1017
	Stomach	151, V10.04	C16, Z85.028	1018
	Colorectum	153, 154.0, 154.1, V10.05, V10.06	C18, C19, C20, Z85.038, Z85.048	1020, 1022, 1023
	Pancreas	157	C25, Z85.07	1034
	Melanoma	172, V10.82	C43, Z85.820	1059
	Non-Hodgkin lymphoma	200, 202.0 , 202.1, 202.2, 202.7, V10.71	C82, C83, C84, C85, C86, C88.0, C88.4, Z85.72	1053
	Leukaemia	204, 205, 206, 207, 208, V10.6	C91, C92, C93, C94.0, C94.2, C94.3, C94.4, C94.8, C95, Z85.6	1048, 1055, 1056, 1074
	Myeloma	203.0, 203.1	C90.0, C90.1	1050
