# Supplementary material for: Smoking, alcohol consumption, and cancer: A mendelian randomisation study in UK Biobank and international genetic consortia participants
Source: PLoS Med. 2020 Jul 23;17(7):e1003178. doi: 10.1371/journal.pmed.1003178 (PMC7377370; doi:10.1371/journal.pmed.1003178)
Supplement: S2 Table — (XLSX) [file pmed.1003178.s003.xlsx]

## Sheet: S2 Table
	S2 Table. Power calculation for the associations of smoking and alcohol consumption with cancer
						Power to detect OR of the following magnitude*
	Exposure	Cancer site	Data source	Cases	Sample size	0.25	0.50	0.75	1.25	1.5	1.75	2.0	2.5	3.0
	Smoking	Lung	ILCCO	11 348	27 209	1.00	1.00	0.94	0.80	1.00	1.00	1.00	1.00	1.00
	Smoking	Breast	BCAC	122 977	228 951	1.00	1.00	1.00	1.00	1.00	1.00	1.00	1.00	1.00
	Smoking	Ovary	OCAC	25 509	66 450	1.00	1.00	1.00	1.00	1.00	1.00	1.00	1.00	1.00
	Smoking	Prostate	PRACTICAL	79 148	140 254	1.00	1.00	1.00	1.00	1.00	1.00	1.00	1.00	1.00
	Smoking	Lung	UK Biobank	2838	367 586	1.00	0.98	0.52	0.52	0.98	1.00	1.00	1.00	1.00
	Smoking	Breast	UK Biobank	13 666	198 838	1.00	1.00	0.99	0.99	1.00	1.00	1.00	1.00	1.00
	Smoking	Uterus	UK Biobank	1931	198 838	1.00	0.92	0.38	0.38	0.91	1.00	1.00	1.00	1.00
	Smoking	Cervix	UK Biobank	1928	198 838	1.00	0.92	0.38	0.38	0.91	1.00	1.00	1.00	1.00
	Smoking	Ovary	UK Biobank	1520	198 838	0.99	0.84	0.43	0.31	0.84	0.99	1.00	1.00	1.00
	Smoking	Prostate	UK Biobank	7872	168 748	1.00	1.00	0.91	0.90	1.00	1.00	1.00	1.00	1.00
	Smoking	Testis	UK Biobank	735	168 748	0.87	0.54	0.18	0.18	0.54	0.87	0.98	1.00	1.00
	Smoking	Bladder	UK Biobank	2588	367 586	1.00	0.97	0.48	0.48	0.97	0.97	1.00	1.00	1.00
	Smoking	Kidney	UK Biobank	1310	367 586	0.98	0.78	0.28	0.28	0.78	0.98	1.00	1.00	1.00
	Smoking	Brain	UK Biobank	810	367 586	0.90	0.58	0.19	0.19	0.58	0.90	0.99	1.00	1.00
	Smoking	Head-neck	UK Biobank	1615	367 586	1.00	0.86	0.33	0.33	0.86	1.00	1.00	1.00	1.00
	Smoking	Oral cavity	UK Biobank	960	367 586	0.94	0.65	0.22	0.22	0.65	0.94	1.00	1.00	1.00
	Smoking	Larynx	UK Biobank	448	367 586	0.67	0.36	0.13	0.13	0.36	0.67	0.89	1.00	1.00
	Smoking	Oesophagus	UK Biobank	843	367 586	0.91	0.59	0.20	0.20	0.59	0.91	0.99	1.00	1.00
	Smoking	Stomach	UK Biobank	736	367 586	0.87	0.54	0.18	0.18	0.54	0.87	0.98	1.00	1.00
	Smoking	Colorectum	UK Biobank	5486	367 586	1.00	1.00	0.80	0.80	1.00	1.00	1.00	1.00	1.00
	Smoking	Pancreas	UK Biobank	1264	367 586	0.98	0.77	0.27	0.27	0.77	0.98	1.00	1.00	1.00
	Smoking	Melanoma	UK Biobank	4869	367 586	1.00	1.00	0.75	0.75	1.00	1.00	1.00	1.00	1.00
	Smoking	Leukemia	UK Biobank	1403	367 586	0.99	0.81	0.29	0.29	0.81	0.99	1.00	1.00	1.00
	Smoking	Non-Hodgkin lymophoma	UK Biobank	2296	367 586	1.00	0.95	0.44	0.44	0.95	1.00	1.00	1.00	1.00
	Smoking	Multiple myeloma	UK Biobank	656	367 586	0.83	0.49	0.16	0.16	0.49	0.83	0.97	1.00	1.00
	Smoking	Overall cancer	UK Biobank	75 037	367 586	1.00	1.00	1.00	1.00	1.00	1.00	1.00	1.00	1.00
	Alcohol	Lung	ILCCO	11 348	27 209	1.00	0.77	0.21	0.15	0.41	0.68	0.87	0.99	1.00
	Alcohol	Breast	BCAC	122 977	228 951	1.00	1.00	0.94	0.58	1.00	1.00	1.00	1.00	1.00
	Alcohol	Ovary	OCAC	1931	66 450	1.00	0.98	0.42	0.30	0.77	0.97	1.00	1.00	1.00
	Alcohol	Prostate	PRACTICAL	79 148	140 254	1.00	1.00	0.78	0.53	0.96	1.00	1.00	1.00	1.00
	Alcohol	Lung	UK Biobank	2838	367 586	0.51	0.26	0.10	0.10	0.26	0.51	0.75	0.98	1.00
	Alcohol	Breast	UK Biobank	13 666	198 838	1.00	0.84	0.30	0.28	0.78	0.98	1.00	1.00	1.00
	Alcohol	Uterus	UK Biobank	1931	198 838	0.38	0.20	0.09	0.08	0.19	0.37	0.59	0.90	0.99
	Alcohol	Cervix	UK Biobank	1928	198 838	0.38	0.20	0.09	0.08	0.19	0.37	0.59	0.90	0.99
	Alcohol	Ovary	UK Biobank	1520	198 838	0.31	0.16	0.08	0.08	0.16	0.31	0.49	0.83	0.97
	Alcohol	Prostate	UK Biobank	7872	168 748	0.93	0.61	0.20	0.19	0.57	0.89	0.99	1.00	1.00
	Alcohol	Testis	UK Biobank	735	168 748	0.17	0.10	0.06	0.06	0.10	0.17	0.27	0.53	0.77
	Alcohol	Bladder	UK Biobank	2588	367 586	0.47	0.24	0.10	0.10	0.24	0.47	0.71	0.97	1.00
	Alcohol	Kidney	UK Biobank	1310	367 586	0.27	0.15	0.07	0.07	0.15	0.27	0.44	0.77	0.95
	Alcohol	Brain	UK Biobank	810	367 586	0.19	0.11	0.06	0.06	0.11	0.19	0.29	0.57	0.81
	Alcohol	Head-neck	UK Biobank	1615	367 586	0.32	0.17	0.08	0.08	0.17	0.32	0.52	0.85	0.98
	Alcohol	Oral cavity	UK Biobank	960	367 586	0.21	0.12	0.07	0.07	0.12	0.21	0.34	0.64	0.87
	Alcohol	Larynx	UK Biobank	448	367 586	0.12	0.08	0.06	0.06	0.08	0.12	0.18	0.35	0.56
	Alcohol	Oesophagus	UK Biobank	843	367 586	0.19	0.11	0.07	0.07	0.11	0.19	0.30	0.58	0.83
	Alcohol	Stomach	UK Biobank	736	367 586	0.17	0.10	0.06	0.06	0.10	0.17	0.27	0.53	0.77
	Alcohol	Colorectum	UK Biobank	5486	367 586	0.80	0.46	0.15	0.15	0.46	0.80	0.95	1.00	1.00
	Alcohol	Pancreas	UK Biobank	1264	367 586	0.27	0.14	0.07	0.07	0.14	0.27	0.43	0.76	0.94
	Alcohol	Melanoma	UK Biobank	4869	367 586	0.75	0.42	0.14	0.14	0.42	0.75	0.93	1.00	1.00
	Alcohol	Leukemia	UK Biobank	1403	367 586	0.31	0.16	0.08	0.08	0.16	0.31	0.49	0.83	0.97
	Alcohol	Non-Hodgkin lymophoma	UK Biobank	2296	367 586	0.44	0.22	0.09	0.09	0.22	0.44	0.66	0.95	1.00
	Alcohol	Multiple myeloma	UK Biobank	656	367 586	0.16	0.10	0.06	0.06	0.10	0.16	0.25	0.48	0.73
	Alcohol	Overall cancer	UK Biobank	656	367 586	1.00	1.00	0.90	0.83	1.00	1.00	1.00	1.00	1.00
	*The phenotypic variance explained by the genetic variants is 2.3% for smoking and about 0.25% for alcohol.
	A power of for example 0.80 represent 80% power to detect a statistically significant association at a significance level of 0.05.
	BCAC, Breast Cancer Association Consortium; ILCCO, International Lung Cancer Consortium; OCAC, Ovarian Cancer Association Consortium;
	OR, odds ratio; PRACTICAL, Prostate Cancer Association Group to Investigate Cancer Associated Alterations in the Genome consortium.
