# Supplementary material for: Smoking, alcohol consumption, and cancer: A mendelian randomisation study in UK Biobank and international genetic consortia participants
Source: PLoS Med. 2020 Jul 23;17(7):e1003178. doi: 10.1371/journal.pmed.1003178 (PMC7377370; doi:10.1371/journal.pmed.1003178)
Supplement: S3 Table — MR, mendelian randomisation. (XLSX) [file pmed.1003178.s004.xlsx]

## Sheet: S3 Table
	S3 Table. Associations of genetic predisposition to smoking initiation with site-specific cancers in the primary inverse-variance weighted analysis and in sensitivity analyses using other Mendelian randomisation methods
				IVW, univariable			IVW, adjusted for alcohol			Weighted median			Contamination mixture			MR-PRESSO						MR-Egger estimate			MR-Egger intercept
	Cancer site	Data source	Cases	OR (95% CI)	p value		OR (95% CI)	p value		OR (95% CI)	p value		OR (95% CI)	p value		Outliers	OR (95% CI)*	p value*	Global test, p value	Distortion test, p value		OR (95% CI)	p value		Intercept	p value
	Lung	ILCCO	11 348	1.80 (1.59-2.03)	2.26E-21		1.76 (1.51-2.06)	1.25E-12		1.82 (1.53-2.16)	6.02E-12		2.68 (2.09-3.41)	3.95e-12		1	1.77 (2.00-1.57)	8.88E-19	0.007	0.825		2.90 (1.76-4.79)	3.06E-5		-0.008 (-0.019 to 0.001)	0.054
	Lung	UK Biobank	2838	2.26 (1.92-2.65)	1.17E-22		2.37 (1.92-2.92)	1.45E-15		2.23 (1.75-2.83)	1.16E-10		3.26 (2.54-4.40)	1.10E-14		0	NA	NA	0.435	NA		2.22 (1.12-4.38)	0.022		0.000 (-0.012 to 0.013)	0.960
	Breast	BCAC	122 977	1.05 (0.99-1.12)	0.120		1.05 (0.96-1.14)	0.274		1.08 (1.01-1.15)	0.021		1.05 (0.99-1.13)	0.186		9	1.06 (1.00-1.11)	0.03	<0.0001	0.843		1.01 (0.77-1.32)	0.942		0.001 (-0.004 to 0.006)	0.761
	Breast	UK Biobank	13 666	0.97 (0.90-1.06)	0.513		0.96 (0.86-1.07)	0.466		0.98 (0.87-1.09)	0.679		1.04 (0.83-1.09)	0.572		2	0.97 (0.90-1.05)	0.458	0.006	0.951		0.97 (0.69-1.38)	0.875		0.000 (-0.007 to 0.007)	0.999
	Uterus	UK Biobank	1931	1.11 (0.91-1.37)	0.307		1.23 (0.74-1.62)	0.127		0.98 (0.72-1.32)	0.890		0.81 (0.54-1.17)	0.241		0	NA	NA	NA	NA		0.60 (0.25-1.43)	0.247		0.012 (-0.004 to 0.029)	0.149
	Cervix	UK Biobank	1928	1.55 (1.27-1.88)	1.24E-5		1.56 (1.21-2.01)	0.001		1.67 (1.25-2.23)	4.66E-4		2.29 (1.63-3.35)	2.62E-5		0	NA	NA	0.590	NA		2.02 (0.89-4.58)	0.093		-0.005 (-0..021 to 0.010)	0.512
	Ovary	OCAC	25 509	1.04 (0.95-1.14)	0.417		1.14 (1.01-1.28)	0.029		1.07 (0.94-1.21)	0.299		1.08 (0.97-1.30)	0.128		0	NA	NA	NA	NA		1.03(0.70-1.50)	0.897		0.000 (-0.007 to 0.008)	0.948
	Ovary	UK Biobank	1520	1.06 (0.85-1.32)	0.611		1.38 (0.85-1.52)	0.381		1.05 (0.76-1.45)	0.776		1.08 (0.58-1.86)	0.649		0	NA	NA	0.395	NA		0.40 (0.16-1.01)	0.053		0.019 (0.001 to 0.037)	0.034
	Prostate	PRACTICAL	79 148	0.90 (0.83-0.98)	0.011		0.92 (0.83-1.02)	0.096		0.90 (0.83-0.97)	0.010		0.91 (0.83-0.98)	0.027		8	0.92 (0.86-0.98)	0.009	<0.0001	0.523		0.64 (0.46-0.88)	0.008		0.007 (0.001 to 0.013)	0.034
	Prostate	UK Biobank	7872	0.90 (0.80-1.02)	0.104		0.86 (0.74-1.01)	0.066		0.95 (0.81-1.11)	0.508		0.95 (0.81-1.15)	0.732		4	0.91 (0.81-1.01)	0.089	<0.0001	0.965		0.66 (0.40-1.10)	0.111		0.006 (-0.004 to 0.016)	0.214
	Testis	UK Biobank	735	1.09 (0.77-1.54)	0.164		0.89 (0.85-1.52)	0.607		1.19 (0.74-1.90)	0.477		1.70 (0.76-4.22)	0.160		1	1.14 (0.81-1.60)	0.451	0.007	0.851		1.63 (0.38-6.93)	0.506		-0.008 (-0.036 to 0.012)	0.575
	Bladder	UK Biobank	2588	1.40 (1.18-1.66)	9.40E-5		1.35 (1.09-1.69)	0.007		1.31 (1.03-1.68)	0.029		2.16 (0.99-2.81)	0.057		0	NA	NA	0.970	NA		1.32 (0.65-2.68)	0.444		0.001 (-0.012 to 0.015)	0.863
	Kidney	UK Biobank	1310	1.28 (0.99-1.66)	0.057		1.25 (0.69-1.74)	0.196		1.20 (0.84-1.70)	0.318		1.77 (1.11-3.00)	0.019		1	1.31 (1.02-1.69)	0.036	0.010	0.877		1.00 (0.34-2.94)	0.998		0.005 (-0.016 to 0.026)	0.638
	Brain	UK Biobank	810	0.99 (0.72-1.35)	0.932		1.24 (0.82-1.86)	0.301		1.21 (0.78-1.89)	0.402		1.58 (0.97-1.21)	0.062		0	NA	NA	0.116	NA		0.48 (0.13-1.77)	0.268		0.014 (-0.011 to 0.040)	0.263
	Head and neck	UK Biobank	1615	1.40 (1.13-1.74)	0.002		1.41 (1.07-1.87)	0.014		1.35 (0.99-1.84)	0.057		1.79 (1.27-2.41)	0.002		0	NA	NA	0.937	NA		1.02 (0.42-2.50)	0.960		0.006 (-0.011 to 0.023)	0.474
	Oesophagus	UK Biobank	843	1.83 (1.34-2.49)	1.31E-4		1.76 (1.18-2.63)	0.006		2.00 (1.28-3.12)	0.002		2.48 (1.54-4.48)	4.24E-4		0	NA	NA	0.099	NA		1.59 (0.44-5.82)	0.481		0.003 (-0.022 to 0.028)	0.829
	Stomach	UK Biobank	736	1.46 (1.05-2.03)	0.024		1.36 (0.89-2.08)	0.161		1.35 (0.85-2.16)	0.205		1.46 (0.72-2.83)	0.343		0	NA	NA	0.118	NA		4.29 (1.09-16.95)	0.038		-0.021 (-0.048 to 0.005)	0.113
	Colorectum	UK Biobank	5486	1.10 (0.97-1.26)	0.140		1.21 (1.02-1.43)	0.025		1.20 (1.00-1.43)	0.044		1.28 (1.07-1.52)	0.013		1	1.11 (1.15-1.49)	0.102	0.001	0.889		0.82 (0.48-1.41)	0.471		0.006 (-0.004 to 0.016)	0.269
	Pancreas	UK Biobank	1264	1.15 (0.90-1.47)	0.271		1.10 (0.80-1.51)	0.576		1.24 (0.87-1.77)	0.239		1.48 (0.96-2.41)	0.069		0	NA	NA	0.258	NA		1.42 (0.51-4.01)	0.500		-0.004 (-0.024 to 0.016)	0.672
	Melanoma	UK Biobank	4869	0.92 (0.80-1.06)	0.274		0.88 (0.73-1.06)	0.166		0.99 (0.82-1.20)	0.918		0.99 (0.61-1.26)	0.917		2	0.95 (0.83-1.09)	0.469	<0.0001	0.373		1.07 (0.59-1.93)	0.835		-0.003 (-0.014 to 0.009)	0.628
	Leukaemia	UK Biobank	1403	1.07 (0.84-1.35)	0.591		1.18 (0.87-1.59)	0.292		1.11 (0.79-1.56)	0.562		1.14 (0.81-1.65)	0.386		0	NA	NA	0.327	NA		1.04 (0.39-2.76)	0.931		0.000 (-0.018 to 0.019)	0.965
	Non-Hodgkin lymphoma	UK Biobank	2296	0.87 (0.73-1.05)	0.159		0.87 (0.68-1.11)	0.262		0.79 (0.60-1.03)	0.084		0.70 (0.48-0.96)	0.026		0	NA	NA	0.121	NA		1.28 (0.59-2.80)	0.532		-0.008 (-0.022 to 0.007)	0.322
	Multiple myeloma	UK Biobank	656	0.99 (0.70-1.40)	0.960		1.14 (0.73-1.78)	0.579		0.93 (0.56-1.54)	0.774		0.61 (0.30-1.60)	0.407		0	NA	NA	0.193	NA		1.80 (0.43-7.61)	0.424		-0.012 (-0.039 to 0.016)	0.404
	Overall cancer	UK Biobank	75 037	1.06 (1.02-1.10)	0.007		1.03 (0.98-1.08)	0.304		1.06 (1.00-1.12)	0.037		1.05 (0.99-1.16)	0.235		2	1.07 (1.03-1.11)	0.001	<0.0001	0.690		0.99 (0.83-1.17)	0.892		0.001 (-0.002 to 0.005)	0.424
	BCAC, Breast Cancer Association Consortium; CI, confidence interval; ILCCO, International Lung Cancer Consortium; IVW, inverse-variance weighted (multiplicative random-effects model); MR, Mendelian randomisation; OCAC, Ovarian Cancer Association Consortium; OR, odds ratio;
	PRACTICAL, Prostate Cancer Association Group to Investigate Cancer Associated Alterations in the Genome consortium; PRESSO, Pleiotropy RESidual Sum and Outlier.
	*Outlier-corrected estimate. NA, not available (if no outliers were detected).
