# Supplementary material for: Smoking, alcohol consumption, and cancer: A mendelian randomisation study in UK Biobank and international genetic consortia participants
Source: PLoS Med. 2020 Jul 23;17(7):e1003178. doi: 10.1371/journal.pmed.1003178 (PMC7377370; doi:10.1371/journal.pmed.1003178)
Supplement: S4 Table — (XLSX) [file pmed.1003178.s005.xlsx]

## Sheet: S4 Table
	S4 Table. Associations of genetic predisposition to smoking initiation with subtypes of lung cancer, breast cancer,
	non-Hodgkin lymphoma and leukaemia in Mendelian randomisation analyses
	Cancer	Subtype	Data source	Cases	OR (95% CI)*	p value
	Lung cancer	Adenocarcinoma	ILCCO	3442	1.46 (1.21-1.78)	9.98E-5
	Lung cancer	Adenocarcinoma	UK Biobank	838	2.16 (1.60-2.92)	5.95E-7
	Lung cancer	Squamous cell carcinoma	ILCCO	3275	2.13 (1.77-2.55)	9.71E-16
	Lung cancer	Squamous cell carcinoma	UK Biobank	468	2.43 (1.59-3.70)	3.41E-5
	Breast cancer	Oestrogen receptor positive	BCAC	69 501	1.05 (0.98-1.13)	0.173
	Breast cancer	Oestrogen receptor negative	BCAC	21 468	1.07 (0.97-1.17)	0.165
	Non-Hodgkin lymphoma	Diffuse large B-cell lymphoma	UK Biobank	763	0.70 (0.51-0.98)	0.038
	Non-Hodgkin lymphoma	Follicular lymphoma	UK Biobank	547	0.82 (0.56-1.18)	0.290
	Leukaemia	Chronic lymphocytic leukaemia	UK Biobank	751	0.94 (0.69-1.28)	0.696
	Leukaemia	Acute myeloid leukaemia	UK Biobank	378	1.18 (0.76-1.83)	0.467
	*Odds ratios (95% confidence interval) are from the multiplicative random-effects inverse-variance weighted method.
	BCAC, Breast Cancer Association Consortium; ILCCO, International Lung Cancer Consortium.
