# Supplementary material for: Smoking, alcohol consumption, and cancer: A mendelian randomisation study in UK Biobank and international genetic consortia participants
Source: PLoS Med. 2020 Jul 23;17(7):e1003178. doi: 10.1371/journal.pmed.1003178 (PMC7377370; doi:10.1371/journal.pmed.1003178)
Supplement: S5 Table — MR, mendelian randomisation. (XLSX) [file pmed.1003178.s006.xlsx]

## Sheet: S5 Table
	S5 Table. Associations of genetically-predicted alcohol consumption with site-specific cancers in the primary inverse-variance weighted analysis and in sensitivity analyses using other Mendelian randomisation methods
				IVW, univariable			IVW, adjusted for smoking			Weighted median			Contamination mixture			MR-PRESSO						MR-Egger estimate			MR-Egger intercept
	Cancer site	Data source	Cases	OR (95% CI)	p value		OR (95% CI)	p value		OR (95% CI)	p value		OR (95% CI)	p value		Outliers	OR (95% CI)*	p value*	Global test, p value	Distortion test, p value		OR (95% CI)	p value		Intercept	p value
	Lung	ILCCO	11 348	1.94 (1.41-2.68)	4.68E-5		1.75 (1.23-2.49)	0.002		2.04 (1.22-3.40)	0.006		1.93 (1.33-2.86)	0.003		0	NA	NA	0.191	NA		2.03 (1.20-3.44)	0.008		-0.001 (-0.008 to 0.007)	0.834
	Lung	UK Biobank	2838	1.12 (0.65-1.93)	0.686		0.75 (0.41-1.39)	0.363		0.90 (0.36-2.26)	0.828		1.60 (0.77-2.89)	0.191		0	NA	NA	0.079	NA		0.75 (0.26-2.14)	0.589		0.006 (-0.008 to 0.0120)	0.381
	Breast	BCAC	122 977	0.99 (0.83-1.18)	0.922		1.03 (0.85-1.26)	0.752		0.93 (0.76-1.14)	0.498		1.03 (0.89-1.90)	0.657		1	1.02 (0.87-1.19)	0.795	<0.0001	0.134		0.95 (0.70-1.28)	0.721		0.001 (-0.004 to 0.005)	0.713
	Breast	UK Biobank	13 666	1.10 (0.87-1.40)	0.423		1.15 (0.87-1.52)	0.323		1.42 (0.96-2.08)	0.078		1.14 (0.88-1.48)	0.318		0	NA	NA	0.290	NA		1.42 (0.89-2.25)	0.138		-0.004 (-0.010 to 0.002)	0.213
	Uterus	UK Biobank	1931	0.84 (0.45-1.58)	0.591		0.97 (0.47-2.02)	0.942		1.24 (0.40-3.79)	0.708		1.32 (0.55-1.08)	0.597		0	NA	NA	0.208	NA		2.04 (0.61-6.83)	0.247		-0.014 (-0.029 to 0.002)	0.092
	Cervix	UK Biobank	1928	1.33 (0.73-2.42)	0.351		1.28 (0.64-2.02)	0.490		1.26 (0.43-3.75)	0.672		0.89 (0.47-1.95)	0.697		0	NA	NA	0.809	NA		0.77 (0.24-2.45)	0.658		0.008 (-0.007 to 0.023)	0.280
	Ovary	OCAC	25 509	0.91 (0.72-1.15)	0.448		0.92 (0.70-1.20)	0.524		0.74 (0.51-1.08)	0.121		0.66 (0.49-1.76)	0.093		0	NA	NA	0.556	NA		0.79 (0.53-1.18)	0.251		0.003 (-0.003 to 0.008)	0.385
	Ovary	UK Biobank	1520	1.23 (0.62-2.47)	0.554		1.14 (0.51-2.53)	0.755		0.54 (0.17-1.69)	0.289		1.01 (0.44-2.12)	0.976		0	NA	NA	0.309	NA		0.52 (0.14-1.98)	0.339		0.012 (-0.004 to 0.030)	0.139
	Prostate	PRACTICAL	79 148	0.96 (0.74-1.24)	0.753		0.96 (0.71-1.29)	0.768		1.23 (0.95-1.61)	0.118		1.36 (1.02-1.72)	0.045		7	0.99 (0.82-1.20)	0.946	<0.0001	0.053		1.15 (0.73-1.82)	0.550		-0.003 (-0.009 to 0.003)	0.349
	Prostate	UK Biobank	7872	0.91 (0.62-1.34)	0.630		0.98 (0.63-1.53)	0.628		1.02 (0.57-1.82)	0.956		0.79 (0.51-1.45)	0.581		1	0.96 (0.79-1.64)	0.823	<0.0001	0.382		1.01 (0.48-2.10)	0.980		-0.002 (-0.011 to 0.008)	0.745
	Testis	UK Biobank	735	2.15 (0.81-5.71)	0.125		2.14 (0.69-6.61)	0.186		5.24 (1.00-27.47)	0.050		1.45 (0.52-5.70)	0.479		0	NA	NA	0.389	NA		2.79 (0.42-18.29)	0.283		-0.004 (-0.029 to 0.021)	0.748
	Bladder	UK Biobank	2588	0.85 (0.49-1.44)	0.539		0.72 (0.39-1.33)	0.291		0.66 (0.26-1.69)	0.388		0.93 (0.50-1.65)	0.807		0	NA	NA	0.279	NA		0.81 (0.29-2.27)	0.694		0.001 (-0.013 to 0.014)	0.931
	Kidney	UK Biobank	1310	0.90 (0.44-1.86)	0.786		0.71 (0.31-1.64)	0.425		0.65 (0.21-2.01)	0.460		2.44 (0.50-6.55)	0.335		0	NA	NA	0.506	NA		0.40 (0.10-1.61)	0.200		0.012 (-0.006 to 0.030)	0.181
	Brain	UK Biobank	810	0.69 (0.26-1.87)	0.467		0.48 (0.15-1.50)	0.206		1.91 (0.40-9.14)	0.417		0.71 (0.25-2.36)	0.507		0	NA	NA	0.120	NA		1.56 (0.23-10.57)	0.651		-0.012 (-0.037 to 0.013)	0.331
	Head and neck	UK Biobank	1615	1.75 (0.83-3.72)	0.144		1.94 (0.81-4.64)	0.142		2.36 (0.71-7.79)	0.160		1.35 (0.57-3.53)	0.499		0	NA	NA	0.024	NA		2.23 (0.51-9.68)	0.283		-0.004 (-0.023 to 0.015)	0.706
	Oesophagus	UK Biobank	843	1.88 (0.76-4.66)	0.171		2.09 (0.73-5.95)	0.168		1.59 (0.30-8.29)	0.584		1.42 (0.50-4.85)	0.468		0	NA	NA	0.483	NA		1.14 (0.19-6.62)	0.886		0.008 (-0.015 to 0.031)	0.512
	Stomach	UK Biobank	736	0.88 (0.33-2.30)	0.788		0.62 (0.20-1.88)	0.397		0.66 (0.11-3.77)	0.638		0.66 (0.21-2.18)	0.408		0	NA	NA	0.596	NA		0.93 (0.14-6.02)	0.935		-0.001 (-0.025 to 0.024)	0.947
	Colorectum	UK Biobank	5486	1.31 (0.84-2.04)	0.235		1.57 (0.95-2.61)	0.080		0.89 (0.48-1.68)	0.729		1.18 (0.77-2.01)	0.445		0	NA	NA	0.0007	NA		1.10 (0.46-2.59)	0.833		0.003 (-0.009 to 0.014)	0.638
	Pancreas	UK Biobank	1264	1.16 (0.55-2.43)	0.703		1.02 (0.43-2.39)	0.972		0.61 (0.18-2.02)	0.411		0.81 (0.24-4.22)	0.613		0	NA	NA	0.386	NA		1.11 (0.27-4.66)	0.884		0.001 (-0.018 to 0.019)	0.951
	Melanoma	UK Biobank	4869	0.68 (0.46-1.02)	0.059		0.60 (0.38-0.96)	0.031		0.65 (0.32-1.32)	0.232		0.66 (0.37-1.01)	0.057		0	NA	NA	0.216	NA		0.54 (0.25-1.16)	0.115		0.004 (-0.006 to 0.014)	0.483
	Leukaemia	UK Biobank	1403	0.51 (0.25-1.02)	0.056		0.54 (0.24-1.21)	0.135		0.59 (0.15-2.29)	0.447		0.44 (0.20-0.99)	0.050		0	NA	NA	0.523	NA		0.68 (0.18-2.59)	0.574		-0.005 (-0.022 to 0.130)	0.612
	Non-Hodgkin lymphoma	UK Biobank	2296	0.66 (0.37-1.18)	0.157		0.53 (0.27-1.03)	0.059		0.79 (0.30-2.07)	0.626		0.74 (0.37-1.35)	0.310		0	NA	NA	0.154	NA		0.88 (0.28-2.69)	0.820		-0.004 (-0.019 to 0.010)	0.553
	Multiple myeloma	UK Biobank	656	1.15 (0.41-3.21)	0.795		1.34 (0.41-4.41)	0.628		2.38 (0.40-14.37)	0.344		1.25 (0.30-4.14)	0.693		0	NA	NA	0.430	NA		1.60 (0.22-11.68)	0.643		-0.005 (-0.031 to 0.021)	0.700
	Overall cancer	UK Biobank	75 037	0.95 (0.83-1.07)	0.376		0.91 (0.79-1.05)	0.205		1.13 (0.94-1.35)	0.202		1.03 (0.90-1.17)	0.837		0	NA	NA	0.021	NA		1.00 (0.78-1.27)	0.972		-0.001 (-0.004 to 0.002)	0.620
	BCAC, Breast Cancer Association Consortium; CI, confidence interval; ILCCO, International Lung Cancer Consortium; IVW, inverse-variance weighted (multiplicative random-effects model); MR, Mendelian randomisation; OCAC, Ovarian Cancer Association Consortium; OR, odds ratio;
	PRACTICAL, Prostate Cancer Association Group to Investigate Cancer Associated Alterations in the Genome consortium; PRESSO, Pleiotropy RESidual Sum and Outlier.
	*Outlier-corrected estimate. NA, not available (if no outliers were detected).
