# Supplementary material for: Smoking, alcohol consumption, and cancer: A mendelian randomisation study in UK Biobank and international genetic consortia participants
Source: PLoS Med. 2020 Jul 23;17(7):e1003178. doi: 10.1371/journal.pmed.1003178 (PMC7377370; doi:10.1371/journal.pmed.1003178)
Supplement: S6 Table — MR, mendelian randomisation. (XLSX) [file pmed.1003178.s007.xlsx]

## Sheet: S6 Table
	S6 Table. Associations of genetically-predicted alcohol consumption with subtypes of lung cancer, breast cancer,
	non-Hodgkin lymphoma and leukaemia in Mendelian randomisation analyses
	Cancer	Subtype	Data source	Cases	OR (95% CI)*	p value
	Lung cancer	Adenocarcinoma	ILCCO	3442	1.95 (1.26-3.01)	0.003
	Lung cancer	Adenocarcinoma	UK Biobank	838	1.29 (0.51-3.29)	0.589
	Lung cancer	Squamous cell carcinoma	ILCCO	3275	2.00 (1.14-3.49)	0.015
	Lung cancer	Squamous cell carcinoma	UK Biobank	468	0.78 (0.22-2.75)	0.702
	Breast cancer	Oestrogen receptor positive	BCAC	69 501	0.94 (0.76-1.16)	0.558
	Breast cancer	Oestrogen receptor negative	BCAC	21 468	0.91 (0.72-1.17)	0.480
	Non-Hodgkin lymphoma	Diffuse large B-cell lymphoma	UK Biobank	763	1.04 (0.41-2.69)	0.928
	Non-Hodgkin lymphoma	Follicular lymphoma	UK Biobank	547	0.95 (0.31-2.88)	0.922
	Leukaemia	Chronic lymphocytic leukaemia	UK Biobank	751	0.40 (0.16-1.04)	0.061
	Leukaemia	Acute myeloid leukaemia	UK Biobank	378	1.23 (0.32-4.70)	0.766
	*Odds ratios (95% confidence interval) are from multiplicative random-effects inverse-variance weighted method.
	BCAC, Breast Cancer Association Consortium; ILCCO, International Lung Cancer Consortium.
