# Supplementary material for: Smoking, alcohol consumption, and cancer: A mendelian randomisation study in UK Biobank and international genetic consortia participants
Source: PLoS Med. 2020 Jul 23;17(7):e1003178. doi: 10.1371/journal.pmed.1003178 (PMC7377370; doi:10.1371/journal.pmed.1003178)
Supplement: S1 Data — (XLSX) [file pmed.1003178.s008.xlsx]

## Sheet: Content overview
	S1 Data. Summary-level genetic association data for analyses of genetically-predicted smoking and alcohohol drinking and each cancer as well as values for building the figures
	ILCCO	Summary-level genetic association data for analyses of genetically-predicted smoking and alcohohol drinking and lung cancer in the International Lung Cancer Consortium
	BCAC	Summary-level genetic association data for analyses of genetically-predicted smoking and alcohohol drinking and breast cancer in the Breast Cancer Association Consortium
	OCAC	Summary-level genetic association data for analyses of genetically-predicted smoking and alcohohol drinking and ovarian cancer in the Ovarian Cancer Association Consortium
	PRACTICAL	Summary-level genetic association data for analyses of genetically-predicted smoking and alcohohol drinking and prostate cancer in the Prostate Cancer Association Group to Investigate Cancer Associated Alterations in the Genome consortium
	UKBB_Lung	Summary-level genetic association data for analyses of genetically-predicted smoking and alcohohol drinking and lung cancer in UK Biobank
	UKBB_Breast	Summary-level genetic association data for analyses of genetically-predicted smoking and alcohohol drinking and breast cancer in UK Biobank
	UKBB_Ovary	Summary-level genetic association data for analyses of genetically-predicted smoking and alcohohol drinking and ovarian cancer in UK Biobank
	UKBB_Prostate	Summary-level genetic association data for analyses of genetically-predicted smoking and alcohohol drinking and prostate cancer in UK Biobank
	UKBB_Uterus	Summary-level genetic association data for analyses of genetically-predicted smoking and alcohohol drinking and uterine cancer in UK Biobank
	UKBB_Cervix	Summary-level genetic association data for analyses of genetically-predicted smoking and alcohohol drinking and cervical cancer in UK Biobank
	UKBB_Testis	Summary-level genetic association data for analyses of genetically-predicted smoking and alcohohol drinking and testicular cancer in UK Biobank
	UKBB_Bladder	Summary-level genetic association data for analyses of genetically-predicted smoking and alcohohol drinking and bladder cancer in UK Biobank
	UKBB_Kidney	Summary-level genetic association data for analyses of genetically-predicted smoking and alcohohol drinking and kidney cancer in UK Biobank
	UKBB_Brain	Summary-level genetic association data for analyses of genetically-predicted smoking and alcohohol drinking and brain cancer in UK Biobank
	UKBB_Head	Summary-level genetic association data for analyses of genetically-predicted smoking and alcohohol drinking and head and neck cancer in UK Biobank
	UKBB_Oeso	Summary-level genetic association data for analyses of genetically-predicted smoking and alcohohol drinking and oesophageal cancer in UK Biobank
	UKBB_Stomach	Summary-level genetic association data for analyses of genetically-predicted smoking and alcohohol drinking and stomach cancer in UK Biobank
	UKBB_CRC	Summary-level genetic association data for analyses of genetically-predicted smoking and alcohohol drinking and colorectal cancer in UK Biobank
	UKBB_Pancreas	Summary-level genetic association data for analyses of genetically-predicted smoking and alcohohol drinking and pancreatic cancer in UK Biobank
	UKBB_Leukaemia	Summary-level genetic association data for analyses of genetically-predicted smoking and alcohohol drinking and leukaemia in UK Biobank
	UKBB_NHL	Summary-level genetic association data for analyses of genetically-predicted smoking and alcohohol drinking and non-Hodgkin's lymphoma cancer in UK Biobank
	UKBB_Myeloma	Summary-level genetic association data for analyses of genetically-predicted smoking and alcohohol drinking and multiple myeloma in UK Biobank
	UKBB_Melanoma	Summary-level genetic association data for analyses of genetically-predicted smoking and alcohohol drinking and melanoma in UK Biobank
	UKBB_Overall	Summary-level genetic association data for analyses of genetically-predicted smoking and alcohohol drinking and overall cancer in UK Biobank
	Figure1_values	Values to build figure 1
	Figure2_values	Values to build figure 2

## Sheet: ILCCO
	Summary statistics for the associations of the smoking- and alcohol-associated SNPs with these exposures and lung cancer in International Lung Cancer Consortium
						Summary statistics for exposure					Summary statistics for cancer
	Phenotype	SNP	Gene	EA	OA	EAF	Beta	SE	p value		EAF	Beta	SE	p value
	Smoking	rs10042827	Intron:RANBP17	C	T	0.681	0.0167171	0.0027335	9.41e-10		0.675589	0.0096797	0.018806	0.616939
	Smoking	rs1004787	Intron:LINC01833	A	G	0.552	0.0284143	0.002562	1.11e-28		0.559988	-0.0322639	0.018613	0.078679
	Smoking	rs10060196	Intergenic	A	C	0.580606	0.0183116	0.0025819	1.29e-12		0.5801	0.0215403	0.017616	0.239782
	Smoking	rs1008078	Intergenic	T	C	0.402	0.0228169	0.0025985	1.63e-18		0.429264	0.0264735	0.019156	0.163625
	Smoking	rs1022376	Intergenic	T	C	0.484179	0.0147448	0.0026106	1.66e-08		0.495171	-0.0015252	0.017989	0.933723
	Smoking	rs1022528	Intron:PTGER3	A	G	0.344	0.0174022	0.002682	8.48e-11		0.356414	-0.0342323	0.018027	0.071664
	Smoking	rs10233018	Intergenic	G	A	0.516	0.0246124	0.0025494	4.77e-22		0.529592	0.0268564	0.017436	0.140747
	Smoking	rs10272990	Intergenic	T	C	0.672378	0.0209215	0.0027146	1.27e-14		0.694118	-0.0015488	0.02045	0.940724
	Smoking	rs10279261	Intron:EXOC4	G	A	0.382	0.0188726	0.0026222	6.05e-13		0.390902	0.0005898	0.018455	0.974942
	Smoking	rs1030015	Intron:MAGI2	T	G	0.519564	0.0142896	0.0025501	2.15e-08		0.519185	-0.0094789	0.017948	0.600418
	Smoking	rs10446419	Intergenic	A	G	0.793	0.0195626	0.0031446	5.05e-10		0.791797	0.0426748	0.02148	0.062676
	Smoking	rs10490159	Intron:LOC730100	T	C	0.394	0.0172365	0.0026074	3.86e-11		0.385615	0.0352059	0.019022	0.059801
	Smoking	rs1050847	Utr3:ZCCHC14	C	T	0.441	0.01483	0.0025661	7.37e-09		0.456302	0.0086505	0.01844	0.642208
	Smoking	rs1059490	Utr3:HIST1H2BD	T	C	0.633	0.0185935	0.0026481	2.16e-12		0.647843	0.010115	0.018648	0.598242
	Smoking	rs10698713	Intron:TULP4	G	A	0.9456	0.033517	0.0056175	2.38e-09		0.943516	0.0077187	0.038425	0.847981
	Smoking	rs10789369	Intergenic	A	G	0.385	0.0234484	0.0026183	3.39e-19		0.394404	0.0337036	0.018832	0.069103
	Smoking	rs10805858	Intergenic	T	A	0.335286	0.0181241	0.0026988	1.88e-11		0.331212	0.0146994	0.019936	0.463114
	Smoking	rs10853981	Intergenic	A	G	0.33036	0.0147872	0.0027088	4.88e-08		0.316571	-0.0018347	0.018918	0.924318
	Smoking	rs10858334	Utr3:OLFM1	G	C	0.14	0.022871	0.00376	1.18e-09		0.137985	0.0266322	0.027631	0.335264
	Smoking	rs10873871	Intron:ST6GALNAC3	G	A	0.207	0.0174521	0.0031446	2.82e-08		0.200972	-0.0292558	0.021733	0.201068
	Smoking	rs10885480	Intron:NRAP	T	C	0.716	0.0186775	0.0028254	3.83e-11		0.724341	0.0004531	0.019959	0.982248
	Smoking	rs10905461	Intergenic	T	C	0.252	0.0163915	0.0029346	2.36e-08		0.248235	0.0183526	0.021036	0.384017
	Smoking	rs10914684	Intron:PHC2	G	A	0.676	0.0158038	0.0027224	6.32e-09		0.659935	0.0240673	0.018399	0.210109
	Smoking	rs10935779	Intron:RNF13	C	T	0.585	0.0143272	0.0025858	2.95e-08		0.577534	0.0249066	0.017596	0.175056
	Smoking	rs10945141	Intron:ADGRB3	A	G	0.263	0.0181417	0.0028939	3.59e-10		0.252692	0.0086425	0.020519	0.677184
	Smoking	rs10953957	Intergenic	A	G	0.386	0.0144058	0.0026171	3.66e-08		0.388468	0.0070352	0.0189	0.712928
	Smoking	rs10966092	Intron:ELAVL2	T	C	0.733	0.0204862	0.00288	1.12e-12		0.72661	0.0204793	0.019556	0.314515
	Smoking	rs10969352	Intergenic	A	T	0.5	0.0143467	0.0025481	1.82e-08		0.502664	0.0132757	0.017553	0.46341
	Smoking	rs11057005	Intron:LMO3	A	G	0.559	0.0157139	0.0025661	9.12e-10		0.55117	0.0123277	0.017693	0.499019
	Smoking	rs1106363	Intron:NTM	T	C	0.344579	0.0173746	0.002681	9.20e-11		0.375672	-0.0115535	0.018123	0.536087
	Smoking	rs11076962	Intergenic	C	T	0.279	0.0182999	0.0028407	1.20e-10		0.282943	0.0072556	0.019974	0.7198
	Smoking	rs11078713	Intron:CHD3	A	G	0.580652	0.0145829	0.002582	1.59e-08		0.561412	0.0155117	0.017826	0.400094
	Smoking	rs1108130	Exon:LINC00554	A	T	0.212	0.0239436	0.0031172	1.57e-14		0.219446	0.0261199	0.023003	0.254355
	Smoking	rs1109480	Intron:CABP1	G	A	0.616	0.0166917	0.0026196	1.84e-10		0.620548	0.000143	0.018501	0.993952
	Smoking	rs11162019	Intergenic	C	T	0.637	0.0154947	0.0026495	5.06e-09		0.642914	-0.0084859	0.018752	0.654138
	Smoking	rs1116690	Intron:INPP4B	G	A	0.742	0.0162912	0.0029119	2.16e-08		0.739258	0.0131582	0.019942	0.523357
	Smoking	rs11191269	Intron:GBF1	G	C	0.193294	0.0176426	0.0032265	4.61e-08		0.198609	-0.0229892	0.021934	0.316528
	Smoking	rs11192347	Intron:SORCS3	G	A	0.896	0.02645	0.0042739	6.15e-10		0.904371	0.0537943	0.028135	0.078646
	Smoking	rs11258417	Intron:BEND7	C	T	0.609	0.0145136	0.0026109	2.71e-08		0.630283	-0.0279799	0.018997	0.136982
	Smoking	rs1126757	Synonymous:IL11	T	C	0.473	0.0141623	0.0025519	2.92e-08		0.479778	-0.0052769	0.017738	0.771274
	Smoking	rs112725451	Intergenic	T	C	0.169	0.026092	0.0033998	1.65e-14		0.192275	0.0062037	0.022804	0.788988
	Smoking	rs112913817	Intergenic	G	A	0.011318	0.0780558	0.0120443	9.28e-11		0.0126736	0.0329937	0.093076	0.73915
	Smoking	rs113230003	Intron:PGPEP1	G	A	0.745	0.0188761	0.0029231	1.05e-10		0.749588	0.0279572	0.021173	0.208957
	Smoking	rs1139897	Nonsynonymous:RHOT2	G	A	0.77	0.0240872	0.0030275	1.77e-15		0.761532	0.0045986	0.02072	0.828685
	Smoking	rs114976176	Intron:SH3YL1	A	C	0.648429	0.0155137	0.0026684	6.04e-09		0.681191	0.0159942	0.020295	0.447376
	Smoking	rs1150668	Intron:ZNF192P1	T	G	0.581	0.0185103	0.0025869	8.54e-13		0.591656	-0.024758	0.018391	0.175221
	Smoking	rs11587399	Intergenic	A	T	0.779	0.0178046	0.0030762	7.25e-09		0.794691	0.0015091	0.022358	0.947449
	Smoking	rs11594623	Intergenic	C	T	0.234241	0.0274396	0.0030083	7.45e-20		0.225044	-0.0211603	0.021179	0.338392
	Smoking	rs1160685	Intron:GRID2	G	C	0.45	0.0153017	0.002561	2.31e-09		0.464975	0.0036224	0.0179	0.841855
	Smoking	rs11611651	Intron:GOLGA3	A	G	0.0868	0.0271143	0.0045253	2.05e-09		0.0849199	0.037368	0.033271	0.25892
	Smoking	rs11642231	Intron:SPG7	G	A	0.631	0.0155983	0.0026404	3.44e-09		0.638062	0.0015131	0.01933	0.938856
	Smoking	rs11651955	Intergenic	G	A	0.501	0.0140264	0.0025481	3.74e-08		0.496605	0.0214892	0.018147	0.255192
	Smoking	rs11678980	Exon:LINC01806	A	G	0.45	0.0176689	0.002561	5.19e-12		0.440607	-0.0140218	0.019631	0.489894
	Smoking	rs11692435	Nonsynonymous:ACTR1B	A	G	0.0848	0.0250526	0.0045816	4.47e-08		0.0986839	-0.0006862	0.02928	0.981854
	Smoking	rs11713899	Intron:CNTN4	C	A	0.171	0.0187188	0.0033839	3.15e-08		0.164365	0.0468225	0.024887	0.0542
	Smoking	rs1173461	Intergenic	T	C	0.327	0.0166092	0.0027159	9.51e-10		0.325868	-0.0135849	0.018833	0.485089
	Smoking	rs117657830	Intergenic	A	G	0.9583	0.0377597	0.0063735	3.18e-09		0.960085	-0.0073162	0.047368	0.882089
	Smoking	rs11766326	Intron:IMMP2L	T	C	0.494	0.017544	0.0026095	1.79e-11		0.493323	0.0123178	0.018326	0.50394
	Smoking	rs11768481	Intron:DLX6-AS1	C	A	0.66	0.0185561	0.0026896	5.23e-12		0.627407	0.013065	0.020648	0.5408
	Smoking	rs11783093	Intergenic	C	T	0.842	0.0471243	0.0034931	0		0.849368	0.0714649	0.023264	0.005295
	Smoking	rs11791671	Intron:RFX3	T	C	0.067315	0.0278504	0.0050848	4.24e-08		0.067535	0.0259923	0.036756	0.483934
	Smoking	rs118202	Intron:REV3L	G	T	0.188	0.0367484	0.0032609	1.90e-29		0.195469	0.0345	0.023081	0.130231
	Smoking	rs11872397	Intron:ZNF407	G	A	0.747	0.0171139	0.0029307	5.20e-09		0.749708	0.0196855	0.020711	0.361492
	Smoking	rs1187820	Intergenic	C	T	0.561	0.0142712	0.0025673	2.69e-08		0.558531	0.0135798	0.018464	0.47638
	Smoking	rs11889814	Intergenic	A	C	0.872	0.0210265	0.0038136	3.44e-08		0.87626	0.0057404	0.026424	0.833404
	Smoking	rs11956866	Intergenic	T	G	0.433	0.0148382	0.0025713	7.82e-09		0.43378	0.001386	0.017774	0.938822
	Smoking	rs12022778	Intron:ELAVL4	C	A	0.202	0.0268248	0.003179	3.18e-17		0.191789	0.0314987	0.022946	0.165864
	Smoking	rs12027999	Intron:UBAP2L	T	C	0.88	0.0243588	0.0039207	5.33e-10		0.888016	-0.0278797	0.028213	0.322865
	Smoking	rs12053870	Intron:LOC105374060	G	T	0.541511	0.0156164	0.002557	1.02e-09		0.552159	0.0086079	0.018143	0.644187
	Smoking	rs12130857	Intron:CAMTA1	G	A	0.675032	0.0180031	0.0027203	3.65e-11		0.678267	-0.032046	0.019831	0.101636
	Smoking	rs12195240	Intergenic	A	G	0.285	0.0249108	0.0028224	1.08e-18		0.292639	0.0104284	0.019649	0.598907
	Smoking	rs12244388	Intron:AS3MT|BORCS7-ASMT	A	G	0.35	0.0258153	0.0026712	4.31e-22		0.37105	-0.0198487	0.018202	0.293955
	Smoking	rs12474587	Intron:SLC4A10	T	G	0.429	0.0242306	0.0025742	4.83e-21		0.413159	-0.0086927	0.018013	0.638502
	Smoking	rs12517438	Intergenic	G	T	0.538	0.0153545	0.0025555	1.89e-09		0.527139	0.0286402	0.01738	0.115692
	Smoking	rs12530388	Utr5:ASCC3	A	C	0.489	0.0183617	0.0025488	5.83e-13		0.499075	-0.0132241	0.017696	0.468801
	Smoking	rs12563365	Intron:ACTN2	A	G	0.556	0.0165589	0.0025643	1.05e-10		0.551308	0.0448614	0.017323	0.015043
	Smoking	rs12633090	Intergenic	G	C	0.818	0.0230197	0.003302	3.16e-12		0.818609	-0.0361352	0.023955	0.12643
	Smoking	rs12642744	Intergenic	G	T	0.256	0.0165908	0.0029894	2.82e-08		0.245353	0.0110062	0.020982	0.603442
	Smoking	rs12714017	Intergenic	C	T	0.511	0.0153965	0.00261	3.65e-09		0.510472	-0.0280806	0.017413	0.123486
	Smoking	rs12739243	Intron:SYT14	T	C	0.779	0.0212518	0.0030706	4.45e-12		0.772975	0.0237621	0.020472	0.26698
	Smoking	rs12740789	Intergenic	G	A	0.822	0.0284973	0.0033308	1.18e-17		0.837755	-0.025886	0.024872	0.297164
	Smoking	rs12755632	Intergenic	A	G	0.684	0.0154051	0.0027405	1.93e-08		0.682775	-0.0045596	0.019206	0.814962
	Smoking	rs12855717	Intergenic	T	C	0.538	0.0155237	0.0025555	1.22e-09		0.541019	0.0199446	0.017705	0.278079
	Smoking	rs12878369	Intergenic	A	C	0.414762	0.0174373	0.0025879	1.60e-11		0.416453	-0.0059919	0.017942	0.744385
	Smoking	rs12918191	Intergenic	A	G	0.757	0.019727	0.0029706	3.14e-11		0.767365	-0.0168247	0.021808	0.442523
	Smoking	rs1291821	Intron:CELF2|CELF2-AS2	G	A	0.534	0.014493	0.0025541	1.39e-08		0.537767	0.0030667	0.01793	0.866951
	Smoking	rs13007361	Intergenic	A	G	0.208	0.0175338	0.0031391	2.29e-08		0.204434	0.0371195	0.023237	0.104979
	Smoking	rs13066050	Intergenic	T	C	0.208	0.0188343	0.0031391	1.93e-09		0.19931	0.015583	0.022364	0.488724
	Smoking	rs13109980	Intron:MAML3	G	A	0.674	0.0221816	0.002718	3.37e-16		0.682843	0.0259272	0.018701	0.185039
	Smoking	rs13110073	Intron:TTC29	T	C	0.605	0.0246426	0.0026063	3.24e-21		0.611176	0.0303695	0.017877	0.105655
	Smoking	rs13237637	Intron:SDK1	G	C	0.515	0.0236823	0.0025493	1.54e-20		0.506448	0.0050879	0.01777	0.779575
	Smoking	rs13261666	Intron:TOX	G	T	0.483	0.0199946	0.0025496	4.36e-15		0.468457	-0.0145122	0.01814	0.425208
	Smoking	rs13319205	Intron:SMARCC1	A	T	0.29	0.0165398	0.0028078	3.77e-09		0.290195	0.0138891	0.020258	0.495573
	Smoking	rs13392222	Intron:AFF3	A	C	0.861	0.0234375	0.0036829	1.93e-10		0.85412	0.0425381	0.024378	0.103051
	Smoking	rs13437771	Intron:ZNF789	A	G	0.845	0.0271098	0.0035205	1.39e-14		0.842285	0.033106	0.023339	0.180355
	Smoking	rs1373178	Intron:DCC	T	G	0.412	0.0203164	0.0025885	4.16e-15		0.421949	0.0500655	0.019238	0.007233
	Smoking	rs1381287	Intergenic	T	C	0.467	0.0180166	0.0025556	1.81e-12		0.474093	0.0272377	0.018729	0.142195
	Smoking	rs1381775	Intergenic	T	C	0.288	0.0156147	0.0028136	2.79e-08		0.289142	-0.007753	0.01973	0.702291
	Smoking	rs1385108	Intergenic	T	C	0.239	0.0187045	0.0029875	3.84e-10		0.241297	-0.0043615	0.020711	0.837291
	Smoking	rs1389171	Intergenic	T	A	0.759	0.017472	0.002979	4.45e-09		0.741975	-0.0062335	0.020578	0.765216
	Smoking	rs13906	Utr3:MCRS1	C	T	0.891	0.0245297	0.0040883	1.98e-09		0.891153	-0.0039711	0.028415	0.891486
	Smoking	rs139896	Intron:POLR2F	C	T	0.648	0.0154404	0.0026677	7.14e-09		0.649164	0.0085192	0.018493	0.653923
	Smoking	rs1413119	Intergenic	C	T	0.603682	0.0152551	0.0026048	4.77e-09		0.607156	-0.0065078	0.018212	0.723913
	Smoking	rs1435479	Intron:GRID2	T	G	0.28748	0.0163905	0.0028151	5.68e-09		0.282837	-0.0030637	0.019595	0.878491
	Smoking	rs1435672	Intergenic	C	T	0.56	0.0141051	0.0025667	3.82e-08		0.567859	0.0233648	0.017581	0.202213
	Smoking	rs1445649	Intron:KCNJ3	C	T	0.538	0.0205716	0.0025555	8.48e-16		0.543873	0.0195978	0.017488	0.280325
	Smoking	rs1449012	Intron:IQCJ-SCHIP1|SCHIP1	C	T	0.537	0.0153734	0.0025551	1.77e-09		0.539695	-0.0154707	0.01826	0.398002
	Smoking	rs147052174	Nonsynonymous:FAM163A	T	G	0.0171	0.0623094	0.0098275	2.30e-10		0.0174798	-0.0085404	0.070903	0.911719
	Smoking	rs1518393	Intron:VRK2	C	A	0.619	0.0168601	0.0026235	1.30e-10		0.597193	-0.0003199	0.018302	0.9863
	Smoking	rs1549979	Intron:CADM2	C	T	0.385	0.0245223	0.002623	8.80e-21		0.370206	0.0175845	0.018858	0.351485
	Smoking	rs1555445	Upstream:NOL4L-DT	T	A	0.318	0.0187626	0.0027426	7.75e-12		0.333742	0.0055386	0.019464	0.778964
	Smoking	rs1561112	Intron:LRGUK	T	C	0.587185	0.0152438	0.0025878	3.84e-09		0.566991	-0.008928	0.018146	0.625833
	Smoking	rs160631	Intron:ICK	T	G	0.269	0.0172628	0.0028732	1.87e-09		0.275817	-0.0013089	0.019834	0.948457
	Smoking	rs16826827	Intergenic	T	C	0.876	0.0222069	0.0038657	9.17e-09		0.873422	0.045102	0.026098	0.107978
	Smoking	rs16828799	Intron:NLGN1	T	G	0.156	0.0197692	0.0035112	1.83e-08		0.150414	0.0290762	0.025539	0.252871
	Smoking	rs1713676	Intergenic	A	G	0.477488	0.0167262	0.0025507	5.38e-11		0.47207	0.0480537	0.018754	0.008282
	Smoking	rs1714521	Intron:LOC100996447	A	C	0.589	0.0162953	0.0025895	3.07e-10		0.59601	0.0116891	0.017895	0.526039
	Smoking	rs17165769	Intron:FBXL17	G	A	0.394872	0.0159396	0.0026064	9.56e-10		0.408744	0.0155239	0.018392	0.399813
	Smoking	rs17197663	Utr5:POSTN	G	A	0.875	0.0215874	0.0038524	2.06e-08		0.883046	-0.0393563	0.028176	0.157371
	Smoking	rs1722666	Intergenic	T	C	0.732	0.0160932	0.0028765	2.17e-08		0.732495	0.0348316	0.019668	0.093741
	Smoking	rs17229285	Intergenic	C	T	0.495	0.0154796	0.0025483	1.27e-09		0.512618	0.0233014	0.018326	0.201065
	Smoking	rs1733760	Intron:PCDH15	C	T	0.51	0.0147734	0.0025487	6.70e-09		0.507406	0.040572	0.017066	0.024928
	Smoking	rs1737329	Intergenic	G	C	0.742	0.0170292	0.0029119	5.08e-09		0.751402	0.0135524	0.02012	0.514995
	Smoking	rs17554906	Intergenic	C	G	0.444	0.0141849	0.0025643	3.14e-08		0.425755	-0.0209703	0.017581	0.251209
	Smoking	rs1759433	Intron:GAPVD1	A	G	0.48	0.0153647	0.0025502	1.69e-09		0.464921	0.0524292	0.019541	0.005522
	Smoking	rs17616642	Intron:LINC01122	A	G	0.75313	0.0165573	0.0029548	2.10e-08		0.764691	-0.00648	0.021465	0.766124
	Smoking	rs1772572	Intergenic	C	A	0.675868	0.0168681	0.0027221	5.62e-10		0.68364	0.0201507	0.018636	0.298395
	Smoking	rs1799068	Intergenic	T	G	0.379	0.0166096	0.0026262	2.59e-10		0.382815	0.0117566	0.01903	0.539564
	Smoking	rs1811739	Intron:LINC02288	A	G	0.248	0.0182718	0.0029524	5.97e-10		0.262338	0.0198869	0.021316	0.35129
	Smoking	rs181508347	Intergenic	G	T	0.00965	0.0810758	0.0130327	4.95e-10		0.0096365	-0.0276785	0.086472	0.776903
	Smoking	rs1834306	Intron:MIR100HG	A	G	0.420601	0.0144852	0.0025809	1.96e-08		0.411895	0.0150403	0.019501	0.442437
	Smoking	rs1863161	Intergenic	A	G	0.56094	0.0153394	0.0025673	2.34e-09		0.571003	0.0152304	0.01788	0.40999
	Smoking	rs1889571	Intron:ADGRB2	G	T	0.131	0.0221798	0.0037761	4.19e-09		0.134745	0.0366781	0.027018	0.17005
	Smoking	rs1901477	Intergenic	G	A	0.511	0.030437	0.00261	2.07e-31		0.517972	0.0551682	0.016813	0.002292
	Smoking	rs1910236	Intergenic	A	G	0.469	0.0146439	0.0025531	9.91e-09		0.448813	-0.0070367	0.017865	0.700851
	Smoking	rs1927901	Intergenic	T	C	0.447	0.0141755	0.0025626	3.10e-08		0.438012	0.0140755	0.01833	0.444358
	Smoking	rs1930371	Intergenic	C	T	0.759	0.017242	0.002979	7.09e-09		0.768537	0.0049532	0.020847	0.81688
	Smoking	rs1931431	Intergenic	C	G	0.478	0.0182329	0.0025506	8.56e-13		0.481047	0.0248994	0.018279	0.170055
	Smoking	rs1935571	Intergenic	T	G	0.52	0.0157204	0.0025502	6.99e-10		0.515963	0.0082157	0.017608	0.649366
	Smoking	rs1937443	Intron:PDE4B	G	C	0.563	0.0204362	0.0025686	1.79e-15		0.525101	0.0305221	0.017284	0.092428
	Smoking	rs1944689	Intergenic	T	G	0.785911	0.01768	0.0031061	1.27e-08		0.783946	0.0112197	0.021357	0.611195
	Smoking	rs2010921	Intron:NTM	A	G	0.311	0.0174291	0.0027524	2.47e-10		0.307642	0.025774	0.020278	0.20095
	Smoking	rs2028269	Intron:THBS4	A	G	0.399	0.0161645	0.0026018	5.19e-10		0.384409	0.0032019	0.018422	0.864064
	Smoking	rs2063976	Intergenic	C	T	0.335045	0.0201814	0.0026993	7.45e-14		0.335025	0.0124087	0.0191	0.518608
	Smoking	rs2155646	Intron:NCAM1	C	T	0.4	0.0377772	0.0026007	0		0.428642	-0.0013139	0.018117	0.943289
	Smoking	rs2173019	Intron:TENM2	A	T	0.177	0.028207	0.0033382	2.98e-17		0.174747	0.0420446	0.024641	0.08221
	Smoking	rs221988	Intergenic	A	C	0.616	0.014865	0.0026196	1.43e-08		0.612981	-0.0032627	0.018545	0.862395
	Smoking	rs2276825	Intron:STIMATE|TMEM110-MUSTN1	C	T	0.245	0.0188756	0.0029624	1.89e-10		0.260847	0.00824	0.020534	0.691789
	Smoking	rs2279829	Utr3:ZIC4	C	T	0.784	0.0173766	0.0030961	2.05e-08		0.772747	0.0231018	0.020782	0.287569
	Smoking	rs2289791	Intron:SMAD3	G	T	0.753	0.0177255	0.0029543	2.01e-09		0.758243	0.0108183	0.021277	0.622528
	Smoking	rs2306866	Intron:CACNA1D	A	T	0.386	0.0166755	0.0026171	1.89e-10		0.380989	-0.012355	0.018202	0.5104
	Smoking	rs2319545	Intergenic	A	C	0.149099	0.0232366	0.003577	8.30e-11		0.152706	0.0343637	0.025681	0.176702
	Smoking	rs2344976	Intron:ZNF207	T	C	0.388	0.0150877	0.0026146	7.98e-09		0.397885	-0.0192093	0.017775	0.297771
	Smoking	rs2359180	Intergenic	A	G	0.631	0.0143894	0.0026404	4.98e-08		0.5392	0.00031	0.017868	0.986378
	Smoking	rs2378662	Intron:LOC101927575	A	G	0.541	0.0152121	0.0025568	2.67e-09		0.529952	0.0209458	0.01798	0.262609
	Smoking	rs238896	Intron:ZBTB16	G	A	0.51	0.0168674	0.0025487	3.65e-11		0.522471	-0.0073191	0.017975	0.687005
	Smoking	rs2526390	Intron:SEMA3F|SEMA3F-AS1	T	C	0.334	0.0204663	0.0027014	3.62e-14		0.329872	0.0236374	0.02044	0.245709
	Smoking	rs2539706	Intergenic	A	G	0.529947	0.0162454	0.0025527	1.95e-10		0.541037	0.009917	0.017632	0.584338
	Smoking	rs2587507	Intergenic	T	C	0.498	0.0146602	0.0025482	8.69e-09		0.501339	0.0315413	0.01837	0.081707
	Smoking	rs2637869	Intergenic	A	G	0.297	0.0182201	0.0027883	6.54e-11		0.294522	-0.0027879	0.019492	0.888742
	Smoking	rs2710634	Intron:BIRC6	T	C	0.479	0.0177614	0.0025504	3.36e-12		0.503667	0.0442494	0.018857	0.01601
	Smoking	rs2734390	Intron:FHIT	G	A	0.372	0.0147709	0.002636	2.09e-08		0.371704	-0.0158967	0.018437	0.40486
	Smoking	rs2796793	Intergenic	A	G	0.452	0.0144814	0.00256	1.55e-08		0.458496	0.0275529	0.018339	0.129199
	Smoking	rs281296	Intron:SEMA6D	A	G	0.357	0.0246892	0.0026592	1.59e-20		0.356136	0.0346391	0.019138	0.065832
	Smoking	rs28408682	Intergenic	G	A	0.600019	0.0166729	0.0026007	1.41e-10		0.451797	-0.0214474	0.020128	0.306857
	Smoking	rs28441558	Intron:CHD3	T	C	0.9437	0.035565	0.0055274	1.24e-10		0.944076	-0.0186039	0.041508	0.66131
	Smoking	rs28717373	Intergenic	C	T	0.643835	0.0164657	0.0026606	6.16e-10		0.656741	0.0248318	0.018363	0.195421
	Smoking	rs2901785	Intron:LOC102724601	G	A	0.554	0.0173083	0.0025631	1.47e-11		0.561499	0.0147157	0.017539	0.416645
	Smoking	rs290601	Intergenic	T	C	0.274	0.0163102	0.0028566	1.14e-08		0.278847	-0.0047081	0.019798	0.816506
	Smoking	rs2925128	Intergenic	T	C	0.385191	0.0168199	0.002683	3.67e-10		0.38695	-0.0373831	0.01756	0.044036
	Smoking	rs2938134	Intergenic	C	A	0.327	0.017501	0.0027811	3.14e-10		0.325223	0.0124215	0.019208	0.520537
	Smoking	rs2939756	Intron:LRRC4C	G	A	0.52	0.0156997	0.0025502	7.45e-10		0.527323	0.0304747	0.017335	0.093893
	Smoking	rs2952251	Intron:MSRA	G	A	0.74437	0.0164125	0.0029965	4.24e-08		0.733984	-0.0072348	0.020483	0.727394
	Smoking	rs2959084	Intron:PHF21A	A	G	0.704674	0.0170799	0.0027929	9.82e-10		0.699008	-0.0165345	0.019708	0.402788
	Smoking	rs301807	Intron:LOC102724552|RERE	G	A	0.57	0.0180144	0.0025735	2.50e-12		0.565856	0.0109083	0.017859	0.552935
	Smoking	rs3098272	Intergenic	A	C	0.201206	0.0178082	0.003178	2.08e-08		0.199599	0.0414701	0.023204	0.068477
	Smoking	rs3115418	Intergenic	T	C	0.546	0.0142249	0.002559	2.79e-08		0.546945	0.0037601	0.017698	0.835258
	Smoking	rs3172494	Utr3:IP6K2	G	T	0.885	0.0291267	0.0040009	3.40e-13		0.884058	0.10521	0.024345	0.000154
	Smoking	rs3218116	Intergenic	C	T	0.744	0.019843	0.0029194	1.05e-11		0.75257	0.0327794	0.020176	0.123567
	Smoking	rs329124	Intron:JADE2	A	G	0.572	0.0163871	0.002575	1.96e-10		0.574992	0.0689943	0.016685	0.000151
	Smoking	rs34342129	Intergenic	T	C	0.491	0.014281	0.0025486	2.13e-08		0.489336	0.0283056	0.018168	0.115284
	Smoking	rs34399632	Intron:THSD7B	G	A	0.232	0.0193504	0.0030183	1.46e-10		0.202339	-0.0382306	0.021666	0.096792
	Smoking	rs34553878	Nonsynonymous:PRRC2B	G	A	0.111	0.0246707	0.0040558	1.17e-09		0.110046	0.028395	0.029837	0.341597
	Smoking	rs34940743	Intron:NRXN3	G	A	0.346	0.0159249	0.0026803	2.80e-09		0.337693	0.0157976	0.020371	0.439976
	Smoking	rs34970111	Intron:ITPRIP	C	T	0.542	0.0145557	0.0025572	1.28e-08		0.545479	-0.0086634	0.019447	0.65937
	Smoking	rs35375873	Intergenic	G	C	0.89	0.0270103	0.0040719	3.29e-11		0.896565	0.073356	0.034083	0.053961
	Smoking	rs35656245	Intergenic	A	G	0.276	0.0159456	0.0028502	2.23e-08		0.282247	0.0021776	0.0199	0.914338
	Smoking	rs357304	Intergenic	C	T	0.727	0.0166757	0.0028599	5.40e-09		0.72442	0.0061227	0.019804	0.763238
	Smoking	rs359247	Intergenic	T	A	0.638652	0.0220304	0.0026522	9.89e-17		0.634859	0.0236208	0.018116	0.211233
	Smoking	rs359431	Intergenic	C	T	0.44	0.0141982	0.0025667	3.16e-08		0.436565	-0.0036717	0.01791	0.840969
	Smoking	rs3740977	Intron:DGKZ	C	T	0.167	0.019474	0.003416	1.17e-08		0.161407	0.0155711	0.024483	0.528322
	Smoking	rs3764351	Intron:PNMT	G	A	0.343	0.0147492	0.0026839	3.89e-08		0.330419	0.0141228	0.020146	0.485756
	Smoking	rs3800227	Intron:FOXO3	G	A	0.742	0.017178	0.0029119	3.64e-09		0.726391	0.0025833	0.019745	0.898175
	Smoking	rs3810496	Intron:ZBTB46	C	T	0.619436	0.0158813	0.0026287	1.54e-09		0.630389	0.006644	0.019174	0.735606
	Smoking	rs3811038	Intron:TTL	C	T	0.279	0.0191404	0.0028407	1.58e-11		0.271025	0.0566138	0.021081	0.00535
	Smoking	rs3820277	Intron:IGSF21	G	T	0.474	0.0188369	0.0025516	1.57e-13		0.492656	0.016862	0.018719	0.368381
	Smoking	rs3843905	Intergenic	C	T	0.597	0.0151458	0.0025975	5.41e-09		0.594958	-0.009471	0.018444	0.610738
	Smoking	rs3847244	Intergenic	T	C	0.47	0.0186717	0.0025527	2.60e-13		0.479774	0.0201467	0.01896	0.287138
	Smoking	rs3850736	Intron:LOC102724623	G	C	0.474	0.0191284	0.0025516	6.43e-14		0.47724	0.0432482	0.018598	0.017072
	Smoking	rs3909281	Intergenic	G	T	0.536	0.0210672	0.0025548	1.62e-16		0.540498	0.0425631	0.017312	0.020682
	Smoking	rs3934797	Intergenic	G	A	0.818	0.0212975	0.003302	1.12e-10		0.821274	-0.0153929	0.023852	0.522106
	Smoking	rs4044321	Intron:TENM2	A	G	0.356	0.022641	0.0026609	1.75e-17		0.356801	-0.0072452	0.018455	0.702039
	Smoking	rs4140932	Intergenic	T	A	0.569	0.0140445	0.0025728	4.89e-08		0.605551	-0.0008696	0.018218	0.962585
	Smoking	rs42417	Intron:MCTP1	T	C	0.691	0.0169296	0.0027572	8.27e-10		0.673337	0.0172489	0.01884	0.377308
	Smoking	rs4264267	Intron:TRPC4	T	C	0.527042	0.0147921	0.0025519	6.82e-09		0.539828	-0.0073301	0.017923	0.685652
	Smoking	rs4275621	Intergenic	A	G	0.618	0.0213674	0.0026222	3.76e-16		0.612719	0.0118894	0.018089	0.523645
	Smoking	rs4310804	Intron:NR2F2-AS1	C	G	0.753	0.0181873	0.0029543	7.55e-10		0.749556	0.0147675	0.021092	0.499512
	Smoking	rs4326350	Intron:XKR6	C	G	0.507	0.0176137	0.002553	5.16e-12		0.520347	0.0004511	0.017952	0.980318
	Smoking	rs4476253	Intergenic	G	A	0.76	0.0184862	0.0029832	5.78e-10		0.753904	-0.004693	0.021067	0.826504
	Smoking	rs4543050	Intergenic	T	A	0.816	0.0222035	0.0032881	1.45e-11		0.821138	-0.0197046	0.02438	0.42091
	Smoking	rs45444697	Intron:ADAM15|DCST1-AS1	G	C	0.212	0.0196902	0.0031172	2.72e-10		0.200666	0.0518218	0.023723	0.024501
	Smoking	rs4674916	Intron:CUL3	C	A	0.672329	0.0180262	0.0027145	3.06e-11		0.656627	0.0061237	0.018603	0.748133
	Smoking	rs4674993	Intron:NYAP2	A	G	0.8	0.0240053	0.0031852	4.85e-14		0.807486	0.0262249	0.021846	0.252832
	Smoking	rs4727189	Intron:ZNF804B	C	T	0.344	0.0148604	0.002682	3.00e-08		0.347508	0.0470811	0.019558	0.013273
	Smoking	rs4752018	Intron:SHTN1	A	C	0.231	0.0188538	0.0030229	4.42e-10		0.233243	-0.013959	0.02088	0.518626
	Smoking	rs4759229	Intron:ERBB3	G	A	0.656	0.0155696	0.002682	6.53e-09		0.676597	0.0452955	0.018705	0.023252
	Smoking	rs4785187	Intron:ZNF423	A	G	0.223	0.0199772	0.0030608	6.55e-11		0.235684	-0.000196	0.020953	0.992673
	Smoking	rs4788676	Intron:ZFHX3	T	C	0.771472	0.017745	0.0030343	4.92e-09		0.790909	0.0097968	0.021381	0.657026
	Smoking	rs4790874	Intron:SMG6	T	C	0.532	0.0174491	0.0025534	8.43e-12		0.533471	-0.0122467	0.018739	0.516031
	Smoking	rs4818005	Intron:BRWD1	G	A	0.419	0.020431	0.0026442	1.09e-14		0.403357	0.0406725	0.018941	0.028085
	Smoking	rs4822102	Intergenic	C	T	0.382	0.0165428	0.0026222	2.78e-10		0.381547	-0.0208019	0.017782	0.260477
	Smoking	rs4837631	Intron:BRINP1	C	T	0.554	0.0153574	0.0025631	2.03e-09		0.553768	0.0268914	0.01738	0.138948
	Smoking	rs4877285	Intergenic	G	A	0.331751	0.0181318	0.0027059	2.10e-11		0.349523	0.0145979	0.019661	0.459919
	Smoking	rs4886207	Intron:DIAPH3	T	C	0.363	0.0162467	0.0026495	8.78e-10		0.365013	0.011114	0.018463	0.550026
	Smoking	rs4912332	Intergenic	T	C	0.491	0.0141209	0.0025486	2.94e-08		0.495733	0.0101563	0.018033	0.576218
	Smoking	rs540860	Intergenic	G	A	0.543	0.0176086	0.0025576	5.75e-12		0.545084	0.003998	0.018078	0.828726
	Smoking	rs55786907	Intergenic	G	A	0.162492	0.0194452	0.0034537	1.84e-08		0.165083	0.0047049	0.023692	0.845469
	Smoking	rs55913542	Intron:BCL11B	T	G	0.175	0.0185623	0.0033556	3.25e-08		0.176594	-0.0047965	0.022993	0.839223
	Smoking	rs55944129	Intergenic	T	C	0.733	0.0175654	0.00288	1.06e-09		0.743623	-0.0137816	0.02074	0.509196
	Smoking	rs56208390	Intergenic	G	A	0.123	0.0215636	0.0038792	2.68e-08		0.12701	-0.0109598	0.02674	0.693196
	Smoking	rs56367474	Intergenic	C	T	0.696	0.0172975	0.0027698	4.20e-10		0.713977	-0.015059	0.020204	0.458211
	Smoking	rs56902655	Intergenic	T	G	0.864	0.0218628	0.0037168	4.09e-09		0.863868	0.0364514	0.024606	0.163801
	Smoking	rs57153235	Intron:CADM2	T	G	0.682	0.01938	0.0027407	1.56e-12		0.681968	0.0313204	0.018799	0.113231
	Smoking	rs58400863	Intron:LINC02497	G	A	0.653	0.0201719	0.0026765	4.89e-14		0.65246	0.0158479	0.01884	0.416603
	Smoking	rs586699	Intron:FAT3	G	A	0.457	0.0148033	0.0025576	7.29e-09		0.452265	-0.0228705	0.017504	0.209659
	Smoking	rs59537158	Intergenic	T	C	0.214	0.0224875	0.0031065	4.62e-13		0.215994	0.0082023	0.024456	0.74137
	Smoking	rs6011779	Intron:CHRNA4	C	T	0.194	0.0191766	0.0032276	2.83e-09		0.205145	0.0728154	0.025314	0.002522
	Smoking	rs6050446	Nonsynonymous:ENTPD6	G	A	0.971	0.0544098	0.0076114	8.80e-13		0.965147	0.0779183	0.048468	0.158706
	Smoking	rs6073075	Intergenic	T	A	0.176	0.018704	0.0033539	2.44e-08		0.183925	0.0062484	0.023763	0.796061
	Smoking	rs60833441	Intergenic	A	G	0.539	0.0142766	0.0025559	2.28e-08		0.528967	-0.0054471	0.017978	0.764726
	Smoking	rs61533748	Intergenic	C	T	0.384	0.0174357	0.0026196	2.82e-11		0.380152	0.0266721	0.018928	0.155311
	Smoking	rs61884449	Intron:NRXN2	T	C	0.149183	0.0199753	0.0035762	2.32e-08		0.157853	-0.0078729	0.024387	0.754661
	Smoking	rs61886926	Intron:RPS6KA4	C	T	0.616	0.0179401	0.0026196	7.30e-12		0.61883	-0.0141898	0.018594	0.44723
	Smoking	rs619087	Intergenic	G	A	0.422	0.0142703	0.0025797	3.10e-08		0.42992	-0.0172001	0.017771	0.350072
	Smoking	rs61959481	Intergenic	G	A	0.79	0.0203442	0.003128	7.95e-11		0.804762	0.0090851	0.022008	0.689079
	Smoking	rs62007780	Intron:LINGO1	G	T	0.584	0.0159133	0.0025849	7.48e-10		0.595386	-0.0048542	0.018447	0.795136
	Smoking	rs62052916	Intron:LINC01572	A	T	0.9299	0.0319138	0.0049902	1.62e-10		0.931748	0.0480092	0.033169	0.182855
	Smoking	rs62098013	Intron:DCC	A	G	0.365322	0.01771	0.0026459	2.24e-11		0.386757	0.0057077	0.019057	0.76753
	Smoking	rs62106258	Intergenic	T	C	0.952671	0.045498	0.0060001	3.33e-14		0.948985	0.0638572	0.043719	0.191301
	Smoking	rs62137126	Intergenic	A	G	0.878906	0.0236911	0.0039054	1.31e-09		0.881218	-0.0035836	0.027641	0.899272
	Smoking	rs62180324	Intron:WDPCP	G	A	0.788	0.0195167	0.0031172	3.91e-10		0.801889	0.0121252	0.021746	0.589968
	Smoking	rs62193862	Intergenic	A	G	0.0999	0.0238463	0.0042488	1.99e-08		0.102136	-0.0467541	0.031746	0.174083
	Smoking	rs62246017	Intron:FOXP1	G	A	0.677361	0.0161695	0.0027254	3.03e-09		0.682399	-0.0096087	0.020351	0.640354
	Smoking	rs62340589	Intron:GPM6A	C	G	0.201	0.0174134	0.0031792	4.31e-08		0.199378	-0.0032493	0.022585	0.888486
	Smoking	rs62618693	Nonsynonymous:QSER1	C	T	0.9572	0.0352724	0.0062946	2.09e-08		0.963776	0.0459738	0.05053	0.410467
	Smoking	rs6265	Nonsynonymous:BDNF	C	T	0.812	0.0292755	0.0032609	2.81e-19		0.812027	0.0359112	0.021789	0.120044
	Smoking	rs6437769	Intergenic	T	C	0.581	0.0142141	0.0025823	3.74e-08		0.586925	-0.0126131	0.018373	0.494776
	Smoking	rs6438436	Intergenic	T	C	0.816	0.024737	0.0032881	5.33e-14		0.819278	0.073116	0.021916	0.002465
	Smoking	rs644740	Intron:OVOL1	C	T	0.543	0.0140785	0.0025576	3.67e-08		0.555165	0.0190187	0.017583	0.297169
	Smoking	rs6452785	Intron:TMEM161B-AS1	C	T	0.526	0.0268827	0.0025516	4.69e-26		0.518496	0.0033747	0.017729	0.852118
	Smoking	rs6474609	Intergenic	T	A	0.413269	0.0155887	0.0025874	1.71e-09		0.405701	-0.0074346	0.017924	0.685971
	Smoking	rs6497840	Intergenic	A	G	0.707	0.0227703	0.0028665	2.01e-15		0.640608	-0.0145496	0.020534	0.481068
	Smoking	rs6568832	Intron:MIR548H3|MMS22L	A	G	0.753851	0.018869	0.0029577	1.74e-10		0.750959	-0.0161578	0.020905	0.441551
	Smoking	rs67050670	Intergenic	A	G	0.771	0.0202723	0.0030321	2.34e-11		0.765226	0.0042832	0.020916	0.841719
	Smoking	rs6730325	Intergenic	G	A	0.390218	0.0146358	0.0026119	2.10e-08		0.394578	-0.0134389	0.018092	0.471739
	Smoking	rs6731872	Intergenic	G	T	0.826	0.0315977	0.0033607	5.35e-21		0.824076	0.0267167	0.022632	0.261439
	Smoking	rs6750107	Intron:CTNNA2	A	G	0.386875	0.0145651	0.002616	2.60e-08		0.396726	0.0019012	0.018404	0.919029
	Smoking	rs6750529	Intron:LINC01934	T	C	0.744	0.0199074	0.0029194	9.26e-12		0.753409	0.0323734	0.019918	0.123148
	Smoking	rs6756212	Intergenic	C	T	0.465	0.033888	0.0025544	0		0.461529	0.0143772	0.018251	0.432469
	Smoking	rs67777803	Intron:SEZ6	G	T	0.828	0.0246015	0.0033761	3.18e-13		0.825069	0.0216793	0.023004	0.367704
	Smoking	rs6782116	Intron:ROBO2	C	T	0.585	0.0146502	0.0025858	1.46e-08		0.598889	0.0300356	0.018166	0.115272
	Smoking	rs6874731	Intron:RASGRF2	G	T	0.484	0.0153179	0.0025494	1.83e-09		0.487558	0.001409	0.017844	0.938078
	Smoking	rs6890961	Intron:TENM2	C	T	0.376	0.0193109	0.0026303	2.13e-13		0.386825	0.0424607	0.022229	0.051062
	Smoking	rs6936160	Intergenic	T	C	0.698	0.0201068	0.002775	4.20e-13		0.703501	-0.0097265	0.019803	0.626729
	Smoking	rs6948707	Intron:MAD1L1	G	T	0.419	0.0243472	0.0025823	4.24e-21		0.406789	0.0181522	0.019818	0.360276
	Smoking	rs6968380	Intergenic	G	A	0.319	0.0234192	0.0027335	1.05e-17		0.323602	0.0105927	0.019223	0.584779
	Smoking	rs6986430	Intron:RUNX1T1	T	C	0.777623	0.0243377	0.0030638	1.99e-15		0.777454	0.0109629	0.021067	0.614369
	Smoking	rs6993429	Intergenic	C	A	0.547	0.0190505	0.0025595	9.87e-14		0.543303	0.0118277	0.017481	0.5112
	Smoking	rs7024924	Intergenic	C	T	0.174	0.0188918	0.0033607	1.90e-08		0.171994	0.0280431	0.024113	0.242649
	Smoking	rs7026534	Intron:MED27	T	G	0.296179	0.016603	0.0027905	2.68e-09		0.301106	0.0425153	0.020307	0.032167
	Smoking	rs7072776	Intergenic	A	G	0.288	0.0219747	0.0028136	5.66e-15		0.294746	0.0327372	0.02016	0.099844
	Smoking	rs7134009	Intergenic	T	C	0.713	0.0157969	0.0028841	4.30e-08		0.710613	-0.0047397	0.019618	0.811826
	Smoking	rs71367544	Intergenic	T	C	0.203	0.0205522	0.0031675	8.54e-11		0.203892	0.0098216	0.022531	0.666826
	Smoking	rs71592686	Intron:ELOVL7	C	T	0.274	0.0207374	0.0028566	3.85e-13		0.273158	-0.0121121	0.019777	0.553111
	Smoking	rs71602617	Intergenic	C	T	0.784	0.0177655	0.0031704	2.10e-08		0.770126	-0.0053656	0.021461	0.805639
	Smoking	rs7188873	Intron:TNRC6A	G	A	0.612998	0.0202958	0.0026158	8.46e-15		0.600773	0.0405064	0.017554	0.029576
	Smoking	rs7192140	Intron:GRIN2A	T	C	0.502	0.0168834	0.0025482	3.40e-11		0.504679	-0.0108262	0.018063	0.551728
	Smoking	rs72780746	Intergenic	T	C	0.827	0.025763	0.0033684	2.05e-14		0.826222	-0.0421002	0.024102	0.075037
	Smoking	rs72789626	Intron:EFNA5	T	A	0.864	0.0256431	0.0037168	5.13e-12		0.87064	0.0645887	0.025048	0.01862
	Smoking	rs72790288	Intron:ALK	G	A	0.9718	0.0455318	0.0076963	3.28e-09		0.974947	0.0811016	0.056064	0.210278
	Smoking	rs72898831	Intergenic	A	G	0.845	0.0244159	0.0035205	4.14e-12		0.847449	-0.0046094	0.024818	0.855533
	Smoking	rs72938304	Intergenic	G	A	0.887	0.0272051	0.0040243	1.36e-11		0.880352	0.0094576	0.027365	0.739149
	Smoking	rs73008357	Intergenic	A	C	0.879	0.0223095	0.0040005	2.44e-08		0.866246	-0.0122595	0.02709	0.655619
	Smoking	rs7333559	Intron:CLYBL|LOC101927437	G	A	0.217	0.0232125	0.0030909	5.94e-14		0.208597	0.0336262	0.024881	0.172389
	Smoking	rs73831818	Intron:ERC2	G	A	0.057	0.0320435	0.0054954	5.46e-09		0.0499425	0.0147063	0.040404	0.722771
	Smoking	rs74697736	Intergenic	A	G	0.287239	0.0222963	0.0028158	2.43e-15		0.291015	0.0041305	0.019845	0.837615
	Smoking	rs748832	Intergenic	G	A	0.371	0.0172142	0.0026374	6.60e-11		0.376163	0.0215208	0.018862	0.252366
	Smoking	rs7505855	Intron:NOL4	C	T	0.414	0.0169818	0.0025867	5.31e-11		0.422896	-0.0169804	0.017577	0.350774
	Smoking	rs75210106	Intron:TTL	C	T	0.823324	0.0186594	0.0033406	2.33e-08		0.808927	0.0148061	0.022854	0.532828
	Smoking	rs75674569	Intron:HS6ST3	G	A	0.9003	0.0253377	0.0042526	2.58e-09		0.90086	0.0346556	0.028808	0.259415
	Smoking	rs75919030	Intron:CA10	T	C	0.733	0.0209664	0.00288	3.35e-13		0.722966	-0.0468092	0.021105	0.022748
	Smoking	rs7600835	Intergenic	G	A	0.658	0.0151216	0.0026858	1.80e-08		0.673179	-0.0229184	0.020736	0.267751
	Smoking	rs7640107	Intron:FHIT	C	T	0.569211	0.014186	0.0025729	3.46e-08		0.568365	0.0211041	0.017615	0.249216
	Smoking	rs7657022	Intergenic	G	A	0.489	0.0182908	0.0025488	7.34e-13		0.486577	0.0512329	0.018719	0.004663
	Smoking	rs76841737	Intergenic	C	G	0.897	0.0231488	0.0041916	3.26e-08		0.902695	0.0385007	0.028674	0.209858
	Smoking	rs7696257	Intergenic	A	G	0.366	0.0153313	0.0026449	6.78e-09		0.365104	-0.0040733	0.01833	0.827942
	Smoking	rs77215829	Intron:HECTD4	A	C	0.869	0.0240447	0.0037829	2.02e-10		0.863769	-0.0052412	0.029295	0.86132
	Smoking	rs77283305	Intron:CHCHD3	G	A	0.694181	0.015196	0.0027652	3.91e-08		0.690604	0.0045775	0.019287	0.816736
	Smoking	rs7743165	Intergenic	G	T	0.495	0.0192559	0.0025483	4.15e-14		0.48569	0.0123196	0.017707	0.499628
	Smoking	rs7802996	Intron:MAGI2	C	T	0.834	0.0208847	0.0034242	1.06e-09		0.844239	0.0071364	0.024377	0.77672
	Smoking	rs7809303	Intron:AUTS2	G	A	0.675	0.0214188	0.0027202	3.48e-15		0.683623	0.0402898	0.018415	0.039252
	Smoking	rs7836565	Intron:PXDNL	C	T	0.282	0.0155084	0.0028314	4.36e-08		0.28327	-0.0045011	0.019698	0.823483
	Smoking	rs7867822	Intron:FOCAD	A	G	0.327	0.015097	0.0027159	2.76e-08		0.32232	-0.0181691	0.018773	0.35109
	Smoking	rs7901883	Intron:BTRC	G	A	0.769678	0.0192575	0.003026	1.98e-10		0.765287	-0.0162443	0.022276	0.468381
	Smoking	rs7920501	Intergenic	T	A	0.535	0.0155168	0.0025544	1.25e-09		0.543415	0.0080453	0.017703	0.657884
	Smoking	rs7921378	Intron:ARID5B	G	C	0.518	0.0233135	0.0025498	6.10e-20		0.512978	-0.0109993	0.018084	0.545799
	Smoking	rs7929518	Intron:EED	G	A	0.773	0.0192363	0.0030415	2.55e-10		0.776479	0.0049301	0.021065	0.819612
	Smoking	rs7943721	Intergenic	G	A	0.171	0.0212136	0.0033839	3.58e-10		0.171391	-0.0149045	0.023814	0.547271
	Smoking	rs79476395	Intergenic	G	A	0.0726	0.0333743	0.0049101	1.04e-11		0.0727699	0.0340535	0.036064	0.345579
	Smoking	rs7969559	Intron:CPSF6	A	G	0.287	0.0170159	0.0028165	1.53e-09		0.292482	0.013235	0.019541	0.5008
	Smoking	rs8005334	Intron:NRXN3	G	T	0.36	0.0166734	0.0026563	3.44e-10		0.357184	0.0123455	0.01885	0.515141
	Smoking	rs8027457	Intron:IGF1R	C	T	0.511	0.0153138	0.0025488	1.88e-09		0.510242	0.0050799	0.017811	0.780421
	Smoking	rs8050598	Intergenic	T	C	0.254117	0.0186698	0.0029265	1.76e-10		0.27115	0.0894567	0.024729	0.000111
	Smoking	rs8083764	Intron:DCC	G	T	0.693829	0.0159517	0.0027643	7.97e-09		0.699041	0.0370458	0.018615	0.059961
	Smoking	rs8096225	Intron:MIR924HG	C	A	0.703	0.0155245	0.0027883	2.63e-08		0.707537	0.0453709	0.018785	0.023634
	Smoking	rs8103660	Intron:ELL	C	T	0.354431	0.0158026	0.0026635	3.03e-09		0.352316	0.0041783	0.018814	0.826731
	Smoking	rs876793	Intron:RYR2	T	C	0.650738	0.0179245	0.0027366	5.69e-11		0.649374	-0.0051109	0.019209	0.792999
	Smoking	rs910912	Intergenic	T	C	0.261	0.0167699	0.0029061	7.82e-09		0.258	0.0007267	0.020194	0.971816
	Smoking	rs925524	Synonymous:MAST2	G	A	0.71	0.0155573	0.0028078	2.94e-08		0.7211	0.0536666	0.019124	0.009161
	Smoking	rs9288999	Intron:ZBTB20	A	G	0.735	0.0174411	0.0028869	1.50e-09		0.742259	0.003757	0.020618	0.858833
	Smoking	rs9302604	Intergenic	G	A	0.435	0.0187095	0.0025699	3.29e-13		0.438958	0.0390563	0.018472	0.030785
	Smoking	rs9323328	Intergenic	A	G	0.463	0.014237	0.002557	2.55e-08		0.470329	-0.0211133	0.018447	0.271398
	Smoking	rs951740	Intron:PTPRF	A	G	0.625	0.0295409	0.0026317	3.82e-29		0.626551	0.0542176	0.017675	0.004355
	Smoking	rs9538162	Intergenic	C	T	0.415874	0.0173792	0.002585	1.76e-11		0.402948	0.0301208	0.018549	0.100206
	Smoking	rs9540731	Intron:PCDH9	C	T	0.491	0.0177303	0.0025486	3.42e-12		0.489264	0.0349752	0.018447	0.053742
	Smoking	rs9545155	Intergenic	T	C	0.522	0.0160709	0.0025506	3.04e-10		0.51901	-0.0133377	0.017927	0.458797
	Smoking	rs9627272	Intergenic	G	C	0.593	0.0154737	0.0025934	2.42e-09		0.587219	-0.004689	0.018412	0.801598
	Smoking	rs963354	Intergenic	A	C	0.687	0.0150489	0.0027475	4.21e-08		0.710526	0.013144	0.019174	0.506952
	Smoking	rs9787523	Intron:SORCS3	T	C	0.582	0.0156273	0.0025831	1.42e-09		0.56752	-0.0123692	0.018309	0.501748
	Smoking	rs9826984	Intergenic	G	A	0.458	0.0140529	0.0025572	3.87e-08		0.463082	0.0159934	0.018238	0.381401
	Smoking	rs9841807	Intergenic	T	C	0.273	0.0162535	0.0028599	1.35e-08		0.274279	0.0254894	0.020686	0.215378
	Smoking	rs9850597	Intergenic	G	A	0.184	0.018571	0.0032881	1.65e-08		0.184992	-0.0134531	0.022328	0.561138
	Smoking	rs9922607	Intergenic	C	T	0.8	0.0221593	0.0031852	3.42e-12		0.81033	0.0212533	0.022573	0.367713
	Smoking	rs9936784	Intergenic	G	T	0.53418	0.0139895	0.0025541	4.33e-08		0.528898	-0.0033574	0.01794	0.853657
	Smoking	rs9941217	Intergenic	C	G	0.647796	0.0185567	0.0026673	3.50e-12		0.657658	0.0502002	0.018047	0.009454
	Smoking	rs9987376	Intergenic	T	G	0.425749	0.0204682	0.0025767	2.01e-15		0.429101	0.0230513	0.018397	0.207839
	Alcohol	rs10004020	Intergenic	A	G	0.72	0.0090523	0.0016232	2.43e-08		0.708357	-0.0007217	0.019565	0.971121
	Alcohol	rs10028756	Intergenic	G	A	0.870543	0.0185748	0.002171	1.16e-17		0.862339	0.0184461	0.02587	0.495399
	Alcohol	rs10085696	Intron:AUTS2	A	G	0.814	0.0114089	0.0018731	1.12e-09		0.813058	0.0269776	0.021855	0.240018
	Alcohol	rs10236149	Intron:ARPC1B	A	G	0.877	0.0134981	0.0022191	1.18e-09		0.878094	0.0141821	0.026933	0.6135
	Alcohol	rs10438820	Intron:RPTOR	T	C	0.702	0.0089718	0.0015935	1.76e-08		0.703055	0.0056298	0.019182	0.774649
	Alcohol	rs10506274	Intron:ACSS3	G	T	0.516	0.0090374	0.0014584	5.78e-10		0.525218	0.0224266	0.017418	0.216102
	Alcohol	rs10750025	Intergenic	T	C	0.686	0.0103214	0.0015704	4.89e-11		0.693207	0.0279099	0.018986	0.160892
	Alcohol	rs10753661	Intergenic	G	A	0.316	0.0086381	0.0015693	3.76e-08		0.32135	-0.0011487	0.019107	0.952984
	Alcohol	rs10876188	Intron:SLC4A8	C	T	0.543	0.0079869	0.0014631	4.84e-08		0.54548	0.0374309	0.017298	0.040635
	Alcohol	rs10978550	Intergenic	T	C	0.794	0.0117483	0.0018021	7.15e-11		0.797457	-0.003727	0.021998	0.867828
	Alcohol	rs11030084	Intron:BDNF-AS|LINC00678	C	T	0.816	0.0106068	0.0018809	1.72e-08		0.814174	0.0379698	0.021967	0.103823
	Alcohol	rs1123285	Intron:OTX2	C	G	0.665	0.0088974	0.0015442	8.14e-09		0.657528	0.0164272	0.018514	0.391648
	Alcohol	rs113443718	Intron:SEZ6L2	G	A	0.695	0.0102083	0.0015846	1.19e-10		0.690095	0.0165034	0.019645	0.417899
	Alcohol	rs11625650	Intron:KIF26A	G	A	0.767	0.0095681	0.0017241	2.89e-08		0.751798	0.0101675	0.021824	0.651912
	Alcohol	rs11692435	Nonsynonymous:ACTR1B	A	G	0.0852	0.0174499	0.0026158	2.53e-11		0.0986839	-0.0006862	0.02928	0.981854
	Alcohol	rs11739827	Intron:TENM2	G	T	0.549	0.0083752	0.0014691	1.18e-08		0.542319	0.0292012	0.017821	0.118127
	Alcohol	rs11940694	Intron:KLB	G	A	0.597	0.0259499	0.0014859	3.03e-68		0.5937	-0.0035866	0.018432	0.847936
	Alcohol	rs12088813	Intron:PDE4B	A	C	0.733	0.009329	0.0016492	1.58e-08		0.731076	0.0356645	0.019516	0.083948
	Alcohol	rs1217091	Intergenic	C	T	0.812	0.0121608	0.0018654	7.05e-11		0.807552	0.0346712	0.021739	0.131969
	Alcohol	rs1229984	Nonsynonymous:ADH1B	C	T	0.963	0.150534	0.0038611	<2.2e-308		0.955833	0.107288	0.041086	0.025185
	Alcohol	rs12499107	Intergenic	G	A	0.131202	0.0126612	0.0021587	4.45e-09		0.128554	-0.0322443	0.026534	0.252294
	Alcohol	rs1260326	Nonsynonymous:GCKR	C	T	0.601	0.0208898	0.0014883	8.05E-45		0.583136	0.0037259	0.018167	0.840968
	Alcohol	rs12651313	Intergenic	C	G	0.557	0.0086429	0.0014672	3.79e-09		0.569914	-0.019582	0.018462	0.288063
	Alcohol	rs12655091	Intergenic	G	A	0.47	0.0083121	0.0014603	1.25e-08		0.482598	-0.0178952	0.017457	0.322495
	Alcohol	rs12795042	Intron:LOC646522	A	C	0.377	0.008319	0.0015039	3.25e-08		0.387567	-0.0022696	0.019359	0.908634
	Alcohol	rs12907323	Intron:AGBL1	G	A	0.411	0.0084966	0.0014813	9.93e-09		0.421831	0.009474	0.018312	0.608005
	Alcohol	rs13024996	Intron:ARHGAP15	C	A	0.636	0.0109126	0.0015148	5.72e-13		0.646995	-0.0008187	0.018585	0.965461
	Alcohol	rs13032049	Intron:WDPCP	G	A	0.283	0.0101946	0.001618	3.00e-10		0.281291	0.0188659	0.01995	0.34461
	Alcohol	rs13066454	Intergenic	C	T	0.602	0.0087759	0.001492	4.13e-09		0.595251	0.0071203	0.018272	0.704055
	Alcohol	rs13094887	Intergenic	A	T	0.699	0.0103097	0.0015889	8.57e-11		0.687028	-0.0051338	0.01936	0.793704
	Alcohol	rs13107325	Nonsynonymous:SLC39A8	C	T	0.9278	0.0275045	0.002816	1.53e-22		0.921179	-0.0463357	0.035524	0.186716
	Alcohol	rs13250583	Intergenic	C	T	0.787	0.0097175	0.0017801	4.70e-08		0.790243	-0.000106	0.021972	0.996217
	Alcohol	rs13383034	Intron:LINC01833	T	C	0.329	0.014927	0.0015512	6.31e-22		0.345686	-0.0032272	0.019253	0.869813
	Alcohol	rs17029090	Synonymous:C4orf17	A	G	0.980104	0.0491274	0.0052192	4.75e-21		0.98132	-0.0746027	0.068762	0.273833
	Alcohol	rs1713676	Intergenic	A	G	0.477546	0.007992	0.0014591	4.29e-08		0.47207	0.0480537	0.018754	0.008282
	Alcohol	rs17177078	Intron:TNRC6A	C	T	0.9374	0.0223155	0.0030118	1.27e-13		0.930149	0.0216343	0.034118	0.549143
	Alcohol	rs17665139	Intergenic	C	T	0.851	0.0115601	0.0020468	1.59e-08		0.863765	0.0081955	0.025315	0.754277
	Alcohol	rs2011092	Intron:ZBTB38	T	C	0.661357	0.0089004	0.0015401	7.35e-09		0.675447	0.0191206	0.018889	0.329939
	Alcohol	rs2165670	Intergenic	A	G	0.106337	0.0230804	0.0023643	1.67e-22		0.108874	0.0013531	0.028986	0.963777
	Alcohol	rs2178197	Intron:GPN1	A	G	0.430917	0.0087814	0.0014718	2.45e-09		0.453881	0.0025497	0.018073	0.889467
	Alcohol	rs2180870	Intron:ARID4A	T	C	0.865	0.0121775	0.0021328	1.12e-08		0.859528	0.0115788	0.025097	0.656626
	Alcohol	rs2472297	Intergenic	T	C	0.249	0.010606	0.0016854	3.10e-10		0.240687	-0.0453363	0.02151	0.048906
	Alcohol	rs2764771	Intergenic	A	G	0.307	0.0098906	0.0015817	4.02e-10		0.308167	0.021464	0.019716	0.275206
	Alcohol	rs281379	Intergenic	A	G	0.508	0.0137223	0.0014578	4.91e-21		0.474886	0.0025904	0.01814	0.888753
	Alcohol	rs2854334	Intergenic	G	A	0.615	0.009221	0.0014978	7.51e-10		0.619373	-0.0249628	0.018999	0.185988
	Alcohol	rs28601761	Intergenic	G	C	0.42	0.0091029	0.0014767	7.17e-10		0.398953	0.0074502	0.019226	0.701697
	Alcohol	rs28680958	Intron:ZBTB37	G	A	0.783	0.0109965	0.0017699	5.13e-10		0.784047	0.0178952	0.021289	0.419088
	Alcohol	rs28929474	Nonsynonymous:SERPINA1	C	T	0.9817	0.0367996	0.0054376	1.34e-11		0.982712	0.0359101	0.065993	0.624915
	Alcohol	rs35034355	Intron:ORC5	G	A	0.479	0.0080968	0.0014589	2.87e-08		0.487623	0.018545	0.018021	0.302977
	Alcohol	rs36052336	Intron:ADH1C	A	G	0.938504	0.0184288	0.0030338	1.23e-09		0.933551	-0.0162394	0.036815	0.665602
	Alcohol	rs3748034	Nonsynonymous:HGFAC	G	T	0.857	0.0117403	0.0020819	1.67e-08		0.857631	-0.0116874	0.027937	0.680557
	Alcohol	rs3803800	Nonsynonymous:TNFSF12-TNFSF13|TNFSF13	G	A	0.786	0.0113789	0.0017771	1.50e-10		0.783509	-0.0033235	0.021592	0.879836
	Alcohol	rs3809162	Intergenic	G	A	0.397	0.0090609	0.0014896	1.19e-09		0.403098	-0.0038795	0.018045	0.833388
	Alcohol	rs4092465	Intergenic	A	G	0.365	0.0082919	0.0015139	4.39e-08		0.365384	0.0071553	0.018966	0.709218
	Alcohol	rs4501255	Intron:BEND4	G	C	0.235	0.0106934	0.0017189	4.83e-10		0.24402	0.0443852	0.021877	0.037809
	Alcohol	rs4548913	Intron:SRR	G	A	0.368	0.00836	0.0015113	3.11e-08		0.366793	0.0063438	0.019047	0.742232
	Alcohol	rs4690727	Intron:INPP4B	G	C	0.718	0.010817	0.0016197	2.43e-11		0.71845	0.0200354	0.019682	0.328068
	Alcohol	rs4699791	Intergenic	A	G	0.095726	0.0185707	0.0024772	6.58e-14		0.0921215	-0.025957	0.030852	0.427159
	Alcohol	rs4815364	Intron:ACSS1	A	G	0.616	0.0085824	0.0014985	1.02e-08		0.6278	-0.0012792	0.018457	0.945681
	Alcohol	rs4842786	Intergenic	G	A	0.416	0.0087978	0.0014787	2.73e-09		0.414945	0.0101473	0.01854	0.587202
	Alcohol	rs4916723	Intron:LINC00461	A	C	0.584	0.0099523	0.0014787	1.72e-11		0.580983	0.000239	0.018202	0.989697
	Alcohol	rs4938230	Intergenic	A	C	0.842	0.0128104	0.0019982	1.48e-10		0.82538	0.0525161	0.02233	0.029304
	Alcohol	rs500321	Intergenic	A	T	0.264	0.0096694	0.0016534	4.92e-09		0.261282	0.008471	0.020382	0.681259
	Alcohol	rs5024204	Intron:PTGER3	T	A	0.278	0.0097027	0.0016285	2.55e-09		0.283205	-0.0346784	0.019324	0.089286
	Alcohol	rs55872084	Intron:SGCD	T	G	0.235	0.0099787	0.0017189	6.32e-09		0.220017	-0.0029824	0.021521	0.892426
	Alcohol	rs55932213	Intergenic	G	A	0.736387	0.0094883	0.0016542	9.55e-09		0.730417	0.0050065	0.021076	0.817002
	Alcohol	rs56030824	Intron:SPI1	G	A	0.678	0.0116019	0.001563	1.15e-13		0.668347	-0.0065475	0.019139	0.735463
	Alcohol	rs561222871	Intron:ADH1C	C	T	0.952623	0.0388068	0.0036188	6.56e-27		0.926067	0.133405	0.029633	0.000142
	Alcohol	rs56337305	Intergenic	T	C	0.617	0.0095884	0.0014993	1.63e-10		0.606873	0.0200843	0.018163	0.28731
	Alcohol	rs58107686	Intron:PHC2	C	A	0.672	0.0097471	0.0015854	7.79e-10		0.655192	0.024263	0.018223	0.202083
	Alcohol	rs60654199	Intron:RASA2	C	A	0.9371	0.0166603	0.003002	2.85e-08		0.949837	-0.0269788	0.044542	0.551587
	Alcohol	rs62044525	Intergenic	C	G	0.816	0.0121732	0.0018829	1.03e-10		0.816199	-0.017837	0.023599	0.452167
	Alcohol	rs62250685	Intron:CADM2	A	G	0.386	0.0143571	0.0015001	1.05e-21		0.370124	0.0168591	0.018844	0.371729
	Alcohol	rs6460047	Intergenic	C	T	0.208	0.0116235	0.0017957	9.69e-11		0.205217	0.038354	0.024625	0.113982
	Alcohol	rs6787172	Intron:RSRC1	T	G	0.446	0.0080309	0.0014662	4.27e-08		0.452754	-0.0082661	0.017718	0.649476
	Alcohol	rs682011	Intergenic	C	T	0.559	0.0082124	0.0014679	2.22e-08		0.560709	0.0084294	0.017715	0.642994
	Alcohol	rs705687	Intergenic	A	G	0.215	0.010904	0.0017759	8.15e-10		0.210796	-0.0162229	0.021661	0.471007
	Alcohol	rs7074871	Intergenic	G	A	0.745	0.0093998	0.0016722	1.86e-08		0.748642	-0.0085959	0.020984	0.68573
	Alcohol	rs7185555	Intergenic	G	C	0.847	0.0111005	0.0020267	4.24e-08		0.854241	-0.0151713	0.026232	0.567222
	Alcohol	rs72859280	Intergenic	T	G	0.0362	0.0228853	0.0039019	4.44e-09		0.0393505	-0.0792467	0.044613	0.11827
	Alcohol	rs74664784	Intron:CADM2	T	C	0.641	0.0126562	0.0016477	1.58e-14		0.370164	0.0188306	0.018885	0.31849
	Alcohol	rs77165542	Intergenic	C	T	0.9651	0.0260109	0.0039712	5.63e-11		0.968286	0.119315	0.052938	0.05998
	Alcohol	rs79139602	Intron:C4orf17	T	A	0.021061	0.0602723	0.0050758	1.80e-32		0.0192447	0.087552	0.068642	0.19204
	Alcohol	rs7950166	Intron:TRIM66	C	T	0.363	0.0097992	0.0015157	9.89e-11		0.384729	-0.0009825	0.018572	0.958598
	Alcohol	rs79616692	Intron:LINC01572	C	G	0.108	0.0163023	0.0023506	4.11e-12		0.109937	0.0158478	0.029397	0.594721
	Alcohol	rs823114	Intergenic	A	G	0.553	0.0087677	0.0014674	2.31e-09		0.565266	-0.0126793	0.018121	0.486356
	Alcohol	rs828867	Utr3:TET3	A	G	0.545	0.0087572	0.0014636	2.15e-09		0.54494	0.0155218	0.01752	0.391435
	Alcohol	rs9607814	Intergenic	C	A	0.8	0.010181	0.0018588	4.31e-08		0.810128	0.0220514	0.02197	0.337027
	Alcohol	rs9838144	Intron:CPNE4	G	C	0.791	0.0099642	0.0017925	2.65e-08		0.792053	0.0006252	0.022168	0.977987
	Alcohol	rs9950000	Intron:TCF4	C	T	0.605	0.0091177	0.0014909	9.38e-10		0.610998	-0.0414461	0.018995	0.025541
	Beta, beta coefficient; EA, effect allele; OA, other allele; SE, standard error; SNP, single nucleotide polymorphism.

## Sheet: BCAC
	Summary statistics for the associations of the smoking- and alcohol-associated SNPs with these exposures and breast cancer in Breast Cancer Association Consortium
						Summary statistics for exposure					Summary statistics for cancer
	Phenotype	SNP	Gene	EA	OA	EAF	Beta	SE	p value		EAF	Beta	SE	p value
	Smoking	rs10042827	Intron:RANBP17	C	T	0.681	0.0167171	0.0027335	9.41e-10		0.6747	-0.0033	0.0066	0.6159
	Smoking	rs1004787	Intron:LINC01833	A	G	0.552	0.0284143	0.002562	1.11e-28		0.5491	-0.0001	0.0063	0.9814
	Smoking	rs10060196	Intergenic	A	C	0.580606	0.0183116	0.0025819	1.29e-12		0.5771	0.0144	0.0065	0.02628
	Smoking	rs1008078	Intergenic	T	C	0.402	0.0228169	0.0025985	1.63e-18		0.4093	-0.0012	0.0069	0.8598
	Smoking	rs1022376	Intergenic	T	C	0.484179	0.0147448	0.0026106	1.66e-08		0.4959	0.0034	0.007	0.6248
	Smoking	rs1022528	Intron:PTGER3	A	G	0.344	0.0174022	0.002682	8.48e-11		0.3477	0.0023	0.0066	0.7307
	Smoking	rs10233018	Intergenic	G	A	0.516	0.0246124	0.0025494	4.77e-22		0.5373	0.0027	0.0063	0.6662
	Smoking	rs10272990	Intergenic	T	C	0.672378	0.0209215	0.0027146	1.27e-14		0.6614	-0.012	0.007	0.08531
	Smoking	rs10279261	Intron:EXOC4	G	A	0.382	0.0188726	0.0026222	6.05e-13		0.378	-0.0089	0.0064	0.1644
	Smoking	rs1030015	Intron:MAGI2	T	G	0.519564	0.0142896	0.0025501	2.15e-08		0.522	-0.006	0.0062	0.3334
	Smoking	rs10446419	Intergenic	A	G	0.793	0.0195626	0.0031446	5.05e-10		0.7901	0.0045	0.0078	0.5686
	Smoking	rs10490159	Intron:LOC730100	T	C	0.394	0.0172365	0.0026074	3.86e-11		0.3909	0.0028	0.0065	0.6711
	Smoking	rs1050847	Utr3:ZCCHC14	C	T	0.441	0.01483	0.0025661	7.37e-09		0.4491	-0.0065	0.0066	0.3251
	Smoking	rs1059490	Utr3:HIST1H2BD	T	C	0.633	0.0185935	0.0026481	2.16e-12		0.641	0.0152	0.0067	0.02278
	Smoking	rs10698713	Intron:TULP4	G	A	0.9456	0.033517	0.0056175	2.38e-09		0.946	0.0117	0.0151	0.4381
	Smoking	rs10789369	Intergenic	A	G	0.385	0.0234484	0.0026183	3.39e-19		0.3882	0.0023	0.0064	0.7194
	Smoking	rs10805858	Intergenic	T	A	0.335286	0.0181241	0.0026988	1.88e-11		0.3216	-0.0034	0.0072	0.641
	Smoking	rs10853981	Intergenic	A	G	0.33036	0.0147872	0.0027088	4.88e-08		0.3254	-0.024	0.0066	0.0002857
	Smoking	rs10858334	Utr3:OLFM1	G	C	0.14	0.022871	0.00376	1.18e-09		0.1297	-0.0225	0.0103	0.02833
	Smoking	rs10873871	Intron:ST6GALNAC3	G	A	0.207	0.0174521	0.0031446	2.82e-08		0.2111	-0.0131	0.0081	0.1055
	Smoking	rs10885480	Intron:NRAP	T	C	0.716	0.0186775	0.0028254	3.83e-11		0.7129	-0.0062	0.007	0.3756
	Smoking	rs10905461	Intergenic	T	C	0.252	0.0163915	0.0029346	2.36e-08		0.259	0.0222	0.0074	0.002568
	Smoking	rs10914684	Intron:PHC2	G	A	0.676	0.0158038	0.0027224	6.32e-09		0.6758	0.0007	0.0067	0.9182
	Smoking	rs10935779	Intron:RNF13	C	T	0.585	0.0143272	0.0025858	2.95e-08		0.5767	0.0143	0.0063	0.02264
	Smoking	rs10945141	Intron:ADGRB3	A	G	0.263	0.0181417	0.0028939	3.59e-10		0.2673	0.0054	0.0072	0.4554
	Smoking	rs10953957	Intergenic	A	G	0.386	0.0144058	0.0026171	3.66e-08		0.3786	0.0137	0.0069	0.04631
	Smoking	rs10966092	Intron:ELAVL2	T	C	0.733	0.0204862	0.00288	1.12e-12		0.7384	-0.0038	0.0075	0.6128
	Smoking	rs10969352	Intergenic	A	T	0.5	0.0143467	0.0025481	1.82e-08		0.5049	0.0027	0.0062	0.6592
	Smoking	rs1106363	Intron:NTM	T	C	0.344579	0.0173746	0.002681	9.20e-11		0.3565	0.0001	0.0065	0.9832
	Smoking	rs11076962	Intergenic	C	T	0.279	0.0182999	0.0028407	1.20e-10		0.283	-0.0068	0.0076	0.3725
	Smoking	rs11078713	Intron:CHD3	A	G	0.580652	0.0145829	0.002582	1.59e-08		0.5662	-0.0201	0.0068	0.003275
	Smoking	rs1108130	Exon:LINC00554	A	T	0.212	0.0239436	0.0031172	1.57e-14		0.2164	0.0084	0.0076	0.2675
	Smoking	rs11128203	Intron:FOXP1	A	T	0.53	0.020406	0.0025527	1.29e-15		0.5225	-0.0016	0.0063	0.8051
	Smoking	rs11162019	Intergenic	C	T	0.637	0.0154947	0.0026495	5.06e-09		0.63	-0.0074	0.0068	0.2752
	Smoking	rs1116690	Intron:INPP4B	G	A	0.742	0.0162912	0.0029119	2.16e-08		0.7358	0.0078	0.0074	0.2944
	Smoking	rs11191269	Intron:GBF1	G	C	0.193294	0.0176426	0.0032265	4.61e-08		0.1959	-0.0163	0.0079	0.03847
	Smoking	rs11192347	Intron:SORCS3	G	A	0.896	0.02645	0.0042739	6.15e-10		0.8979	0.01	0.0103	0.3331
	Smoking	rs11258417	Intron:BEND7	C	T	0.609	0.0145136	0.0026109	2.71e-08		0.6277	0.0031	0.0065	0.6314
	Smoking	rs1126757	Synonymous:IL11	T	C	0.473	0.0141623	0.0025519	2.92e-08		0.478	0.0099	0.0065	0.1268
	Smoking	rs112725451	Intergenic	T	C	0.169	0.026092	0.0033998	1.65e-14		0.1778	-0.0235	0.0082	0.004306
	Smoking	rs112913817	Intergenic	G	A	0.011318	0.0780558	0.0120443	9.28e-11		0.0106	-0.0107	0.0472	0.8203
	Smoking	rs113230003	Intron:PGPEP1	G	A	0.745	0.0188761	0.0029231	1.05e-10		0.7525	0	0.0073	0.9984
	Smoking	rs1139897	Nonsynonymous:RHOT2	G	A	0.77	0.0240872	0.0030275	1.77e-15		0.7572	-0.0028	0.0073	0.702
	Smoking	rs114976176	Intron:SH3YL1	A	C	0.648429	0.0155137	0.0026684	6.04e-09		0.6424	-0.016	0.0065	0.01433
	Smoking	rs1150668	Intron:ZNF192P1	T	G	0.581	0.0185103	0.0025869	8.54e-13		0.5832	-0.0044	0.0065	0.4994
	Smoking	rs11587399	Intergenic	A	T	0.779	0.0178046	0.0030762	7.25e-09		0.7792	-0.0274	0.0076	0.0002943
	Smoking	rs11594623	Intergenic	C	T	0.234241	0.0274396	0.0030083	7.45e-20		0.2281	0.0075	0.0074	0.3129
	Smoking	rs1160685	Intron:GRID2	G	C	0.45	0.0153017	0.002561	2.31e-09		0.4553	-0.0033	0.0063	0.5999
	Smoking	rs11642231	Intron:SPG7	G	A	0.631	0.0155983	0.0026404	3.44e-09		0.6268	-0.0005	0.0065	0.9446
	Smoking	rs11651955	Intergenic	G	A	0.501	0.0140264	0.0025481	3.74e-08		0.5093	-0.0033	0.0066	0.6128
	Smoking	rs11678980	Exon:LINC01806	A	G	0.45	0.0176689	0.002561	5.19e-12		0.4384	-0.0092	0.0067	0.1661
	Smoking	rs11692435	Nonsynonymous:ACTR1B	A	G	0.0848	0.0250526	0.0045816	4.47e-08		0.0982	-0.0152	0.0106	0.1509
	Smoking	rs11713899	Intron:CNTN4	C	A	0.171	0.0187188	0.0033839	3.15e-08		0.1607	0.0044	0.0091	0.6279
	Smoking	rs1173461	Intergenic	T	C	0.327	0.0166092	0.0027159	9.51e-10		0.315	-0.0051	0.007	0.4643
	Smoking	rs117657830	Intergenic	A	G	0.9583	0.0377597	0.0063735	3.18e-09		0.9651	0.0126	0.0178	0.4788
	Smoking	rs11766326	Intron:IMMP2L	T	C	0.494	0.017544	0.0026095	1.79e-11		0.5054	-0.0052	0.0063	0.4165
	Smoking	rs11768481	Intron:DLX6-AS1	C	A	0.66	0.0185561	0.0026896	5.23e-12		0.6516	0.007	0.0077	0.3633
	Smoking	rs117734003	Intron:SYT3	C	G	0.0673	0.0302991	0.0050853	2.57e-09		0.0753	-0.0123	0.0126	0.3266
	Smoking	rs11783093	Intergenic	C	T	0.842	0.0471243	0.0034931	0		0.8453	0.0293	0.0088	0.0009134
	Smoking	rs11791671	Intron:RFX3	T	C	0.067315	0.0278504	0.0050848	4.24e-08		0.0659	0.0275	0.0126	0.02974
	Smoking	rs118202	Intron:REV3L	G	T	0.188	0.0367484	0.0032609	1.90e-29		0.1927	-0.0053	0.0079	0.5037
	Smoking	rs11872397	Intron:ZNF407	G	A	0.747	0.0171139	0.0029307	5.20e-09		0.7468	0.0074	0.0076	0.3278
	Smoking	rs1187820	Intergenic	C	T	0.561	0.0142712	0.0025673	2.69e-08		0.5625	0.0017	0.0072	0.8171
	Smoking	rs11889814	Intergenic	A	C	0.872	0.0210265	0.0038136	3.44e-08		0.8735	0.0069	0.0093	0.4565
	Smoking	rs11956866	Intergenic	T	G	0.433	0.0148382	0.0025713	7.82e-09		0.4253	0.0106	0.0064	0.09568
	Smoking	rs12022778	Intron:ELAVL4	C	A	0.202	0.0268248	0.003179	3.18e-17		0.1968	-0.0195	0.0078	0.01252
	Smoking	rs12027999	Intron:UBAP2L	T	C	0.88	0.0243588	0.0039207	5.33e-10		0.8776	0.0199	0.0096	0.03836
	Smoking	rs12053870	Intron:LOC105374060	G	T	0.541511	0.0156164	0.002557	1.02e-09		0.5361	-0.0022	0.0064	0.7324
	Smoking	rs12130857	Intron:CAMTA1	G	A	0.675032	0.0180031	0.0027203	3.65e-11		0.6771	-0.011	0.0069	0.1129
	Smoking	rs12195240	Intergenic	A	G	0.285	0.0249108	0.0028224	1.08e-18		0.2894	0.0121	0.0072	0.09131
	Smoking	rs12244388	Intron:AS3MT|BORCS7-ASMT	A	G	0.35	0.0258153	0.0026712	4.31e-22		0.3592	0.0136	0.0065	0.03513
	Smoking	rs12474587	Intron:SLC4A10	T	G	0.429	0.0242306	0.0025742	4.83e-21		0.4207	-0.0027	0.0063	0.6655
	Smoking	rs12517438	Intergenic	G	T	0.538	0.0153545	0.0025555	1.89e-09		0.5322	-0.0073	0.0065	0.2637
	Smoking	rs12530388	Utr5:ASCC3	A	C	0.489	0.0183617	0.0025488	5.83e-13		0.4901	-0.0017	0.0063	0.7915
	Smoking	rs12563365	Intron:ACTN2	A	G	0.556	0.0165589	0.0025643	1.05e-10		0.5481	0.0035	0.0065	0.5864
	Smoking	rs12633090	Intergenic	G	C	0.818	0.0230197	0.003302	3.16e-12		0.8137	-0.0087	0.0081	0.2851
	Smoking	rs12642744	Intergenic	G	T	0.256	0.0165908	0.0029894	2.82e-08		0.2407	-0.0046	0.0075	0.5425
	Smoking	rs12714017	Intergenic	C	T	0.511	0.0153965	0.00261	3.65e-09		0.5018	0.0066	0.0064	0.3019
	Smoking	rs12739243	Intron:SYT14	T	C	0.779	0.0212518	0.0030706	4.45e-12		0.7711	0.0186	0.0074	0.01255
	Smoking	rs12740789	Intergenic	G	A	0.822	0.0284973	0.0033308	1.18e-17		0.8261	-0.0092	0.0082	0.2621
	Smoking	rs12755632	Intergenic	A	G	0.684	0.0154051	0.0027405	1.93e-08		0.6746	-0.008	0.0067	0.2284
	Smoking	rs12855717	Intergenic	T	C	0.538	0.0155237	0.0025555	1.22e-09		0.5471	-0.0027	0.0065	0.6806
	Smoking	rs12878369	Intergenic	A	C	0.414762	0.0174373	0.0025879	1.60e-11		0.413	-0.0044	0.0066	0.5017
	Smoking	rs12918191	Intergenic	A	G	0.757	0.019727	0.0029706	3.14e-11		0.7625	0.0047	0.0074	0.5216
	Smoking	rs1291821	Intron:CELF2|CELF2-AS2	G	A	0.534	0.014493	0.0025541	1.39e-08		0.5327	0.0082	0.0063	0.1918
	Smoking	rs13007361	Intergenic	A	G	0.208	0.0175338	0.0031391	2.29e-08		0.203	0.0152	0.0081	0.05982
	Smoking	rs13066050	Intergenic	T	C	0.208	0.0188343	0.0031391	1.93e-09		0.2091	0.0066	0.008	0.4107
	Smoking	rs13109980	Intron:MAML3	G	A	0.674	0.0221816	0.002718	3.37e-16		0.6706	0.0127	0.0068	0.06247
	Smoking	rs13110073	Intron:TTC29	T	C	0.605	0.0246426	0.0026063	3.24e-21		0.6038	0.0006	0.0063	0.9182
	Smoking	rs13237637	Intron:SDK1	G	C	0.515	0.0236823	0.0025493	1.54e-20		0.513	-0.0125	0.0062	0.04319
	Smoking	rs13261666	Intron:TOX	G	T	0.483	0.0199946	0.0025496	4.36e-15		0.4693	0.0037	0.0067	0.5794
	Smoking	rs13319205	Intron:SMARCC1	A	T	0.29	0.0165398	0.0028078	3.77e-09		0.2918	0.0079	0.007	0.2587
	Smoking	rs13392222	Intron:AFF3	A	C	0.861	0.0234375	0.0036829	1.93e-10		0.8596	0.0097	0.0097	0.3193
	Smoking	rs13437771	Intron:ZNF789	A	G	0.845	0.0271098	0.0035205	1.39e-14		0.8443	0.007	0.0085	0.408
	Smoking	rs1373178	Intron:DCC	T	G	0.412	0.0203164	0.0025885	4.16e-15		0.4134	0.0042	0.007	0.5506
	Smoking	rs1381287	Intergenic	T	C	0.467	0.0180166	0.0025556	1.81e-12		0.471	-0.0093	0.0063	0.1395
	Smoking	rs1381775	Intergenic	T	C	0.288	0.0156147	0.0028136	2.79e-08		0.2829	0.0049	0.0069	0.4779
	Smoking	rs1385108	Intergenic	T	C	0.239	0.0187045	0.0029875	3.84e-10		0.244	0.0145	0.0074	0.05028
	Smoking	rs1389171	Intergenic	T	A	0.759	0.017472	0.002979	4.45e-09		0.7635	0.0067	0.0079	0.3948
	Smoking	rs139896	Intron:POLR2F	C	T	0.648	0.0154404	0.0026677	7.14e-09		0.6454	0.0147	0.0065	0.02318
	Smoking	rs1413119	Intergenic	C	T	0.603682	0.0152551	0.0026048	4.77e-09		0.5956	-0.0004	0.0066	0.9532
	Smoking	rs1435479	Intron:GRID2	T	G	0.28748	0.0163905	0.0028151	5.68e-09		0.289	0.0068	0.0071	0.3379
	Smoking	rs1435672	Intergenic	C	T	0.56	0.0141051	0.0025667	3.82e-08		0.572	-0.0022	0.0068	0.7425
	Smoking	rs1445649	Intron:KCNJ3	C	T	0.538	0.0205716	0.0025555	8.48e-16		0.5383	-0.0082	0.0062	0.1858
	Smoking	rs1449012	Intron:IQCJ-SCHIP1|SCHIP1	C	T	0.537	0.0153734	0.0025551	1.77e-09		0.526	0.0065	0.0063	0.2983
	Smoking	rs147052174	Nonsynonymous:FAM163A	T	G	0.0171	0.0623094	0.0098275	2.30e-10		0.0164	-0.0131	0.0276	0.6361
	Smoking	rs1514176	Intron:FPGT-TNNI3K|TNNI3K	G	A	0.42	0.0193002	0.0025814	7.67e-14		0.4196	-0.0076	0.0064	0.2309
	Smoking	rs1518393	Intron:VRK2	C	A	0.619	0.0168601	0.0026235	1.30e-10		0.6041	0.0005	0.0064	0.9366
	Smoking	rs1549979	Intron:CADM2	C	T	0.385	0.0245223	0.002623	8.80e-21		0.3743	-0.0162	0.0064	0.01139
	Smoking	rs1555445	Upstream:NOL4L-DT	T	A	0.318	0.0187626	0.0027426	7.75e-12		0.3233	0.018	0.0068	0.008012
	Smoking	rs1561112	Intron:LRGUK	T	C	0.587185	0.0152438	0.0025878	3.84e-09		0.5802	-0.0031	0.0064	0.6234
	Smoking	rs160631	Intron:ICK	T	G	0.269	0.0172628	0.0028732	1.87e-09		0.2657	-0.0062	0.0071	0.3857
	Smoking	rs1632941	Intron:HLA-G	T	C	0.54	0.0158074	0.0025609	6.67e-10		0.5449	0.0081	0.0063	0.1987
	Smoking	rs16826827	Intergenic	T	C	0.876	0.0222069	0.0038657	9.17e-09		0.8788	-0.0224	0.0103	0.02993
	Smoking	rs16828799	Intron:NLGN1	T	G	0.156	0.0197692	0.0035112	1.83e-08		0.1539	-0.0007	0.0088	0.9367
	Smoking	rs1713676	Intergenic	A	G	0.477488	0.0167262	0.0025507	5.38e-11		0.4641	-0.0171	0.0063	0.006609
	Smoking	rs1714521	Intron:LOC100996447	A	C	0.589	0.0162953	0.0025895	3.07e-10		0.5884	0.0002	0.0064	0.9755
	Smoking	rs17165769	Intron:FBXL17	G	A	0.394872	0.0159396	0.0026064	9.56e-10		0.3986	-0.0046	0.0063	0.4705
	Smoking	rs17197663	Utr5:POSTN	G	A	0.875	0.0215874	0.0038524	2.06e-08		0.8809	0.0024	0.0095	0.8002
	Smoking	rs1722666	Intergenic	T	C	0.732	0.0160932	0.0028765	2.17e-08		0.7296	0.0136	0.007	0.05282
	Smoking	rs17229285	Intergenic	C	T	0.495	0.0154796	0.0025483	1.27e-09		0.4882	-0.0031	0.0067	0.6443
	Smoking	rs1733760	Intron:PCDH15	C	T	0.51	0.0147734	0.0025487	6.70e-09		0.5041	0.0046	0.0062	0.4577
	Smoking	rs1737329	Intergenic	G	C	0.742	0.0170292	0.0029119	5.08e-09		0.7643	0.0121	0.0079	0.1282
	Smoking	rs17554906	Intergenic	C	G	0.444	0.0141849	0.0025643	3.14e-08		0.4375	-0.0095	0.0063	0.1315
	Smoking	rs1759433	Intron:GAPVD1	A	G	0.48	0.0153647	0.0025502	1.69e-09		0.4878	0.0002	0.0064	0.9753
	Smoking	rs17616642	Intron:LINC01122	A	G	0.75313	0.0165573	0.0029548	2.10e-08		0.7586	0.005	0.0075	0.5043
	Smoking	rs17692129	Intron:NSF	T	C	0.331	0.0195989	0.0027075	4.57e-13		0.3311	0.0162	0.0069	0.0185
	Smoking	rs1772572	Intergenic	C	A	0.675868	0.0168681	0.0027221	5.62e-10		0.6849	0.0066	0.0067	0.322
	Smoking	rs1799068	Intergenic	T	G	0.379	0.0166096	0.0026262	2.59e-10		0.3808	-0.0269	0.0064	2.46e-05
	Smoking	rs1811739	Intron:LINC02288	A	G	0.248	0.0182718	0.0029524	5.97e-10		0.258	0.0188	0.0073	0.009798
	Smoking	rs181508347	Intergenic	G	T	0.00965	0.0810758	0.0130327	4.95e-10		0.0082	-0.0498	0.0433	0.2502
	Smoking	rs1834306	Intron:MIR100HG	A	G	0.420601	0.0144852	0.0025809	1.96e-08		0.4106	0.0063	0.0066	0.3375
	Smoking	rs1863161	Intergenic	A	G	0.56094	0.0153394	0.0025673	2.34e-09		0.5658	0.007	0.0064	0.2767
	Smoking	rs1889571	Intron:ADGRB2	G	T	0.131	0.0221798	0.0037761	4.19e-09		0.1313	-0.0028	0.0099	0.7803
	Smoking	rs1901477	Intergenic	G	A	0.511	0.030437	0.00261	2.07e-31		0.5106	0.0083	0.0062	0.1814
	Smoking	rs1910236	Intergenic	A	G	0.469	0.0146439	0.0025531	9.91e-09		0.4599	0.0098	0.0067	0.1426
	Smoking	rs1927901	Intergenic	T	C	0.447	0.0141755	0.0025626	3.10e-08		0.4366	-0.0067	0.0065	0.3031
	Smoking	rs1930371	Intergenic	C	T	0.759	0.017242	0.002979	7.09e-09		0.7627	0.0079	0.0073	0.2766
	Smoking	rs1931431	Intergenic	C	G	0.478	0.0182329	0.0025506	8.56e-13		0.4817	-0.0055	0.0066	0.4058
	Smoking	rs1935571	Intergenic	T	G	0.52	0.0157204	0.0025502	6.99e-10		0.5241	-0.0055	0.0065	0.3991
	Smoking	rs1937443	Intron:PDE4B	G	C	0.563	0.0204362	0.0025686	1.79e-15		0.5661	-0.0178	0.0065	0.006263
	Smoking	rs1944689	Intergenic	T	G	0.785911	0.01768	0.0031061	1.27e-08		0.7841	-0.0054	0.0075	0.4742
	Smoking	rs2010921	Intron:NTM	A	G	0.311	0.0174291	0.0027524	2.47e-10		0.2982	0.0089	0.0071	0.2093
	Smoking	rs2028269	Intron:THBS4	A	G	0.399	0.0161645	0.0026018	5.19e-10		0.3926	-0.0064	0.0065	0.3303
	Smoking	rs2063976	Intergenic	C	T	0.335045	0.0201814	0.0026993	7.45e-14		0.3362	-0.0061	0.0065	0.3524
	Smoking	rs2155646	Intron:NCAM1	C	T	0.4	0.0377772	0.0026007	0		0.4124	-0.0037	0.0063	0.5622
	Smoking	rs2173019	Intron:TENM2	A	T	0.177	0.028207	0.0033382	2.98e-17		0.1701	0.0168	0.0086	0.04947
	Smoking	rs221988	Intergenic	A	C	0.616	0.014865	0.0026196	1.43e-08		0.6107	0.0068	0.0065	0.2973
	Smoking	rs2276825	Intron:STIMATE|TMEM110-MUSTN1	C	T	0.245	0.0188756	0.0029624	1.89e-10		0.2501	-0.0148	0.0072	0.03822
	Smoking	rs2279829	Utr3:ZIC4	C	T	0.784	0.0173766	0.0030961	2.05e-08		0.7845	0.0172	0.0079	0.02935
	Smoking	rs2289791	Intron:SMAD3	G	T	0.753	0.0177255	0.0029543	2.01e-09		0.7529	0.0126	0.0073	0.08445
	Smoking	rs2306866	Intron:CACNA1D	A	T	0.386	0.0166755	0.0026171	1.89e-10		0.3801	-0.0021	0.0067	0.7546
	Smoking	rs2319545	Intergenic	A	C	0.149099	0.0232366	0.003577	8.30e-11		0.1446	-0.0211	0.0091	0.01976
	Smoking	rs2344976	Intron:ZNF207	T	C	0.388	0.0150877	0.0026146	7.98e-09		0.3916	0.0019	0.0063	0.7641
	Smoking	rs2359180	Intergenic	A	G	0.631	0.0143894	0.0026404	4.98e-08		0.5269	0.0118	0.0063	0.06192
	Smoking	rs2378662	Intron:LOC101927575	A	G	0.541	0.0152121	0.0025568	2.67e-09		0.5408	0.0031	0.0064	0.6302
	Smoking	rs238896	Intron:ZBTB16	G	A	0.51	0.0168674	0.0025487	3.65e-11		0.5187	0.0033	0.0064	0.6018
	Smoking	rs2526390	Intron:SEMA3F|SEMA3F-AS1	T	C	0.334	0.0204663	0.0027014	3.62e-14		0.3279	0.0063	0.0066	0.339
	Smoking	rs2539706	Intergenic	A	G	0.529947	0.0162454	0.0025527	1.95e-10		0.5343	-0.0037	0.0062	0.556
	Smoking	rs2587507	Intergenic	T	C	0.498	0.0146602	0.0025482	8.69e-09		0.5039	0.0374	0.0062	2.03e-09
	Smoking	rs2637869	Intergenic	A	G	0.297	0.0182201	0.0027883	6.54e-11		0.3039	0.0047	0.0075	0.5301
	Smoking	rs2710634	Intron:BIRC6	T	C	0.479	0.0177614	0.0025504	3.36e-12		0.4878	-0.0071	0.0063	0.2616
	Smoking	rs2734390	Intron:FHIT	G	A	0.372	0.0147709	0.002636	2.09e-08		0.3691	0.0009	0.0066	0.8914
	Smoking	rs2796793	Intergenic	A	G	0.452	0.0144814	0.00256	1.55e-08		0.45	0.0017	0.0062	0.7844
	Smoking	rs281296	Intron:SEMA6D	A	G	0.357	0.0246892	0.0026592	1.59e-20		0.356	0.0185	0.0065	0.004373
	Smoking	rs28408682	Intergenic	G	A	0.600019	0.0166729	0.0026007	1.41e-10		0.5958	0.0085	0.0063	0.176
	Smoking	rs28441558	Intron:CHD3	T	C	0.9437	0.035565	0.0055274	1.24e-10		0.9467	-0.0237	0.0151	0.1158
	Smoking	rs28717373	Intergenic	C	T	0.643835	0.0164657	0.0026606	6.16e-10		0.6472	0.0019	0.0065	0.7691
	Smoking	rs2901785	Intron:LOC102724601	G	A	0.554	0.0173083	0.0025631	1.47e-11		0.5544	0.0017	0.0063	0.7847
	Smoking	rs290601	Intergenic	T	C	0.274	0.0163102	0.0028566	1.14e-08		0.2771	-0.0226	0.0071	0.001401
	Smoking	rs2925128	Intergenic	T	C	0.385191	0.0168199	0.002683	3.67e-10		0.3913	0.0164	0.0066	0.01297
	Smoking	rs2938134	Intergenic	C	A	0.327	0.017501	0.0027811	3.14e-10		0.3219	0.0033	0.0066	0.6173
	Smoking	rs2939756	Intron:LRRC4C	G	A	0.52	0.0156997	0.0025502	7.45e-10		0.5233	-0.0013	0.0065	0.8378
	Smoking	rs2952251	Intron:MSRA	G	A	0.74437	0.0164125	0.0029965	4.24e-08		0.7424	-0.0058	0.0072	0.4184
	Smoking	rs2959084	Intron:PHF21A	A	G	0.704674	0.0170799	0.0027929	9.82e-10		0.7013	0.0007	0.0067	0.9151
	Smoking	rs301807	Intron:LOC102724552|RERE	G	A	0.57	0.0180144	0.0025735	2.50e-12		0.5652	-0.0089	0.0065	0.1709
	Smoking	rs3098272	Intergenic	A	C	0.201206	0.0178082	0.003178	2.08e-08		0.206	0.0118	0.0079	0.1335
	Smoking	rs3115418	Intergenic	T	C	0.546	0.0142249	0.002559	2.79e-08		0.5457	-0.0146	0.0062	0.01845
	Smoking	rs3172494	Utr3:IP6K2	G	T	0.885	0.0291267	0.0040009	3.40e-13		0.8812	0.0109	0.0097	0.2614
	Smoking	rs3218116	Intergenic	C	T	0.744	0.019843	0.0029194	1.05e-11		0.747	0.0067	0.0071	0.3439
	Smoking	rs329124	Intron:JADE2	A	G	0.572	0.0163871	0.002575	1.96e-10		0.5743	0.0014	0.0063	0.8273
	Smoking	rs34342129	Intergenic	T	C	0.491	0.014281	0.0025486	2.13e-08		0.4899	-0.0055	0.0062	0.3699
	Smoking	rs34399632	Intron:THSD7B	G	A	0.232	0.0193504	0.0030183	1.46e-10		0.2225	-0.0044	0.0076	0.56
	Smoking	rs34553878	Nonsynonymous:PRRC2B	G	A	0.111	0.0246707	0.0040558	1.17e-09		0.1079	0.0126	0.0108	0.2458
	Smoking	rs34940743	Intron:NRXN3	G	A	0.346	0.0159249	0.0026803	2.80e-09		0.3282	-0.0089	0.0079	0.2602
	Smoking	rs34970111	Intron:ITPRIP	C	T	0.542	0.0145557	0.0025572	1.28e-08		0.5328	-0.0022	0.0067	0.7448
	Smoking	rs35375873	Intergenic	G	C	0.89	0.0270103	0.0040719	3.29e-11		0.8831	0.0112	0.0105	0.2854
	Smoking	rs35656245	Intergenic	A	G	0.276	0.0159456	0.0028502	2.23e-08		0.2773	0.0015	0.0069	0.8276
	Smoking	rs357304	Intergenic	C	T	0.727	0.0166757	0.0028599	5.40e-09		0.7253	0.0008	0.007	0.9078
	Smoking	rs359247	Intergenic	T	A	0.638652	0.0220304	0.0026522	9.89e-17		0.6319	0.0075	0.0064	0.2446
	Smoking	rs359431	Intergenic	C	T	0.44	0.0141982	0.0025667	3.16e-08		0.4436	-0.0252	0.0062	5.26e-05
	Smoking	rs3740977	Intron:DGKZ	C	T	0.167	0.019474	0.003416	1.17e-08		0.1565	0.0165	0.0086	0.05444
	Smoking	rs3764351	Intron:PNMT	G	A	0.343	0.0147492	0.0026839	3.89e-08		0.3331	-0.0076	0.0066	0.2489
	Smoking	rs3800227	Intron:FOXO3	G	A	0.742	0.017178	0.0029119	3.64e-09		0.7311	0.0048	0.007	0.497
	Smoking	rs3810496	Intron:ZBTB46	C	T	0.619436	0.0158813	0.0026287	1.54e-09		0.6101	0.012	0.0066	0.0702
	Smoking	rs3811038	Intron:TTL	C	T	0.279	0.0191404	0.0028407	1.58e-11		0.2811	0.0055	0.0069	0.4241
	Smoking	rs3820277	Intron:IGSF21	G	T	0.474	0.0188369	0.0025516	1.57e-13		0.4752	-0.0062	0.0066	0.3511
	Smoking	rs3843905	Intergenic	C	T	0.597	0.0151458	0.0025975	5.41e-09		0.5946	0.0023	0.0066	0.7264
	Smoking	rs3847244	Intergenic	T	C	0.47	0.0186717	0.0025527	2.60e-13		0.4668	-0.004	0.0064	0.5374
	Smoking	rs3850736	Intron:LOC102724623	G	C	0.474	0.0191284	0.0025516	6.43e-14		0.4771	-0.0006	0.0067	0.9276
	Smoking	rs3909281	Intergenic	G	T	0.536	0.0210672	0.0025548	1.62e-16		0.5192	-0.0081	0.0072	0.2598
	Smoking	rs3934797	Intergenic	G	A	0.818	0.0212975	0.003302	1.12e-10		0.8145	-0.0012	0.0084	0.8882
	Smoking	rs4044321	Intron:TENM2	A	G	0.356	0.022641	0.0026609	1.75e-17		0.3549	0.0066	0.0072	0.3571
	Smoking	rs4140932	Intergenic	T	A	0.569	0.0140445	0.0025728	4.89e-08		0.5662	-0.0007	0.0063	0.9143
	Smoking	rs42417	Intron:MCTP1	T	C	0.691	0.0169296	0.0027572	8.27e-10		0.6844	0.008	0.0069	0.2514
	Smoking	rs4264267	Intron:TRPC4	T	C	0.527042	0.0147921	0.0025519	6.82e-09		0.5383	0.0008	0.0062	0.9019
	Smoking	rs4275621	Intergenic	A	G	0.618	0.0213674	0.0026222	3.76e-16		0.6088	-0.0007	0.0067	0.9182
	Smoking	rs4310804	Intron:NR2F2-AS1	C	G	0.753	0.0181873	0.0029543	7.55e-10		0.7525	0.0037	0.0076	0.6262
	Smoking	rs4326350	Intron:XKR6	C	G	0.507	0.0176137	0.002553	5.16e-12		0.5134	-0.0144	0.0071	0.04273
	Smoking	rs4476253	Intergenic	G	A	0.76	0.0184862	0.0029832	5.78e-10		0.7541	0.0178	0.0073	0.01532
	Smoking	rs4543050	Intergenic	T	A	0.816	0.0222035	0.0032881	1.45e-11		0.8136	-0.0053	0.0086	0.5421
	Smoking	rs45444697	Intron:ADAM15|DCST1-AS1	G	C	0.212	0.0196902	0.0031172	2.72e-10		0.2069	0.0144	0.0078	0.06447
	Smoking	rs4674916	Intron:CUL3	C	A	0.672329	0.0180262	0.0027145	3.06e-11		0.6646	0.01	0.0065	0.1243
	Smoking	rs4674993	Intron:NYAP2	A	G	0.8	0.0240053	0.0031852	4.85e-14		0.7901	0.0141	0.0083	0.0899
	Smoking	rs4727189	Intron:ZNF804B	C	T	0.344	0.0148604	0.002682	3.00e-08		0.3438	0.004	0.0065	0.5354
	Smoking	rs4752018	Intron:SHTN1	A	C	0.231	0.0188538	0.0030229	4.42e-10		0.2283	0.001	0.0076	0.8976
	Smoking	rs4785187	Intron:ZNF423	A	G	0.223	0.0199772	0.0030608	6.55e-11		0.2347	0.0093	0.0081	0.2497
	Smoking	rs4788676	Intron:ZFHX3	T	C	0.771472	0.017745	0.0030343	4.92e-09		0.7762	-0.0232	0.0074	0.0017
	Smoking	rs4790874	Intron:SMG6	T	C	0.532	0.0174491	0.0025534	8.43e-12		0.5498	-0.0081	0.0068	0.2328
	Smoking	rs4818005	Intron:BRWD1	G	A	0.419	0.020431	0.0026442	1.09e-14		0.4131	0.0172	0.0063	0.006036
	Smoking	rs4822102	Intergenic	C	T	0.382	0.0165428	0.0026222	2.78e-10		0.3839	0.0076	0.0067	0.2535
	Smoking	rs4837631	Intron:BRINP1	C	T	0.554	0.0153574	0.0025631	2.03e-09		0.5589	0.0115	0.0069	0.09454
	Smoking	rs4877285	Intergenic	G	A	0.331751	0.0181318	0.0027059	2.10e-11		0.345	-0.0124	0.0071	0.08251
	Smoking	rs4886207	Intron:DIAPH3	T	C	0.363	0.0162467	0.0026495	8.78e-10		0.3722	-0.0061	0.0064	0.3392
	Smoking	rs4912332	Intergenic	T	C	0.491	0.0141209	0.0025486	2.94e-08		0.4965	0.0055	0.0066	0.4104
	Smoking	rs540860	Intergenic	G	A	0.543	0.0176086	0.0025576	5.75e-12		0.536	0.0034	0.0063	0.5857
	Smoking	rs55786907	Intergenic	G	A	0.162492	0.0194452	0.0034537	1.84e-08		0.1637	0.0113	0.0085	0.1848
	Smoking	rs55913542	Intron:BCL11B	T	G	0.175	0.0185623	0.0033556	3.25e-08		0.1664	0.0041	0.0084	0.6278
	Smoking	rs55944129	Intergenic	T	C	0.733	0.0175654	0.00288	1.06e-09		0.7345	-0.0086	0.007	0.223
	Smoking	rs56208390	Intergenic	G	A	0.123	0.0215636	0.0038792	2.68e-08		0.1248	0.0133	0.0094	0.1582
	Smoking	rs56367474	Intergenic	C	T	0.696	0.0172975	0.0027698	4.20e-10		0.7035	0.0044	0.007	0.5312
	Smoking	rs56902655	Intergenic	T	G	0.864	0.0218628	0.0037168	4.09e-09		0.8635	0.0155	0.0092	0.08997
	Smoking	rs57153235	Intron:CADM2	T	G	0.682	0.01938	0.0027407	1.56e-12		0.6793	0.0046	0.0066	0.4843
	Smoking	rs58400863	Intron:LINC02497	G	A	0.653	0.0201719	0.0026765	4.89e-14		0.6583	-0.0017	0.0069	0.8034
	Smoking	rs586699	Intron:FAT3	G	A	0.457	0.0148033	0.0025576	7.29e-09		0.4524	0.0112	0.0067	0.09657
	Smoking	rs59537158	Intergenic	T	C	0.214	0.0224875	0.0031065	4.62e-13		0.2155	0.0043	0.0082	0.5993
	Smoking	rs6011779	Intron:CHRNA4	C	T	0.194	0.0191766	0.0032276	2.83e-09		0.2001	-0.0179	0.0082	0.02906
	Smoking	rs6050446	Nonsynonymous:ENTPD6	G	A	0.971	0.0544098	0.0076114	8.80e-13		0.9717	-0.012	0.0191	0.5294
	Smoking	rs6073075	Intergenic	T	A	0.176	0.018704	0.0033539	2.44e-08		0.1703	0.0102	0.0083	0.2233
	Smoking	rs60833441	Intergenic	A	G	0.539	0.0142766	0.0025559	2.28e-08		0.529	0.0072	0.0063	0.2567
	Smoking	rs61533748	Intergenic	C	T	0.384	0.0174357	0.0026196	2.82e-11		0.3845	0.0005	0.0064	0.9335
	Smoking	rs61884449	Intron:NRXN2	T	C	0.149183	0.0199753	0.0035762	2.32e-08		0.1556	0.0075	0.0087	0.3902
	Smoking	rs61886926	Intron:RPS6KA4	C	T	0.616	0.0179401	0.0026196	7.30e-12		0.613	0.0025	0.0063	0.6955
	Smoking	rs619087	Intergenic	G	A	0.422	0.0142703	0.0025797	3.10e-08		0.439	0.0023	0.0067	0.7366
	Smoking	rs61959481	Intergenic	G	A	0.79	0.0203442	0.003128	7.95e-11		0.7956	0.008	0.0078	0.3037
	Smoking	rs62007780	Intron:LINGO1	G	T	0.584	0.0159133	0.0025849	7.48e-10		0.5901	-0.0009	0.0063	0.8907
	Smoking	rs62052916	Intron:LINC01572	A	T	0.9299	0.0319138	0.0049902	1.62e-10		0.9319	0.0056	0.0124	0.6491
	Smoking	rs62098013	Intron:DCC	A	G	0.365322	0.01771	0.0026459	2.24e-11		0.3773	0.0046	0.0065	0.4813
	Smoking	rs62106258	Intergenic	T	C	0.952671	0.045498	0.0060001	3.33e-14		0.9528	-0.0142	0.0181	0.4318
	Smoking	rs62137126	Intergenic	A	G	0.878906	0.0236911	0.0039054	1.31e-09		0.8756	0.0107	0.0096	0.2668
	Smoking	rs62180324	Intron:WDPCP	G	A	0.788	0.0195167	0.0031172	3.91e-10		0.7951	-0.0104	0.0076	0.1737
	Smoking	rs62193862	Intergenic	A	G	0.0999	0.0238463	0.0042488	1.99e-08		0.118	-0.0052	0.0109	0.6335
	Smoking	rs62246017	Intron:FOXP1	G	A	0.677361	0.0161695	0.0027254	3.03e-09		0.688	0.0262	0.0068	0.000127
	Smoking	rs62340589	Intron:GPM6A	C	G	0.201	0.0174134	0.0031792	4.31e-08		0.1991	0.0182	0.0079	0.02162
	Smoking	rs62618693	Nonsynonymous:QSER1	C	T	0.9572	0.0352724	0.0062946	2.09e-08		0.9603	-0.004	0.0164	0.8054
	Smoking	rs6265	Nonsynonymous:BDNF	C	T	0.812	0.0292755	0.0032609	2.81e-19		0.8067	0.0093	0.0078	0.2364
	Smoking	rs6437769	Intergenic	T	C	0.581	0.0142141	0.0025823	3.74e-08		0.584	-0.0108	0.0064	0.09152
	Smoking	rs6438436	Intergenic	T	C	0.816	0.024737	0.0032881	5.33e-14		0.8153	-0.0081	0.0081	0.3201
	Smoking	rs644740	Intron:OVOL1	C	T	0.543	0.0140785	0.0025576	3.67e-08		0.5486	0.0202	0.0062	0.001146
	Smoking	rs6452785	Intron:TMEM161B-AS1	C	T	0.526	0.0268827	0.0025516	4.69e-26		0.5267	-0.0054	0.0062	0.3796
	Smoking	rs6474609	Intergenic	T	A	0.413269	0.0155887	0.0025874	1.71e-09		0.4102	0.0002	0.0066	0.9739
	Smoking	rs6497840	Intergenic	A	G	0.707	0.0227703	0.0028665	2.01e-15		0.7039	0.0212	0.0069	0.002094
	Smoking	rs6568832	Intron:MIR548H3|MMS22L	A	G	0.753851	0.018869	0.0029577	1.74e-10		0.7555	0.0019	0.0073	0.7947
	Smoking	rs67050670	Intergenic	A	G	0.771	0.0202723	0.0030321	2.34e-11		0.7679	-0.0069	0.0074	0.3509
	Smoking	rs6730325	Intergenic	G	A	0.390218	0.0146358	0.0026119	2.10e-08		0.3834	0.0036	0.0064	0.578
	Smoking	rs6731872	Intergenic	G	T	0.826	0.0315977	0.0033607	5.35e-21		0.8277	-0.0389	0.0081	1.71e-06
	Smoking	rs6750107	Intron:CTNNA2	A	G	0.386875	0.0145651	0.002616	2.60e-08		0.3886	-0.0057	0.0064	0.3769
	Smoking	rs6750529	Intron:LINC01934	T	C	0.744	0.0199074	0.0029194	9.26e-12		0.7527	-0.0047	0.0072	0.5135
	Smoking	rs6756212	Intergenic	C	T	0.465	0.033888	0.0025544	0		0.4679	0.0025	0.0062	0.6832
	Smoking	rs67777803	Intron:SEZ6	G	T	0.828	0.0246015	0.0033761	3.18e-13		0.8262	-0.0161	0.0084	0.05367
	Smoking	rs6782116	Intron:ROBO2	C	T	0.585	0.0146502	0.0025858	1.46e-08		0.5863	0.0009	0.0064	0.893
	Smoking	rs6874731	Intron:RASGRF2	G	T	0.484	0.0153179	0.0025494	1.83e-09		0.4802	0.0017	0.0062	0.7829
	Smoking	rs6890961	Intron:TENM2	C	T	0.376	0.0193109	0.0026303	2.13e-13		0.3675	-0.0022	0.0067	0.7485
	Smoking	rs6936160	Intergenic	T	C	0.698	0.0201068	0.002775	4.20e-13		0.7007	0.0014	0.0074	0.8542
	Smoking	rs6948707	Intron:MAD1L1	G	T	0.419	0.0243472	0.0025823	4.24e-21		0.4228	-0.0192	0.0064	0.002549
	Smoking	rs6968380	Intergenic	G	A	0.319	0.0234192	0.0027335	1.05e-17		0.3297	-0.0004	0.0071	0.954
	Smoking	rs6986430	Intron:RUNX1T1	T	C	0.777623	0.0243377	0.0030638	1.99e-15		0.771	-0.0018	0.0073	0.8099
	Smoking	rs6993429	Intergenic	C	A	0.547	0.0190505	0.0025595	9.87e-14		0.5459	0.0067	0.0065	0.3019
	Smoking	rs7024924	Intergenic	C	T	0.174	0.0188918	0.0033607	1.90e-08		0.1684	0.0057	0.0082	0.4868
	Smoking	rs7026534	Intron:MED27	T	G	0.296179	0.016603	0.0027905	2.68e-09		0.3011	0.0056	0.0068	0.4085
	Smoking	rs7072776	Intergenic	A	G	0.288	0.0219747	0.0028136	5.66e-15		0.2876	0.0618	0.0068	1.75e-19
	Smoking	rs71367544	Intergenic	T	C	0.203	0.0205522	0.0031675	8.54e-11		0.1912	-0.0066	0.0087	0.4461
	Smoking	rs71592686	Intron:ELOVL7	C	T	0.274	0.0207374	0.0028566	3.85e-13		0.2734	-0.009	0.007	0.201
	Smoking	rs71602617	Intergenic	C	T	0.784	0.0177655	0.0031704	2.10e-08		0.7793	-0.0076	0.0077	0.3242
	Smoking	rs7188873	Intron:TNRC6A	G	A	0.612998	0.0202958	0.0026158	8.46e-15		0.6089	0.0052	0.0064	0.4164
	Smoking	rs7192140	Intron:GRIN2A	T	C	0.502	0.0168834	0.0025482	3.40e-11		0.4953	-0.0009	0.0063	0.8832
	Smoking	rs72780746	Intergenic	T	C	0.827	0.025763	0.0033684	2.05e-14		0.8235	0.0028	0.0082	0.7326
	Smoking	rs72789626	Intron:EFNA5	T	A	0.864	0.0256431	0.0037168	5.13e-12		0.866	-0.0073	0.0091	0.4255
	Smoking	rs72790288	Intron:ALK	G	A	0.9718	0.0455318	0.0076963	3.28e-09		0.969	0.0042	0.0191	0.8275
	Smoking	rs72898831	Intergenic	A	G	0.845	0.0244159	0.0035205	4.14e-12		0.8414	0.0224	0.009	0.01248
	Smoking	rs72938304	Intergenic	G	A	0.887	0.0272051	0.0040243	1.36e-11		0.8861	0.0052	0.0099	0.5995
	Smoking	rs73008357	Intergenic	A	C	0.879	0.0223095	0.0040005	2.44e-08		0.8729	0.0031	0.0095	0.7395
	Smoking	rs7333559	Intron:CLYBL|LOC101927437	G	A	0.217	0.0232125	0.0030909	5.94e-14		0.2131	0.0106	0.0083	0.2008
	Smoking	rs73831818	Intron:ERC2	G	A	0.057	0.0320435	0.0054954	5.46e-09		0.0555	-0.0056	0.0138	0.6856
	Smoking	rs74697736	Intergenic	A	G	0.287239	0.0222963	0.0028158	2.43e-15		0.279	0.0047	0.0072	0.5133
	Smoking	rs748832	Intergenic	G	A	0.371	0.0172142	0.0026374	6.60e-11		0.3677	-0.0029	0.0065	0.6554
	Smoking	rs7505855	Intron:NOL4	C	T	0.414	0.0169818	0.0025867	5.31e-11		0.4171	0.0037	0.0064	0.5617
	Smoking	rs75210106	Intron:TTL	C	T	0.823324	0.0186594	0.0033406	2.33e-08		0.8217	0.0212	0.0083	0.01048
	Smoking	rs75674569	Intron:HS6ST3	G	A	0.9003	0.0253377	0.0042526	2.58e-09		0.9027	0.0018	0.0106	0.8611
	Smoking	rs7585579	Intergenic	G	C	0.499	0.0203962	0.0026093	5.48e-15		0.5056	0.0025	0.0062	0.6854
	Smoking	rs75919030	Intron:CA10	T	C	0.733	0.0209664	0.00288	3.35e-13		0.7243	-0.0014	0.007	0.842
	Smoking	rs7598402	Intron:NRXN1	C	G	0.507916	0.0147283	0.0025485	7.38e-09		0.4995	0.0044	0.0064	0.4944
	Smoking	rs7600835	Intergenic	G	A	0.658	0.0151216	0.0026858	1.80e-08		0.6683	-0.0078	0.0068	0.2467
	Smoking	rs7631379	Intron:SOX2-OT	C	T	0.206	0.0208014	0.0031503	3.94e-11		0.1957	0.0058	0.0083	0.4887
	Smoking	rs7640107	Intron:FHIT	C	T	0.569211	0.014186	0.0025729	3.46e-08		0.568	0.0041	0.0063	0.5176
	Smoking	rs76460663	Intergenic	C	G	0.958944	0.04235	0.0064211	4.15e-11		0.9562	-0.0297	0.0162	0.0666
	Smoking	rs7657022	Intergenic	G	A	0.489	0.0182908	0.0025488	7.34e-13		0.4792	-0.0047	0.0067	0.4809
	Smoking	rs76608582	Intron:HDGFL2	C	A	0.9511	0.0345493	0.0059078	4.88e-09		0.9501	0.0268	0.019	0.1576
	Smoking	rs76841737	Intergenic	C	G	0.897	0.0231488	0.0041916	3.26e-08		0.8964	-0.0051	0.0106	0.6277
	Smoking	rs7696257	Intergenic	A	G	0.366	0.0153313	0.0026449	6.78e-09		0.3735	0.0092	0.0067	0.1696
	Smoking	rs77283305	Intron:CHCHD3	G	A	0.694181	0.015196	0.0027652	3.91e-08		0.6933	-0.0097	0.007	0.1643
	Smoking	rs7743165	Intergenic	G	T	0.495	0.0192559	0.0025483	4.15e-14		0.4853	0.0026	0.0063	0.6761
	Smoking	rs7802996	Intron:MAGI2	C	T	0.834	0.0208847	0.0034242	1.06e-09		0.8354	-0.0114	0.0084	0.173
	Smoking	rs7809303	Intron:AUTS2	G	A	0.675	0.0214188	0.0027202	3.48e-15		0.6753	-0.0033	0.0067	0.6213
	Smoking	rs7836565	Intron:PXDNL	C	T	0.282	0.0155084	0.0028314	4.36e-08		0.282	0.0115	0.0069	0.09231
	Smoking	rs7867822	Intron:FOCAD	A	G	0.327	0.015097	0.0027159	2.76e-08		0.3306	0.0134	0.0069	0.05217
	Smoking	rs7901883	Intron:BTRC	G	A	0.769678	0.0192575	0.003026	1.98e-10		0.7697	0.0026	0.0074	0.7212
	Smoking	rs7920501	Intergenic	T	A	0.535	0.0155168	0.0025544	1.25e-09		0.5382	-0.0012	0.0064	0.8481
	Smoking	rs7921378	Intron:ARID5B	G	C	0.518	0.0233135	0.0025498	6.10e-20		0.5172	0.0047	0.0066	0.481
	Smoking	rs7929518	Intron:EED	G	A	0.773	0.0192363	0.0030415	2.55e-10		0.769	0.0065	0.0073	0.3783
	Smoking	rs7943721	Intergenic	G	A	0.171	0.0212136	0.0033839	3.58e-10		0.1623	0.0052	0.009	0.5606
	Smoking	rs79476395	Intergenic	G	A	0.0726	0.0333743	0.0049101	1.04e-11		0.0706	-0.0191	0.0126	0.131
	Smoking	rs8005334	Intron:NRXN3	G	T	0.36	0.0166734	0.0026563	3.44e-10		0.3583	-0.007	0.0065	0.2759
	Smoking	rs8027457	Intron:IGF1R	C	T	0.511	0.0153138	0.0025488	1.88e-09		0.5074	0.0024	0.0065	0.7063
	Smoking	rs8050598	Intergenic	T	C	0.254117	0.0186698	0.0029265	1.76e-10		0.24	0.0162	0.0085	0.0567
	Smoking	rs8083764	Intron:DCC	G	T	0.693829	0.0159517	0.0027643	7.97e-09		0.6973	0.0036	0.007	0.6038
	Smoking	rs8096225	Intron:MIR924HG	C	A	0.703	0.0155245	0.0027883	2.63e-08		0.7042	-0.0011	0.0071	0.8769
	Smoking	rs8103660	Intron:ELL	C	T	0.354431	0.0158026	0.0026635	3.03e-09		0.3597	-0.0713	0.0065	7.44e-28
	Smoking	rs876793	Intron:RYR2	T	C	0.650738	0.0179245	0.0027366	5.69e-11		0.6568	0.0041	0.0073	0.5742
	Smoking	rs910912	Intergenic	T	C	0.261	0.0167699	0.0029061	7.82e-09		0.2702	-0.0064	0.0072	0.374
	Smoking	rs925524	Synonymous:MAST2	G	A	0.71	0.0155573	0.0028078	2.94e-08		0.7098	0.0318	0.0069	4.08e-06
	Smoking	rs9288999	Intron:ZBTB20	A	G	0.735	0.0174411	0.0028869	1.50e-09		0.7345	0.0007	0.0077	0.9295
	Smoking	rs9302604	Intergenic	G	A	0.435	0.0187095	0.0025699	3.29e-13		0.4291	0.005	0.0063	0.4255
	Smoking	rs9323328	Intergenic	A	G	0.463	0.014237	0.002557	2.55e-08		0.4681	0.0001	0.0063	0.9922
	Smoking	rs9331343	Intron:TMEM242	T	C	0.432	0.0141345	0.002572	3.90e-08		0.3881	-0.0009	0.0079	0.9136
	Smoking	rs9423279	Intergenic	C	G	0.355	0.0185808	0.0026626	3.06e-12		0.3592	-0.0004	0.0081	0.9566
	Smoking	rs951740	Intron:PTPRF	A	G	0.625	0.0295409	0.0026317	3.82e-29		0.6145	0.0046	0.0065	0.4803
	Smoking	rs9538162	Intergenic	C	T	0.415874	0.0173792	0.002585	1.76e-11		0.4136	-0.013	0.0065	0.04567
	Smoking	rs9540731	Intron:PCDH9	C	T	0.491	0.0177303	0.0025486	3.42e-12		0.4973	-0.0032	0.0063	0.6098
	Smoking	rs9545155	Intergenic	T	C	0.522	0.0160709	0.0025506	3.04e-10		0.5164	-0.0109	0.0063	0.08416
	Smoking	rs9627272	Intergenic	G	C	0.593	0.0154737	0.0025934	2.42e-09		0.5964	-0.0045	0.0074	0.5484
	Smoking	rs963354	Intergenic	A	C	0.687	0.0150489	0.0027475	4.21e-08		0.6893	-0.0015	0.0068	0.8288
	Smoking	rs9787523	Intron:SORCS3	T	C	0.582	0.0156273	0.0025831	1.42e-09		0.5684	0.0149	0.0063	0.01812
	Smoking	rs9826984	Intergenic	G	A	0.458	0.0140529	0.0025572	3.87e-08		0.4513	0.0032	0.0064	0.6137
	Smoking	rs9841807	Intergenic	T	C	0.273	0.0162535	0.0028599	1.35e-08		0.2743	0.0175	0.007	0.01255
	Smoking	rs9850597	Intergenic	G	A	0.184	0.018571	0.0032881	1.65e-08		0.1801	0.0028	0.008	0.7288
	Smoking	rs986714	Intergenic	A	T	0.555	0.0160308	0.0025637	4.13e-10		0.5525	-0.0037	0.0063	0.5551
	Smoking	rs9922607	Intergenic	C	T	0.8	0.0221593	0.0031852	3.42e-12		0.8038	-0.0018	0.008	0.8175
	Smoking	rs9936784	Intergenic	G	T	0.53418	0.0139895	0.0025541	4.33e-08		0.5347	0.0011	0.0062	0.8562
	Smoking	rs9941217	Intergenic	C	G	0.647796	0.0185567	0.0026673	3.50e-12		0.6593	0.0106	0.0073	0.1475
	Smoking	rs9987376	Intergenic	T	G	0.425749	0.0204682	0.0025767	2.01e-15		0.4252	0.0068	0.0063	0.2742
	Alcohol	rs10004020	Intergenic	A	G	0.72	0.0090523	0.0016232	2.43e-08		0.717	-0.0096	0.0071	0.1753
	Alcohol	rs10028756	Intergenic	G	A	0.870543	0.0185748	0.002171	1.16e-17		0.8766	0.0148	0.0098	0.1335
	Alcohol	rs10085696	Intron:AUTS2	A	G	0.814	0.0114089	0.0018731	1.12e-09		0.8149	-0.0164	0.0082	0.04653
	Alcohol	rs10236149	Intron:ARPC1B	A	G	0.877	0.0134981	0.0022191	1.18e-09		0.8718	-0.0042	0.0093	0.6554
	Alcohol	rs10438820	Intron:RPTOR	T	C	0.702	0.0089718	0.0015935	1.76e-08		0.6998	0.012	0.0069	0.08226
	Alcohol	rs10750025	Intergenic	T	C	0.686	0.0103214	0.0015704	4.89e-11		0.6882	0.0033	0.0067	0.6283
	Alcohol	rs10753661	Intergenic	G	A	0.316	0.0086381	0.0015693	3.76e-08		0.3017	-0.0042	0.0069	0.5456
	Alcohol	rs10978550	Intergenic	T	C	0.794	0.0117483	0.0018021	7.15e-11		0.799	-0.0007	0.0077	0.93
	Alcohol	rs11030084	Intron:BDNF-AS|LINC00678	C	T	0.816	0.0106068	0.0018809	1.72e-08		0.8082	0.009	0.0079	0.2503
	Alcohol	rs1104608	Intergenic	G	C	0.575	0.010975	0.0014758	1.05e-13		0.577	0.0017	0.0065	0.7924
	Alcohol	rs1123285	Intron:OTX2	C	G	0.665	0.0088974	0.0015442	8.14e-09		0.6548	-0.0027	0.0066	0.6853
	Alcohol	rs113443718	Intron:SEZ6L2	G	A	0.695	0.0102083	0.0015846	1.19e-10		0.7069	0.0134	0.0076	0.07944
	Alcohol	rs11625650	Intron:KIF26A	G	A	0.767	0.0095681	0.0017241	2.89e-08		0.7654	0.001	0.0082	0.9046
	Alcohol	rs11692435	Nonsynonymous:ACTR1B	A	G	0.0852	0.0174499	0.0026158	2.53e-11		0.0982	-0.0152	0.0106	0.1509
	Alcohol	rs11940694	Intron:KLB	G	A	0.597	0.0259499	0.0014859	3.03e-68		0.5769	-0.0079	0.0066	0.2282
	Alcohol	rs12088813	Intron:PDE4B	A	C	0.733	0.009329	0.0016492	1.58e-08		0.7306	-0.0153	0.0073	0.03526
	Alcohol	rs1217091	Intergenic	C	T	0.812	0.0121608	0.0018654	7.05e-11		0.8116	0.0079	0.0087	0.3619
	Alcohol	rs1229984	Nonsynonymous:ADH1B	C	T	0.963	0.150534	0.0038611	<2.2e-308		0.9553	-0.0109	0.0165	0.5114
	Alcohol	rs12499107	Intergenic	G	A	0.131202	0.0126612	0.0021587	4.45e-09		0.1304	0.01	0.0097	0.303
	Alcohol	rs1260326	Nonsynonymous:GCKR	C	T	0.601	0.0208898	0.0014883	8.05E-45		0.6	0.0106	0.0064	0.09481
	Alcohol	rs12651313	Intergenic	C	G	0.557	0.0086429	0.0014672	3.79e-09		0.5623	-0.0001	0.0065	0.9915
	Alcohol	rs12655091	Intergenic	G	A	0.47	0.0083121	0.0014603	1.25e-08		0.4795	0.01	0.0064	0.1167
	Alcohol	rs12795042	Intron:LOC646522	A	C	0.377	0.008319	0.0015039	3.25e-08		0.3683	0.0083	0.0067	0.2181
	Alcohol	rs12907323	Intron:AGBL1	G	A	0.411	0.0084966	0.0014813	9.93e-09		0.4091	0.0055	0.0063	0.3797
	Alcohol	rs13024996	Intron:ARHGAP15	C	A	0.636	0.0109126	0.0015148	5.72e-13		0.643	-0.0128	0.0068	0.05877
	Alcohol	rs13032049	Intron:WDPCP	G	A	0.283	0.0101946	0.001618	3.00e-10		0.2807	0.0079	0.0069	0.2521
	Alcohol	rs13066454	Intergenic	C	T	0.602	0.0087759	0.001492	4.13e-09		0.6026	0.004	0.0064	0.5301
	Alcohol	rs13094887	Intergenic	A	T	0.699	0.0103097	0.0015889	8.57e-11		0.6967	-0.0097	0.0068	0.1544
	Alcohol	rs13107325	Nonsynonymous:SLC39A8	C	T	0.9278	0.0275045	0.002816	1.53e-22		0.9309	-0.0173	0.0125	0.1657
	Alcohol	rs13250583	Intergenic	C	T	0.787	0.0097175	0.0017801	4.70e-08		0.7848	0.0099	0.0077	0.201
	Alcohol	rs13383034	Intron:LINC01833	T	C	0.329	0.014927	0.0015512	6.31e-22		0.3294	-0.0045	0.0066	0.4962
	Alcohol	rs17029090	Synonymous:C4orf17	A	G	0.980104	0.0491274	0.0052192	4.75e-21		0.98	-0.0043	0.0229	0.8505
	Alcohol	rs1713676	Intergenic	A	G	0.477546	0.007992	0.0014591	4.29e-08		0.4641	-0.0171	0.0063	0.006609
	Alcohol	rs17177078	Intron:TNRC6A	C	T	0.9374	0.0223155	0.0030118	1.27e-13		0.93	-0.0023	0.0127	0.854
	Alcohol	rs17665139	Intergenic	C	T	0.851	0.0115601	0.0020468	1.59e-08		0.851	0.0006	0.0087	0.9485
	Alcohol	rs2011092	Intron:ZBTB38	T	C	0.661357	0.0089004	0.0015401	7.35e-09		0.6586	-0.0437	0.0065	1.77e-11
	Alcohol	rs2165670	Intergenic	A	G	0.106337	0.0230804	0.0023643	1.67e-22		0.1041	0.0223	0.0104	0.03214
	Alcohol	rs2178197	Intron:GPN1	A	G	0.430917	0.0087814	0.0014718	2.45e-09		0.4306	0.003	0.0063	0.6312
	Alcohol	rs2180870	Intron:ARID4A	T	C	0.865	0.0121775	0.0021328	1.12e-08		0.8627	0.0105	0.0092	0.2549
	Alcohol	rs2472297	Intergenic	T	C	0.249	0.010606	0.0016854	3.10e-10		0.2451	0.017	0.0076	0.02626
	Alcohol	rs2764771	Intergenic	A	G	0.307	0.0098906	0.0015817	4.02e-10		0.3104	-0.0151	0.0067	0.0248
	Alcohol	rs281379	Intergenic	A	G	0.508	0.0137223	0.0014578	4.91e-21		0.4808	0.0104	0.0063	0.09965
	Alcohol	rs2854334	Intergenic	G	A	0.615	0.009221	0.0014978	7.51e-10		0.6129	-0.0115	0.0064	0.07271
	Alcohol	rs28601761	Intergenic	G	C	0.42	0.0091029	0.0014767	7.17e-10		0.4185	0.0067	0.0066	0.3044
	Alcohol	rs28680958	Intron:ZBTB37	G	A	0.783	0.0109965	0.0017699	5.13e-10		0.7862	0.0033	0.0076	0.6661
	Alcohol	rs28929474	Nonsynonymous:SERPINA1	C	T	0.9817	0.0367996	0.0054376	1.34e-11		0.9805	0.0592	0.0245	0.01554
	Alcohol	rs35034355	Intron:ORC5	G	A	0.479	0.0080968	0.0014589	2.87e-08		0.4805	0.0037	0.0062	0.5519
	Alcohol	rs36052336	Intron:ADH1C	A	G	0.938504	0.0184288	0.0030338	1.23e-09		0.9441	-0.0288	0.0139	0.03881
	Alcohol	rs3748034	Nonsynonymous:HGFAC	G	T	0.857	0.0117403	0.0020819	1.67e-08		0.853	-0.0034	0.0092	0.7133
	Alcohol	rs378421	Intergenic	G	A	0.596	0.0112055	0.0014868	4.83e-14		0.5936	-0.0019	0.007	0.7818
	Alcohol	rs3803800	Nonsynonymous:TNFSF12-TNFSF13|TNFSF13	G	A	0.786	0.0113789	0.0017771	1.50e-10		0.7885	-0.022	0.0077	0.004174
	Alcohol	rs4092465	Intergenic	A	G	0.365	0.0082919	0.0015139	4.39e-08		0.3687	-0.0003	0.007	0.9684
	Alcohol	rs4501255	Intron:BEND4	G	C	0.235	0.0106934	0.0017189	4.83e-10		0.2315	-0.0098	0.0077	0.2049
	Alcohol	rs4548913	Intron:SRR	G	A	0.368	0.00836	0.0015113	3.11e-08		0.3771	0.014	0.0065	0.03206
	Alcohol	rs4690727	Intron:INPP4B	G	C	0.718	0.010817	0.0016197	2.43e-11		0.7238	0.0056	0.0073	0.4405
	Alcohol	rs4699791	Intergenic	A	G	0.095726	0.0185707	0.0024772	6.58e-14		0.0993	0.0237	0.0111	0.03183
	Alcohol	rs4815364	Intron:ACSS1	A	G	0.616	0.0085824	0.0014985	1.02e-08		0.6271	0.0005	0.0066	0.9361
	Alcohol	rs4916723	Intron:LINC00461	A	C	0.584	0.0099523	0.0014787	1.72e-11		0.5771	0.002	0.0065	0.7566
	Alcohol	rs4938230	Intergenic	A	C	0.842	0.0128104	0.0019982	1.48e-10		0.8393	-0.0075	0.0084	0.3714
	Alcohol	rs500321	Intergenic	A	T	0.264	0.0096694	0.0016534	4.92e-09		0.2555	0.0087	0.0073	0.2329
	Alcohol	rs5024204	Intron:PTGER3	T	A	0.278	0.0097027	0.0016285	2.55e-09		0.2753	0.0054	0.0071	0.443
	Alcohol	rs55872084	Intron:SGCD	T	G	0.235	0.0099787	0.0017189	6.32e-09		0.2266	-0.0073	0.0076	0.3308
	Alcohol	rs55932213	Intergenic	G	A	0.736387	0.0094883	0.0016542	9.55e-09		0.7289	0.004	0.0073	0.5861
	Alcohol	rs56030824	Intron:SPI1	G	A	0.678	0.0116019	0.001563	1.15e-13		0.6755	-0.0063	0.0066	0.3449
	Alcohol	rs561222871	Intron:ADH1C	C	T	0.952623	0.0388068	0.0036188	6.56e-27		0.9286	-0.0136	0.0123	0.2675
	Alcohol	rs56337305	Intergenic	T	C	0.617	0.0095884	0.0014993	1.63e-10		0.6151	0.018	0.0066	0.006352
	Alcohol	rs58107686	Intron:PHC2	C	A	0.672	0.0097471	0.0015854	7.79e-10		0.6702	0.0006	0.0066	0.9296
	Alcohol	rs60654199	Intron:RASA2	C	A	0.9371	0.0166603	0.003002	2.85e-08		0.9373	-0.0138	0.0128	0.2813
	Alcohol	rs62044525	Intergenic	C	G	0.816	0.0121732	0.0018829	1.03e-10		0.8196	0.0097	0.0081	0.2319
	Alcohol	rs62250685	Intron:CADM2	A	G	0.386	0.0143571	0.0015001	1.05e-21		0.3733	-0.0159	0.0064	0.01327
	Alcohol	rs6460047	Intergenic	C	T	0.208	0.0116235	0.0017957	9.69e-11		0.1972	0.0082	0.0085	0.3361
	Alcohol	rs6787172	Intron:RSRC1	T	G	0.446	0.0080309	0.0014662	4.27e-08		0.4454	0.0187	0.0062	0.002592
	Alcohol	rs682011	Intergenic	C	T	0.559	0.0082124	0.0014679	2.22e-08		0.5535	0.0069	0.0064	0.2776
	Alcohol	rs6951574	Intergenic	C	T	0.458	0.0132222	0.0014628	1.58e-19		0.4534	0.0058	0.0066	0.3836
	Alcohol	rs705687	Intergenic	A	G	0.215	0.010904	0.0017759	8.15e-10		0.2038	-0.0141	0.0079	0.07528
	Alcohol	rs7074871	Intergenic	G	A	0.745	0.0093998	0.0016722	1.86e-08		0.737	0.0199	0.0072	0.005786
	Alcohol	rs7185555	Intergenic	G	C	0.847	0.0111005	0.0020267	4.24e-08		0.8591	-0.0092	0.0089	0.3037
	Alcohol	rs72859280	Intergenic	T	G	0.0362	0.0228853	0.0039019	4.44e-09		0.039	0.0116	0.0183	0.5258
	Alcohol	rs74664784	Intron:CADM2	T	C	0.641	0.0126562	0.0016477	1.58e-14		0.4278	-0.0123	0.0067	0.06568
	Alcohol	rs7682824	Intergenic	T	C	0.548	0.0083561	0.0015032	2.77e-08		0.7571	-0.0191	0.0098	0.05115
	Alcohol	rs77165542	Intergenic	C	T	0.9651	0.0260109	0.0039712	5.63e-11		0.9671	-0.011	0.0213	0.6042
	Alcohol	rs79139602	Intron:C4orf17	T	A	0.021061	0.0602723	0.0050758	1.80e-32		0.0217	0.0104	0.022	0.6351
	Alcohol	rs7950166	Intron:TRIM66	C	T	0.363	0.0097992	0.0015157	9.89e-11		0.3658	-0.0005	0.0064	0.934
	Alcohol	rs79616692	Intron:LINC01572	C	G	0.108	0.0163023	0.0023506	4.11e-12		0.1034	0.0274	0.0104	0.008759
	Alcohol	rs823114	Intergenic	A	G	0.553	0.0087677	0.0014674	2.31e-09		0.5585	-0.0121	0.0062	0.0522
	Alcohol	rs828867	Utr3:TET3	A	G	0.545	0.0087572	0.0014636	2.15e-09		0.5342	0.0005	0.007	0.9456
	Alcohol	rs9607814	Intergenic	C	A	0.8	0.010181	0.0018588	4.31e-08		0.8058	0.0041	0.0079	0.5993
	Alcohol	rs9838144	Intron:CPNE4	G	C	0.791	0.0099642	0.0017925	2.65e-08		0.7953	0.0025	0.008	0.7532
	Alcohol	rs9950000	Intron:TCF4	C	T	0.605	0.0091177	0.0014909	9.38e-10		0.6017	0.0065	0.0063	0.3055
	Beta, beta coefficient; EA, effect allele; OA, other allele; SE, standard error; SNP, single nucleotide polymorphism.

## Sheet: OCAC
	Summary statistics for the associations of the smoking- and alcohol-associated SNPs with these exposures and ovarian cancer in Ovarian Cancer Association Consortium
						Summary statistics for exposure					Summary statistics for cancer
	Phenotype	SNP	Gene	EA	OA	EAF	Beta	SE	p value		EAF	Beta	SE	p value
	Smoking	rs10042827	Intron:RANBP17	C	T	0.681	0.0167171	0.0027335	9.41e-10		0.6698	0.005817	0.01415	0.681
	Smoking	rs1004787	Intron:LINC01833	A	G	0.552	0.0284143	0.002562	1.11e-28		0.5474	0.002592	0.01343	0.8469
	Smoking	rs10060196	Intergenic	A	C	0.580606	0.0183116	0.0025819	1.29e-12		0.5936	-0.01995	0.01363	0.1433
	Smoking	rs1008078	Intergenic	T	C	0.402	0.0228169	0.0025985	1.63e-18		0.4055	0.01518	0.01389	0.2742
	Smoking	rs1022376	Intergenic	T	C	0.484179	0.0147448	0.0026106	1.66e-08		0.517	0.03051	0.01383	0.02739
	Smoking	rs1022528	Intron:PTGER3	A	G	0.344	0.0174022	0.002682	8.48e-11		0.3389	-0.02224	0.01396	0.1112
	Smoking	rs10233018	Intergenic	G	A	0.516	0.0246124	0.0025494	4.77e-22		0.5424	-0.02926	0.01337	0.02862
	Smoking	rs10272990	Intergenic	T	C	0.672378	0.0209215	0.0027146	1.27e-14		0.6661	0.003085	0.01463	0.833
	Smoking	rs10279261	Intron:EXOC4	G	A	0.382	0.0188726	0.0026222	6.05e-13		0.3813	0.0119	0.01376	0.3872
	Smoking	rs1030015	Intron:MAGI2	T	G	0.519564	0.0142896	0.0025501	2.15e-08		0.5138	-0.01051	0.01321	0.4264
	Smoking	rs10446419	Intergenic	A	G	0.793	0.0195626	0.0031446	5.05e-10		0.8117	0.001762	0.01658	0.9154
	Smoking	rs10490159	Intron:LOC730100	T	C	0.394	0.0172365	0.0026074	3.86e-11		0.382	-0.007175	0.01368	0.5999
	Smoking	rs1050847	Utr3:ZCCHC14	C	T	0.441	0.01483	0.0025661	7.37e-09		0.45	0.01259	0.01375	0.36
	Smoking	rs1059490	Utr3:HIST1H2BD	T	C	0.633	0.0185935	0.0026481	2.16e-12		0.6306	-0.005297	0.01384	0.702
	Smoking	rs10698713	Intron:TULP4	G	A	0.9456	0.033517	0.0056175	2.38e-09		0.94458	0.01592	0.03012	0.5971
	Smoking	rs10789369	Intergenic	A	G	0.385	0.0234484	0.0026183	3.39e-19		0.3732	0.01424	0.01349	0.2913
	Smoking	rs10805858	Intergenic	T	A	0.335286	0.0181241	0.0026988	1.88e-11		0.3315	-0.007414	0.01454	0.61
	Smoking	rs10853981	Intergenic	A	G	0.33036	0.0147872	0.0027088	4.88e-08		0.3172	-0.0108	0.01409	0.4434
	Smoking	rs10858334	Utr3:OLFM1	G	C	0.14	0.022871	0.00376	1.18e-09		0.1345	-0.01779	0.02107	0.3985
	Smoking	rs10873871	Intron:ST6GALNAC3	G	A	0.207	0.0174521	0.0031446	2.82e-08		0.1941	0.0002837	0.01697	0.9867
	Smoking	rs10885480	Intron:NRAP	T	C	0.716	0.0186775	0.0028254	3.83e-11		0.7161	-0.01531	0.01538	0.3194
	Smoking	rs10905461	Intergenic	T	C	0.252	0.0163915	0.0029346	2.36e-08		0.2563	0.003191	0.01534	0.8353
	Smoking	rs10914684	Intron:PHC2	G	A	0.676	0.0158038	0.0027224	6.32e-09		0.6667	-0.02356	0.01416	0.09622
	Smoking	rs10935779	Intron:RNF13	C	T	0.585	0.0143272	0.0025858	2.95e-08		0.5777	0.0015	0.01341	0.911
	Smoking	rs10945141	Intron:ADGRB3	A	G	0.263	0.0181417	0.0028939	3.59e-10		0.2518	0.008027	0.01511	0.5953
	Smoking	rs10953957	Intergenic	A	G	0.386	0.0144058	0.0026171	3.66e-08		0.367	0.004999	0.01413	0.7235
	Smoking	rs10966092	Intron:ELAVL2	T	C	0.733	0.0204862	0.00288	1.12e-12		0.7219	0.004722	0.01535	0.7583
	Smoking	rs10969352	Intergenic	A	T	0.5	0.0143467	0.0025481	1.82e-08		0.5039	0.01027	0.01317	0.4354
	Smoking	rs1106363	Intron:NTM	T	C	0.344579	0.0173746	0.002681	9.20e-11		0.3612	0.01008	0.0138	0.4648
	Smoking	rs11076962	Intergenic	C	T	0.279	0.0182999	0.0028407	1.20e-10		0.2879	0.01674	0.01531	0.2742
	Smoking	rs11078713	Intron:CHD3	A	G	0.580652	0.0145829	0.002582	1.59e-08		0.5836	-0.01645	0.01413	0.2443
	Smoking	rs1108130	Exon:LINC00554	A	T	0.212	0.0239436	0.0031172	1.57e-14		0.2224	0.00298	0.01634	0.8553
	Smoking	rs11128203	Intron:FOXP1	A	T	0.53	0.020406	0.0025527	1.29e-15		0.5239	-0.03036	0.01356	0.0252
	Smoking	rs11162019	Intergenic	C	T	0.637	0.0154947	0.0026495	5.06e-09		0.6356	0.005021	0.01404	0.7207
	Smoking	rs1116690	Intron:INPP4B	G	A	0.742	0.0162912	0.0029119	2.16e-08		0.727	-0.006732	0.01531	0.6602
	Smoking	rs11191269	Intron:GBF1	G	C	0.193294	0.0176426	0.0032265	4.61e-08		0.1923	-0.005506	0.01672	0.7419
	Smoking	rs11192347	Intron:SORCS3	G	A	0.896	0.02645	0.0042739	6.15e-10		0.8877	-0.02614	0.0218	0.2305
	Smoking	rs11258417	Intron:BEND7	C	T	0.609	0.0145136	0.0026109	2.71e-08		0.6322	0.02785	0.01379	0.0434
	Smoking	rs1126757	Synonymous:IL11	T	C	0.473	0.0141623	0.0025519	2.92e-08		0.4763	0.006047	0.01359	0.6564
	Smoking	rs112725451	Intergenic	T	C	0.169	0.026092	0.0033998	1.65e-14		0.1801	-0.001204	0.01747	0.945
	Smoking	rs112913817	Intergenic	G	A	0.011318	0.0780558	0.0120443	9.28e-11		0.008257	-0.1647	0.07945	0.03815
	Smoking	rs113230003	Intron:PGPEP1	G	A	0.745	0.0188761	0.0029231	1.05e-10		0.7412	-0.007992	0.01544	0.6047
	Smoking	rs1139897	Nonsynonymous:RHOT2	G	A	0.77	0.0240872	0.0030275	1.77e-15		0.763	-0.002778	0.01598	0.8619
	Smoking	rs114976176	Intron:SH3YL1	A	C	0.648429	0.0155137	0.0026684	6.04e-09		0.6242	0.01748	0.01401	0.2121
	Smoking	rs1150668	Intron:ZNF192P1	T	G	0.581	0.0185103	0.0025869	8.54e-13		0.5764	0.03054	0.01342	0.02281
	Smoking	rs11587399	Intergenic	A	T	0.779	0.0178046	0.0030762	7.25e-09		0.7783	-0.0371	0.01611	0.0213
	Smoking	rs11594623	Intergenic	C	T	0.234241	0.0274396	0.0030083	7.45e-20		0.2334	-0.001	0.01569	0.9492
	Smoking	rs1160685	Intron:GRID2	G	C	0.45	0.0153017	0.002561	2.31e-09		0.4737	0.00901	0.01335	0.4996
	Smoking	rs11642231	Intron:SPG7	G	A	0.631	0.0155983	0.0026404	3.44e-09		0.6314	0.01132	0.01387	0.4144
	Smoking	rs11651955	Intergenic	G	A	0.501	0.0140264	0.0025481	3.74e-08		0.4868	-0.004692	0.01374	0.7327
	Smoking	rs11678980	Exon:LINC01806	A	G	0.45	0.0176689	0.002561	5.19e-12		0.4447	-0.02506	0.01362	0.06572
	Smoking	rs11692435	Nonsynonymous:ACTR1B	A	G	0.0848	0.0250526	0.0045816	4.47e-08		0.1004	-0.0145	0.02333	0.5342
	Smoking	rs11713899	Intron:CNTN4	C	A	0.171	0.0187188	0.0033839	3.15e-08		0.1645	-0.01881	0.01836	0.3056
	Smoking	rs1173461	Intergenic	T	C	0.327	0.0166092	0.0027159	9.51e-10		0.3234	0.008956	0.01436	0.5328
	Smoking	rs117657830	Intergenic	A	G	0.9583	0.0377597	0.0063735	3.18e-09		0.9603	0.03336	0.03718	0.3696
	Smoking	rs11766326	Intron:IMMP2L	T	C	0.494	0.017544	0.0026095	1.79e-11		0.4857	0.006282	0.01326	0.6356
	Smoking	rs11768481	Intron:DLX6-AS1	C	A	0.66	0.0185561	0.0026896	5.23e-12		0.6497	-0.01381	0.01541	0.37
	Smoking	rs117734003	Intron:SYT3	C	G	0.0673	0.0302991	0.0050853	2.57e-09		0.07682	-0.005423	0.02664	0.8387
	Smoking	rs11783093	Intergenic	C	T	0.842	0.0471243	0.0034931	0		0.8389	0.01106	0.01835	0.5467
	Smoking	rs11791671	Intron:RFX3	T	C	0.067315	0.0278504	0.0050848	4.24e-08		0.07181	-0.03363	0.02672	0.2081
	Smoking	rs118202	Intron:REV3L	G	T	0.188	0.0367484	0.0032609	1.90e-29		0.1838	0.01496	0.0169	0.376
	Smoking	rs11872397	Intron:ZNF407	G	A	0.747	0.0171139	0.0029307	5.20e-09		0.7361	0.02104	0.01583	0.184
	Smoking	rs1187820	Intergenic	C	T	0.561	0.0142712	0.0025673	2.69e-08		0.5769	0.02422	0.01411	0.08613
	Smoking	rs11889814	Intergenic	A	C	0.872	0.0210265	0.0038136	3.44e-08		0.8752	0.00207	0.01986	0.917
	Smoking	rs11956866	Intergenic	T	G	0.433	0.0148382	0.0025713	7.82e-09		0.4139	0.008057	0.01338	0.547
	Smoking	rs12022778	Intron:ELAVL4	C	A	0.202	0.0268248	0.003179	3.18e-17		0.1942	-0.02795	0.01658	0.09179
	Smoking	rs12027999	Intron:UBAP2L	T	C	0.88	0.0243588	0.0039207	5.33e-10		0.8936	0.002848	0.02075	0.8909
	Smoking	rs12053870	Intron:LOC105374060	G	T	0.541511	0.0156164	0.002557	1.02e-09		0.5535	0.01542	0.01355	0.2552
	Smoking	rs12130857	Intron:CAMTA1	G	A	0.675032	0.0180031	0.0027203	3.65e-11		0.6746	-0.00871	0.01433	0.5434
	Smoking	rs12195240	Intergenic	A	G	0.285	0.0249108	0.0028224	1.08e-18		0.3006	0.002389	0.01478	0.8716
	Smoking	rs12244388	Intron:AS3MT|BORCS7-ASMT	A	G	0.35	0.0258153	0.0026712	4.31e-22		0.3656	0.0006689	0.01382	0.9614
	Smoking	rs12474587	Intron:SLC4A10	T	G	0.429	0.0242306	0.0025742	4.83e-21		0.4232	0.0007909	0.01342	0.953
	Smoking	rs12517438	Intergenic	G	T	0.538	0.0153545	0.0025555	1.89e-09		0.54	0.02143	0.01349	0.1122
	Smoking	rs12530388	Utr5:ASCC3	A	C	0.489	0.0183617	0.0025488	5.83e-13		0.484	-0.001087	0.01324	0.9346
	Smoking	rs12563365	Intron:ACTN2	A	G	0.556	0.0165589	0.0025643	1.05e-10		0.553	0.01348	0.01348	0.3175
	Smoking	rs12633090	Intergenic	G	C	0.818	0.0230197	0.003302	3.16e-12		0.8162	-0.01567	0.01712	0.3601
	Smoking	rs12642744	Intergenic	G	T	0.256	0.0165908	0.0029894	2.82e-08		0.2523	-0.01816	0.01552	0.2419
	Smoking	rs12714017	Intergenic	C	T	0.511	0.0153965	0.00261	3.65e-09		0.5177	-0.01544	0.01345	0.2508
	Smoking	rs12739243	Intron:SYT14	T	C	0.779	0.0212518	0.0030706	4.45e-12		0.7657	0.002596	0.01589	0.8702
	Smoking	rs12740789	Intergenic	G	A	0.822	0.0284973	0.0033308	1.18e-17		0.8281	0.01019	0.0175	0.5601
	Smoking	rs12755632	Intergenic	A	G	0.684	0.0154051	0.0027405	1.93e-08		0.6845	0.003991	0.01433	0.7806
	Smoking	rs12855717	Intergenic	T	C	0.538	0.0155237	0.0025555	1.22e-09		0.5343	-0.008735	0.01369	0.5233
	Smoking	rs12878369	Intergenic	A	C	0.414762	0.0174373	0.0025879	1.60e-11		0.4329	0.004854	0.01362	0.7215
	Smoking	rs12918191	Intergenic	A	G	0.757	0.019727	0.0029706	3.14e-11		0.7685	0.002857	0.01549	0.8537
	Smoking	rs1291821	Intron:CELF2|CELF2-AS2	G	A	0.534	0.014493	0.0025541	1.39e-08		0.5331	0.01312	0.01333	0.3247
	Smoking	rs13007361	Intergenic	A	G	0.208	0.0175338	0.0031391	2.29e-08		0.2076	-0.0125	0.01659	0.4511
	Smoking	rs13066050	Intergenic	T	C	0.208	0.0188343	0.0031391	1.93e-09		0.2076	0.02786	0.01678	0.09699
	Smoking	rs13109980	Intron:MAML3	G	A	0.674	0.0221816	0.002718	3.37e-16		0.6767	0.02149	0.01426	0.1319
	Smoking	rs13110073	Intron:TTC29	T	C	0.605	0.0246426	0.0026063	3.24e-21		0.611	0.008904	0.01344	0.5078
	Smoking	rs13237637	Intron:SDK1	G	C	0.515	0.0236823	0.0025493	1.54e-20		0.5094	0.01381	0.01321	0.296
	Smoking	rs13261666	Intron:TOX	G	T	0.483	0.0199946	0.0025496	4.36e-15		0.463	0.02278	0.01361	0.09411
	Smoking	rs13319205	Intron:SMARCC1	A	T	0.29	0.0165398	0.0028078	3.77e-09		0.2968	0.007743	0.01463	0.5965
	Smoking	rs13392222	Intron:AFF3	A	C	0.861	0.0234375	0.0036829	1.93e-10		0.8628	-0.02692	0.01978	0.1734
	Smoking	rs13437771	Intron:ZNF789	A	G	0.845	0.0271098	0.0035205	1.39e-14		0.8437	-0.02821	0.01818	0.1207
	Smoking	rs1373178	Intron:DCC	T	G	0.412	0.0203164	0.0025885	4.16e-15		0.3978	-0.03797	0.0141	0.007073
	Smoking	rs1381287	Intergenic	T	C	0.467	0.0180166	0.0025556	1.81e-12		0.4639	0.001258	0.01334	0.9249
	Smoking	rs1381775	Intergenic	T	C	0.288	0.0156147	0.0028136	2.79e-08		0.2825	-0.003638	0.01461	0.8034
	Smoking	rs1385108	Intergenic	T	C	0.239	0.0187045	0.0029875	3.84e-10		0.2473	-0.01667	0.01554	0.2834
	Smoking	rs1389171	Intergenic	T	A	0.759	0.017472	0.002979	4.45e-09		0.7588	0.01122	0.01598	0.4828
	Smoking	rs139896	Intron:POLR2F	C	T	0.648	0.0154404	0.0026677	7.14e-09		0.6431	-0.0142	0.0137	0.3
	Smoking	rs1413119	Intergenic	C	T	0.603682	0.0152551	0.0026048	4.77e-09		0.6022	-0.0267	0.01372	0.05166
	Smoking	rs1435479	Intron:GRID2	T	G	0.28748	0.0163905	0.0028151	5.68e-09		0.2979	0.001893	0.01478	0.8981
	Smoking	rs1435672	Intergenic	C	T	0.56	0.0141051	0.0025667	3.82e-08		0.5684	-0.01121	0.01383	0.4173
	Smoking	rs1445649	Intron:KCNJ3	C	T	0.538	0.0205716	0.0025555	8.48e-16		0.5478	0.01316	0.01327	0.3215
	Smoking	rs1449012	Intron:IQCJ-SCHIP1|SCHIP1	C	T	0.537	0.0153734	0.0025551	1.77e-09		0.5333	0.007816	0.01324	0.5551
	Smoking	rs147052174	Nonsynonymous:FAM163A	T	G	0.0171	0.0623094	0.0098275	2.30e-10		0.01694	-0.01804	0.05105	0.7238
	Smoking	rs1514176	Intron:FPGT-TNNI3K|TNNI3K	G	A	0.42	0.0193002	0.0025814	7.67e-14		0.4236	0.004391	0.01338	0.7427
	Smoking	rs1518393	Intron:VRK2	C	A	0.619	0.0168601	0.0026235	1.30e-10		0.6125	-0.01427	0.01355	0.2921
	Smoking	rs1549979	Intron:CADM2	C	T	0.385	0.0245223	0.002623	8.80e-21		0.3711	0.01762	0.01358	0.1945
	Smoking	rs1555445	Upstream:NOL4L-DT	T	A	0.318	0.0187626	0.0027426	7.75e-12		0.3113	-0.008605	0.01446	0.5517
	Smoking	rs1561112	Intron:LRGUK	T	C	0.587185	0.0152438	0.0025878	3.84e-09		0.5696	-0.009894	0.01352	0.4644
	Smoking	rs160631	Intron:ICK	T	G	0.269	0.0172628	0.0028732	1.87e-09		0.2785	0.00367	0.0151	0.8079
	Smoking	rs1632941	Intron:HLA-G	T	C	0.54	0.0158074	0.0025609	6.67e-10		0.5366	-0.02865	0.01325	0.03066
	Smoking	rs16826827	Intergenic	T	C	0.876	0.0222069	0.0038657	9.17e-09		0.8722	0.01994	0.02092	0.3404
	Smoking	rs16828799	Intron:NLGN1	T	G	0.156	0.0197692	0.0035112	1.83e-08		0.1458	0.001665	0.01838	0.9278
	Smoking	rs1713676	Intergenic	A	G	0.477488	0.0167262	0.0025507	5.38e-11		0.4581	-0.01779	0.01325	0.1794
	Smoking	rs1714521	Intron:LOC100996447	A	C	0.589	0.0162953	0.0025895	3.07e-10		0.5997	0.00213	0.01363	0.8758
	Smoking	rs17165769	Intron:FBXL17	G	A	0.394872	0.0159396	0.0026064	9.56e-10		0.3987	-0.033	0.01351	0.01461
	Smoking	rs17197663	Utr5:POSTN	G	A	0.875	0.0215874	0.0038524	2.06e-08		0.8737	0.01144	0.01994	0.5662
	Smoking	rs1722666	Intergenic	T	C	0.732	0.0160932	0.0028765	2.17e-08		0.7302	0.02009	0.01491	0.1779
	Smoking	rs17229285	Intergenic	C	T	0.495	0.0154796	0.0025483	1.27e-09		0.4936	-0.01017	0.01364	0.4556
	Smoking	rs1733760	Intron:PCDH15	C	T	0.51	0.0147734	0.0025487	6.70e-09		0.5103	0.02654	0.01321	0.0446
	Smoking	rs1737329	Intergenic	G	C	0.742	0.0170292	0.0029119	5.08e-09		0.7583	0.005505	0.01635	0.7364
	Smoking	rs17554906	Intergenic	C	G	0.444	0.0141849	0.0025643	3.14e-08		0.4402	-0.03438	0.01332	0.009833
	Smoking	rs1759433	Intron:GAPVD1	A	G	0.48	0.0153647	0.0025502	1.69e-09		0.4847	-0.002107	0.01338	0.8749
	Smoking	rs17616642	Intron:LINC01122	A	G	0.75313	0.0165573	0.0029548	2.10e-08		0.7714	-0.009559	0.01578	0.5446
	Smoking	rs17692129	Intron:NSF	T	C	0.331	0.0195989	0.0027075	4.57e-13		0.3258	-0.02019	0.0147	0.1695
	Smoking	rs1772572	Intergenic	C	A	0.675868	0.0168681	0.0027221	5.62e-10		0.6813	-0.004575	0.01421	0.7474
	Smoking	rs1799068	Intergenic	T	G	0.379	0.0166096	0.0026262	2.59e-10		0.3933	-0.0273	0.0136	0.04476
	Smoking	rs1811739	Intron:LINC02288	A	G	0.248	0.0182718	0.0029524	5.97e-10		0.2434	-0.005198	0.01551	0.7375
	Smoking	rs181508347	Intergenic	G	T	0.00965	0.0810758	0.0130327	4.95e-10		0.008018	-0.0137	0.09036	0.8795
	Smoking	rs1834306	Intron:MIR100HG	A	G	0.420601	0.0144852	0.0025809	1.96e-08		0.4191	0.0111	0.01389	0.4242
	Smoking	rs1863161	Intergenic	A	G	0.56094	0.0153394	0.0025673	2.34e-09		0.569	-0.002366	0.01344	0.8603
	Smoking	rs1889571	Intron:ADGRB2	G	T	0.131	0.0221798	0.0037761	4.19e-09		0.1232	0.02746	0.02019	0.1739
	Smoking	rs1901477	Intergenic	G	A	0.511	0.030437	0.00261	2.07e-31		0.5173	-0.01352	0.01324	0.3071
	Smoking	rs1910236	Intergenic	A	G	0.469	0.0146439	0.0025531	9.91e-09		0.4612	0.006274	0.01383	0.6501
	Smoking	rs1927901	Intergenic	T	C	0.447	0.0141755	0.0025626	3.10e-08		0.4297	0.01408	0.01354	0.2985
	Smoking	rs1930371	Intergenic	C	T	0.759	0.017242	0.002979	7.09e-09		0.7535	-0.006841	0.01538	0.6564
	Smoking	rs1931431	Intergenic	C	G	0.478	0.0182329	0.0025506	8.56e-13		0.4621	0.01503	0.0135	0.2656
	Smoking	rs1935571	Intergenic	T	G	0.52	0.0157204	0.0025502	6.99e-10		0.5354	0.01257	0.01343	0.3495
	Smoking	rs1937443	Intron:PDE4B	G	C	0.563	0.0204362	0.0025686	1.79e-15		0.5664	-0.02324	0.01355	0.08641
	Smoking	rs1944689	Intergenic	T	G	0.785911	0.01768	0.0031061	1.27e-08		0.7865	0.0196	0.01586	0.2164
	Smoking	rs2010921	Intron:NTM	A	G	0.311	0.0174291	0.0027524	2.47e-10		0.3043	0.01945	0.01485	0.1903
	Smoking	rs2028269	Intron:THBS4	A	G	0.399	0.0161645	0.0026018	5.19e-10		0.4005	0.002115	0.01371	0.8774
	Smoking	rs2063976	Intergenic	C	T	0.335045	0.0201814	0.0026993	7.45e-14		0.3213	0.01888	0.01399	0.1773
	Smoking	rs2155646	Intron:NCAM1	C	T	0.4	0.0377772	0.0026007	0		0.4061	0.006577	0.0135	0.626
	Smoking	rs2173019	Intron:TENM2	A	T	0.177	0.028207	0.0033382	2.98e-17		0.1754	0.01833	0.01785	0.3044
	Smoking	rs221988	Intergenic	A	C	0.616	0.014865	0.0026196	1.43e-08		0.6259	-0.013	0.01369	0.3425
	Smoking	rs2276825	Intron:STIMATE|TMEM110-MUSTN1	C	T	0.245	0.0188756	0.0029624	1.89e-10		0.2511	-0.0078	0.01527	0.6095
	Smoking	rs2279829	Utr3:ZIC4	C	T	0.784	0.0173766	0.0030961	2.05e-08		0.7664	0.0109	0.01634	0.5044
	Smoking	rs2289791	Intron:SMAD3	G	T	0.753	0.0177255	0.0029543	2.01e-09		0.747	-0.005507	0.01539	0.7204
	Smoking	rs2306866	Intron:CACNA1D	A	T	0.386	0.0166755	0.0026171	1.89e-10		0.3851	0.01558	0.01388	0.2619
	Smoking	rs2319545	Intergenic	A	C	0.149099	0.0232366	0.003577	8.30e-11		0.149	0.005522	0.01885	0.7696
	Smoking	rs2344976	Intron:ZNF207	T	C	0.388	0.0150877	0.0026146	7.98e-09		0.3905	-0.003669	0.01349	0.7857
	Smoking	rs2359180	Intergenic	A	G	0.631	0.0143894	0.0026404	4.98e-08		0.5597	-0.001062	0.01334	0.9366
	Smoking	rs2378662	Intron:LOC101927575	A	G	0.541	0.0152121	0.0025568	2.67e-09		0.5289	0.004456	0.01352	0.7418
	Smoking	rs238896	Intron:ZBTB16	G	A	0.51	0.0168674	0.0025487	3.65e-11		0.5107	-0.00727	0.01382	0.5988
	Smoking	rs2526390	Intron:SEMA3F|SEMA3F-AS1	T	C	0.334	0.0204663	0.0027014	3.62e-14		0.3257	0.00994	0.01402	0.4782
	Smoking	rs2539706	Intergenic	A	G	0.529947	0.0162454	0.0025527	1.95e-10		0.5277	-0.0111	0.01327	0.4027
	Smoking	rs2587507	Intergenic	T	C	0.498	0.0146602	0.0025482	8.69e-09		0.496	0.01426	0.0132	0.28
	Smoking	rs2637869	Intergenic	A	G	0.297	0.0182201	0.0027883	6.54e-11		0.3074	-0.005025	0.01511	0.7395
	Smoking	rs2710634	Intron:BIRC6	T	C	0.479	0.0177614	0.0025504	3.36e-12		0.4874	-0.002638	0.01334	0.8432
	Smoking	rs2734390	Intron:FHIT	G	A	0.372	0.0147709	0.002636	2.09e-08		0.3639	0.005234	0.01382	0.705
	Smoking	rs2796793	Intergenic	A	G	0.452	0.0144814	0.00256	1.55e-08		0.4688	-0.02162	0.01341	0.107
	Smoking	rs281296	Intron:SEMA6D	A	G	0.357	0.0246892	0.0026592	1.59e-20		0.3602	-0.01385	0.01383	0.3165
	Smoking	rs28408682	Intergenic	G	A	0.600019	0.0166729	0.0026007	1.41e-10		0.5993	-0.01215	0.01344	0.3659
	Smoking	rs28441558	Intron:CHD3	T	C	0.9437	0.035565	0.0055274	1.24e-10		0.94703	0.04699	0.0301	0.1185
	Smoking	rs28717373	Intergenic	C	T	0.643835	0.0164657	0.0026606	6.16e-10		0.6543	-0.0006748	0.01381	0.961
	Smoking	rs2901785	Intron:LOC102724601	G	A	0.554	0.0173083	0.0025631	1.47e-11		0.5657	0.01033	0.01329	0.4369
	Smoking	rs290601	Intergenic	T	C	0.274	0.0163102	0.0028566	1.14e-08		0.2649	-0.03301	0.01493	0.02708
	Smoking	rs2925128	Intergenic	T	C	0.385191	0.0168199	0.002683	3.67e-10		0.3967	0.004395	0.01372	0.7487
	Smoking	rs2938134	Intergenic	C	A	0.327	0.017501	0.0027811	3.14e-10		0.3231	0.0001905	0.01415	0.9893
	Smoking	rs2939756	Intron:LRRC4C	G	A	0.52	0.0156997	0.0025502	7.45e-10		0.5114	0.001597	0.01346	0.9055
	Smoking	rs2952251	Intron:MSRA	G	A	0.74437	0.0164125	0.0029965	4.24e-08		0.71	0.02967	0.01553	0.05608
	Smoking	rs2959084	Intron:PHF21A	A	G	0.704674	0.0170799	0.0027929	9.82e-10		0.7053	-0.04286	0.01448	0.003074
	Smoking	rs301807	Intron:LOC102724552|RERE	G	A	0.57	0.0180144	0.0025735	2.50e-12		0.5721	-0.02356	0.0136	0.08308
	Smoking	rs3098272	Intergenic	A	C	0.201206	0.0178082	0.003178	2.08e-08		0.2033	0.0006997	0.01647	0.9661
	Smoking	rs3115418	Intergenic	T	C	0.546	0.0142249	0.002559	2.79e-08		0.5309	-0.01633	0.01319	0.2156
	Smoking	rs3172494	Utr3:IP6K2	G	T	0.885	0.0291267	0.0040009	3.40e-13		0.8817	-0.01989	0.02052	0.3324
	Smoking	rs3218116	Intergenic	C	T	0.744	0.019843	0.0029194	1.05e-11		0.7549	0.0008591	0.01513	0.9547
	Smoking	rs329124	Intron:JADE2	A	G	0.572	0.0163871	0.002575	1.96e-10		0.5756	0.02005	0.01334	0.133
	Smoking	rs34342129	Intergenic	T	C	0.491	0.014281	0.0025486	2.13e-08		0.4865	-0.01397	0.01319	0.2895
	Smoking	rs34399632	Intron:THSD7B	G	A	0.232	0.0193504	0.0030183	1.46e-10		0.2302	-0.01285	0.01617	0.4267
	Smoking	rs34553878	Nonsynonymous:PRRC2B	G	A	0.111	0.0246707	0.0040558	1.17e-09		0.1116	-0.02032	0.02242	0.3649
	Smoking	rs34940743	Intron:NRXN3	G	A	0.346	0.0159249	0.0026803	2.80e-09		0.3479	0.01547	0.01609	0.3364
	Smoking	rs34970111	Intron:ITPRIP	C	T	0.542	0.0145557	0.0025572	1.28e-08		0.5272	0.02123	0.01465	0.1471
	Smoking	rs35375873	Intergenic	G	C	0.89	0.0270103	0.0040719	3.29e-11		0.8825	-0.02916	0.0215	0.175
	Smoking	rs35656245	Intergenic	A	G	0.276	0.0159456	0.0028502	2.23e-08		0.2819	-0.009533	0.01481	0.5197
	Smoking	rs357304	Intergenic	C	T	0.727	0.0166757	0.0028599	5.40e-09		0.7172	0.007502	0.01488	0.6142
	Smoking	rs359247	Intergenic	T	A	0.638652	0.0220304	0.0026522	9.89e-17		0.6358	-0.01669	0.0137	0.2233
	Smoking	rs359431	Intergenic	C	T	0.44	0.0141982	0.0025667	3.16e-08		0.4472	0.01891	0.01327	0.1541
	Smoking	rs3740977	Intron:DGKZ	C	T	0.167	0.019474	0.003416	1.17e-08		0.1586	0.03477	0.01826	0.05698
	Smoking	rs3764351	Intron:PNMT	G	A	0.343	0.0147492	0.0026839	3.89e-08		0.3262	-0.01362	0.01409	0.3339
	Smoking	rs3800227	Intron:FOXO3	G	A	0.742	0.017178	0.0029119	3.64e-09		0.7305	0.0005238	0.01501	0.9722
	Smoking	rs3810496	Intron:ZBTB46	C	T	0.619436	0.0158813	0.0026287	1.54e-09		0.6409	-0.002832	0.01388	0.8383
	Smoking	rs3811038	Intron:TTL	C	T	0.279	0.0191404	0.0028407	1.58e-11		0.2674	-0.02042	0.01469	0.1646
	Smoking	rs3820277	Intron:IGSF21	G	T	0.474	0.0188369	0.0025516	1.57e-13		0.5	-0.005871	0.01348	0.6632
	Smoking	rs3843905	Intergenic	C	T	0.597	0.0151458	0.0025975	5.41e-09		0.6093	-0.00867	0.01377	0.5291
	Smoking	rs3847244	Intergenic	T	C	0.47	0.0186717	0.0025527	2.60e-13		0.4889	-0.007054	0.01369	0.6064
	Smoking	rs3850736	Intron:LOC102724623	G	C	0.474	0.0191284	0.0025516	6.43e-14		0.4854	0.03072	0.01363	0.02423
	Smoking	rs3909281	Intergenic	G	T	0.536	0.0210672	0.0025548	1.62e-16		0.509	0.01025	0.01436	0.4754
	Smoking	rs3934797	Intergenic	G	A	0.818	0.0212975	0.003302	1.12e-10		0.822	-0.0128	0.01752	0.4648
	Smoking	rs4044321	Intron:TENM2	A	G	0.356	0.022641	0.0026609	1.75e-17		0.3598	0.01173	0.01447	0.4173
	Smoking	rs4140932	Intergenic	T	A	0.569	0.0140445	0.0025728	4.89e-08		0.5681	0.006621	0.01334	0.6197
	Smoking	rs42417	Intron:MCTP1	T	C	0.691	0.0169296	0.0027572	8.27e-10		0.6894	0.04	0.01451	0.005853
	Smoking	rs4264267	Intron:TRPC4	T	C	0.527042	0.0147921	0.0025519	6.82e-09		0.5436	0.0002042	0.01318	0.9876
	Smoking	rs4275621	Intergenic	A	G	0.618	0.0213674	0.0026222	3.76e-16		0.6142	-0.007557	0.01394	0.5877
	Smoking	rs4310804	Intron:NR2F2-AS1	C	G	0.753	0.0181873	0.0029543	7.55e-10		0.7359	-0.0124	0.01611	0.4413
	Smoking	rs4326350	Intron:XKR6	C	G	0.507	0.0176137	0.002553	5.16e-12		0.4969	0.006836	0.01639	0.6765
	Smoking	rs4476253	Intergenic	G	A	0.76	0.0184862	0.0029832	5.78e-10		0.7547	0.03017	0.01543	0.05051
	Smoking	rs4543050	Intergenic	T	A	0.816	0.0222035	0.0032881	1.45e-11		0.8176	-0.004017	0.01746	0.818
	Smoking	rs45444697	Intron:ADAM15|DCST1-AS1	G	C	0.212	0.0196902	0.0031172	2.72e-10		0.2117	-0.02028	0.01643	0.217
	Smoking	rs4674916	Intron:CUL3	C	A	0.672329	0.0180262	0.0027145	3.06e-11		0.6594	-0.01168	0.01391	0.401
	Smoking	rs4674993	Intron:NYAP2	A	G	0.8	0.0240053	0.0031852	4.85e-14		0.793	0.02109	0.0171	0.2174
	Smoking	rs4727189	Intron:ZNF804B	C	T	0.344	0.0148604	0.002682	3.00e-08		0.3465	0.005701	0.01387	0.6811
	Smoking	rs4752018	Intron:SHTN1	A	C	0.231	0.0188538	0.0030229	4.42e-10		0.2416	0.005684	0.01582	0.7193
	Smoking	rs4785187	Intron:ZNF423	A	G	0.223	0.0199772	0.0030608	6.55e-11		0.2323	0.02796	0.01619	0.08425
	Smoking	rs4788676	Intron:ZFHX3	T	C	0.771472	0.017745	0.0030343	4.92e-09		0.7673	0.00262	0.01571	0.8676
	Smoking	rs4790874	Intron:SMG6	T	C	0.532	0.0174491	0.0025534	8.43e-12		0.555	-0.02687	0.0139	0.0532
	Smoking	rs4818005	Intron:BRWD1	G	A	0.419	0.020431	0.0026442	1.09e-14		0.4114	0.03137	0.01335	0.01881
	Smoking	rs4822102	Intergenic	C	T	0.382	0.0165428	0.0026222	2.78e-10		0.3951	-0.009949	0.0138	0.471
	Smoking	rs4837631	Intron:BRINP1	C	T	0.554	0.0153574	0.0025631	2.03e-09		0.5607	-0.01325	0.01385	0.3388
	Smoking	rs4877285	Intergenic	G	A	0.331751	0.0181318	0.0027059	2.10e-11		0.3393	-0.003503	0.01472	0.8119
	Smoking	rs4886207	Intron:DIAPH3	T	C	0.363	0.0162467	0.0026495	8.78e-10		0.3487	0.03666	0.01364	0.007178
	Smoking	rs4912332	Intergenic	T	C	0.491	0.0141209	0.0025486	2.94e-08		0.4825	0.009956	0.01361	0.4644
	Smoking	rs540860	Intergenic	G	A	0.543	0.0176086	0.0025576	5.75e-12		0.5502	-0.002603	0.01344	0.8465
	Smoking	rs55786907	Intergenic	G	A	0.162492	0.0194452	0.0034537	1.84e-08		0.1504	-0.01681	0.01805	0.3516
	Smoking	rs55913542	Intron:BCL11B	T	G	0.175	0.0185623	0.0033556	3.25e-08		0.1846	-0.01464	0.0176	0.4057
	Smoking	rs55944129	Intergenic	T	C	0.733	0.0175654	0.00288	1.06e-09		0.7293	0.008374	0.015	0.5766
	Smoking	rs56208390	Intergenic	G	A	0.123	0.0215636	0.0038792	2.68e-08		0.1206	0.02465	0.02008	0.2196
	Smoking	rs56367474	Intergenic	C	T	0.696	0.0172975	0.0027698	4.20e-10		0.6953	-0.004884	0.01451	0.7364
	Smoking	rs56902655	Intergenic	T	G	0.864	0.0218628	0.0037168	4.09e-09		0.8817	0.01464	0.01956	0.4543
	Smoking	rs57153235	Intron:CADM2	T	G	0.682	0.01938	0.0027407	1.56e-12		0.677	0.02765	0.01419	0.05129
	Smoking	rs58400863	Intron:LINC02497	G	A	0.653	0.0201719	0.0026765	4.89e-14		0.6569	-0.01454	0.01431	0.3093
	Smoking	rs586699	Intron:FAT3	G	A	0.457	0.0148033	0.0025576	7.29e-09		0.4456	0.02247	0.01366	0.09997
	Smoking	rs59537158	Intergenic	T	C	0.214	0.0224875	0.0031065	4.62e-13		0.2113	-0.008249	0.01719	0.6314
	Smoking	rs6011779	Intron:CHRNA4	C	T	0.194	0.0191766	0.0032276	2.83e-09		0.1835	-4.53e-05	0.01698	0.9979
	Smoking	rs6050446	Nonsynonymous:ENTPD6	G	A	0.971	0.0544098	0.0076114	8.80e-13		0.9752	0.04274	0.04107	0.298
	Smoking	rs6073075	Intergenic	T	A	0.176	0.018704	0.0033539	2.44e-08		0.1738	0.0409	0.01762	0.02025
	Smoking	rs60833441	Intergenic	A	G	0.539	0.0142766	0.0025559	2.28e-08		0.5442	0.01116	0.0134	0.4048
	Smoking	rs61533748	Intergenic	C	T	0.384	0.0174357	0.0026196	2.82e-11		0.3699	-0.0009604	0.01379	0.9445
	Smoking	rs61884449	Intron:NRXN2	T	C	0.149183	0.0199753	0.0035762	2.32e-08		0.1413	-0.01087	0.01854	0.5577
	Smoking	rs61886926	Intron:RPS6KA4	C	T	0.616	0.0179401	0.0026196	7.30e-12		0.614	-0.01587	0.01354	0.2412
	Smoking	rs619087	Intergenic	G	A	0.422	0.0142703	0.0025797	3.10e-08		0.4516	-0.002223	0.01377	0.8717
	Smoking	rs61959481	Intergenic	G	A	0.79	0.0203442	0.003128	7.95e-11		0.7955	-0.009423	0.01632	0.5636
	Smoking	rs62007780	Intron:LINGO1	G	T	0.584	0.0159133	0.0025849	7.48e-10		0.5874	0.006712	0.01347	0.6184
	Smoking	rs62052916	Intron:LINC01572	A	T	0.9299	0.0319138	0.0049902	1.62e-10		0.92611	0.04903	0.02672	0.06653
	Smoking	rs62098013	Intron:DCC	A	G	0.365322	0.01771	0.0026459	2.24e-11		0.3802	0.001089	0.01383	0.9373
	Smoking	rs62106258	Intergenic	T	C	0.952671	0.045498	0.0060001	3.33e-14		0.96018	0.04063	0.03595	0.2584
	Smoking	rs62137126	Intergenic	A	G	0.878906	0.0236911	0.0039054	1.31e-09		0.8769	0.00312	0.02033	0.878
	Smoking	rs62180324	Intron:WDPCP	G	A	0.788	0.0195167	0.0031172	3.91e-10		0.7883	0.02007	0.01623	0.2161
	Smoking	rs62193862	Intergenic	A	G	0.0999	0.0238463	0.0042488	1.99e-08		0.1214	-0.03239	0.02301	0.1592
	Smoking	rs62246017	Intron:FOXP1	G	A	0.677361	0.0161695	0.0027254	3.03e-09		0.6923	-0.02643	0.01454	0.06899
	Smoking	rs62340589	Intron:GPM6A	C	G	0.201	0.0174134	0.0031792	4.31e-08		0.1925	0.03727	0.0168	0.02651
	Smoking	rs62618693	Nonsynonymous:QSER1	C	T	0.9572	0.0352724	0.0062946	2.09e-08		0.96132	0.0005507	0.0336	0.9869
	Smoking	rs6265	Nonsynonymous:BDNF	C	T	0.812	0.0292755	0.0032609	2.81e-19		0.8177	-0.01419	0.01672	0.3959
	Smoking	rs6437769	Intergenic	T	C	0.581	0.0142141	0.0025823	3.74e-08		0.5624	0.02654	0.01347	0.04872
	Smoking	rs6438436	Intergenic	T	C	0.816	0.024737	0.0032881	5.33e-14		0.8337	0.00147	0.01753	0.9332
	Smoking	rs644740	Intron:OVOL1	C	T	0.543	0.0140785	0.0025576	3.67e-08		0.5594	-0.02156	0.01319	0.1021
	Smoking	rs6452785	Intron:TMEM161B-AS1	C	T	0.526	0.0268827	0.0025516	4.69e-26		0.502	0.01266	0.01331	0.3416
	Smoking	rs6474609	Intergenic	T	A	0.413269	0.0155887	0.0025874	1.71e-09		0.3887	-0.005404	0.01384	0.6961
	Smoking	rs6497840	Intergenic	A	G	0.707	0.0227703	0.0028665	2.01e-15		0.7135	-0.006736	0.01463	0.6453
	Smoking	rs6568832	Intron:MIR548H3|MMS22L	A	G	0.753851	0.018869	0.0029577	1.74e-10		0.7566	0.01014	0.01534	0.5084
	Smoking	rs67050670	Intergenic	A	G	0.771	0.0202723	0.0030321	2.34e-11		0.7818	-0.01669	0.01565	0.2863
	Smoking	rs6730325	Intergenic	G	A	0.390218	0.0146358	0.0026119	2.10e-08		0.3887	0.02698	0.0136	0.04723
	Smoking	rs6731872	Intergenic	G	T	0.826	0.0315977	0.0033607	5.35e-21		0.8187	0.01815	0.01743	0.2978
	Smoking	rs6750107	Intron:CTNNA2	A	G	0.386875	0.0145651	0.002616	2.60e-08		0.3992	0.0144	0.01368	0.2926
	Smoking	rs6750529	Intron:LINC01934	T	C	0.744	0.0199074	0.0029194	9.26e-12		0.7445	0.01829	0.01528	0.2313
	Smoking	rs6756212	Intergenic	C	T	0.465	0.033888	0.0025544	0		0.4635	0.01758	0.01329	0.1859
	Smoking	rs67777803	Intron:SEZ6	G	T	0.828	0.0246015	0.0033761	3.18e-13		0.8208	0.01519	0.01767	0.3898
	Smoking	rs6782116	Intron:ROBO2	C	T	0.585	0.0146502	0.0025858	1.46e-08		0.6004	-0.00327	0.01345	0.8079
	Smoking	rs6874731	Intron:RASGRF2	G	T	0.484	0.0153179	0.0025494	1.83e-09		0.4915	0.0001094	0.01314	0.9934
	Smoking	rs6890961	Intron:TENM2	C	T	0.376	0.0193109	0.0026303	2.13e-13		0.3739	-0.001576	0.01422	0.9118
	Smoking	rs6936160	Intergenic	T	C	0.698	0.0201068	0.002775	4.20e-13		0.6906	0.007404	0.01493	0.6199
	Smoking	rs6948707	Intron:MAD1L1	G	T	0.419	0.0243472	0.0025823	4.24e-21		0.4185	-0.00679	0.01341	0.6127
	Smoking	rs6968380	Intergenic	G	A	0.319	0.0234192	0.0027335	1.05e-17		0.3021	-0.00903	0.01457	0.5353
	Smoking	rs6986430	Intron:RUNX1T1	T	C	0.777623	0.0243377	0.0030638	1.99e-15		0.7727	-0.02981	0.01567	0.05708
	Smoking	rs6993429	Intergenic	C	A	0.547	0.0190505	0.0025595	9.87e-14		0.5221	0.0315	0.01351	0.01971
	Smoking	rs7024924	Intergenic	C	T	0.174	0.0188918	0.0033607	1.90e-08		0.1759	0.008035	0.01752	0.6464
	Smoking	rs7026534	Intron:MED27	T	G	0.296179	0.016603	0.0027905	2.68e-09		0.2961	-0.004379	0.01445	0.7618
	Smoking	rs7072776	Intergenic	A	G	0.288	0.0219747	0.0028136	5.66e-15		0.2859	0.05799	0.01445	6.01e-05
	Smoking	rs71367544	Intergenic	T	C	0.203	0.0205522	0.0031675	8.54e-11		0.198	0.004737	0.01739	0.7853
	Smoking	rs71592686	Intron:ELOVL7	C	T	0.274	0.0207374	0.0028566	3.85e-13		0.2814	-0.0005446	0.01487	0.9708
	Smoking	rs71602617	Intergenic	C	T	0.784	0.0177655	0.0031704	2.10e-08		0.7752	0.02074	0.01624	0.2015
	Smoking	rs7188873	Intron:TNRC6A	G	A	0.612998	0.0202958	0.0026158	8.46e-15		0.5997	-0.00221	0.01355	0.8705
	Smoking	rs7192140	Intron:GRIN2A	T	C	0.502	0.0168834	0.0025482	3.40e-11		0.4964	-0.02113	0.01336	0.1137
	Smoking	rs72780746	Intergenic	T	C	0.827	0.025763	0.0033684	2.05e-14		0.8261	-0.01062	0.01734	0.5404
	Smoking	rs72789626	Intron:EFNA5	T	A	0.864	0.0256431	0.0037168	5.13e-12		0.87	0.02125	0.01946	0.2748
	Smoking	rs72790288	Intron:ALK	G	A	0.9718	0.0455318	0.0076963	3.28e-09		0.97392	0.02806	0.03974	0.4801
	Smoking	rs72898831	Intergenic	A	G	0.845	0.0244159	0.0035205	4.14e-12		0.8453	0.02005	0.01907	0.2931
	Smoking	rs72938304	Intergenic	G	A	0.887	0.0272051	0.0040243	1.36e-11		0.8983	0.02227	0.02129	0.2955
	Smoking	rs73008357	Intergenic	A	C	0.879	0.0223095	0.0040005	2.44e-08		0.8593	-0.01604	0.02023	0.428
	Smoking	rs7333559	Intron:CLYBL|LOC101927437	G	A	0.217	0.0232125	0.0030909	5.94e-14		0.2229	0.01183	0.01686	0.4829
	Smoking	rs73831818	Intron:ERC2	G	A	0.057	0.0320435	0.0054954	5.46e-09		0.05575	-0.05059	0.02945	0.08555
	Smoking	rs74697736	Intergenic	A	G	0.287239	0.0222963	0.0028158	2.43e-15		0.2661	-0.01044	0.01518	0.4915
	Smoking	rs748832	Intergenic	G	A	0.371	0.0172142	0.0026374	6.60e-11		0.3823	0.01073	0.01368	0.4326
	Smoking	rs7505855	Intron:NOL4	C	T	0.414	0.0169818	0.0025867	5.31e-11		0.4206	0.007789	0.01346	0.5628
	Smoking	rs75210106	Intron:TTL	C	T	0.823324	0.0186594	0.0033406	2.33e-08		0.8156	0.01721	0.01752	0.3259
	Smoking	rs75674569	Intron:HS6ST3	G	A	0.9003	0.0253377	0.0042526	2.58e-09		0.8909	-0.01699	0.02235	0.4471
	Smoking	rs7585579	Intergenic	G	C	0.499	0.0203962	0.0026093	5.48e-15		0.5163	-0.002499	0.01326	0.8505
	Smoking	rs75919030	Intron:CA10	T	C	0.733	0.0209664	0.00288	3.35e-13		0.7223	-0.0006056	0.01505	0.9679
	Smoking	rs7598402	Intron:NRXN1	C	G	0.507916	0.0147283	0.0025485	7.38e-09		0.4928	0.007696	0.01344	0.567
	Smoking	rs7600835	Intergenic	G	A	0.658	0.0151216	0.0026858	1.80e-08		0.6671	-0.003253	0.0141	0.8175
	Smoking	rs7631379	Intron:SOX2-OT	C	T	0.206	0.0208014	0.0031503	3.94e-11		0.1847	0.004034	0.01725	0.8152
	Smoking	rs7640107	Intron:FHIT	C	T	0.569211	0.014186	0.0025729	3.46e-08		0.5757	-0.002581	0.01338	0.847
	Smoking	rs76460663	Intergenic	C	G	0.958944	0.04235	0.0064211	4.15e-11		0.96125	-0.08267	0.0351	0.0185
	Smoking	rs7657022	Intergenic	G	A	0.489	0.0182908	0.0025488	7.34e-13		0.4894	0.004796	0.01353	0.723
	Smoking	rs76608582	Intron:HDGFL2	C	A	0.9511	0.0345493	0.0059078	4.88e-09		0.95482	-0.02869	0.03788	0.4488
	Smoking	rs76841737	Intergenic	C	G	0.897	0.0231488	0.0041916	3.26e-08		0.90308	0.002978	0.02231	0.8938
	Smoking	rs7696257	Intergenic	A	G	0.366	0.0153313	0.0026449	6.78e-09		0.3584	0.003843	0.01391	0.7824
	Smoking	rs77283305	Intron:CHCHD3	G	A	0.694181	0.015196	0.0027652	3.91e-08		0.6849	-0.0145	0.0145	0.3173
	Smoking	rs7743165	Intergenic	G	T	0.495	0.0192559	0.0025483	4.15e-14		0.4838	-0.01202	0.01328	0.3656
	Smoking	rs7802996	Intron:MAGI2	C	T	0.834	0.0208847	0.0034242	1.06e-09		0.8244	0.0236	0.01792	0.1877
	Smoking	rs7809303	Intron:AUTS2	G	A	0.675	0.0214188	0.0027202	3.48e-15		0.692	-0.001962	0.01419	0.89
	Smoking	rs7836565	Intron:PXDNL	C	T	0.282	0.0155084	0.0028314	4.36e-08		0.2612	-0.01823	0.01468	0.2143
	Smoking	rs7867822	Intron:FOCAD	A	G	0.327	0.015097	0.0027159	2.76e-08		0.3165	0.01969	0.01431	0.1687
	Smoking	rs7901883	Intron:BTRC	G	A	0.769678	0.0192575	0.003026	1.98e-10		0.7731	0.02347	0.0158	0.1374
	Smoking	rs7920501	Intergenic	T	A	0.535	0.0155168	0.0025544	1.25e-09		0.5331	-0.01114	0.01343	0.4066
	Smoking	rs7921378	Intron:ARID5B	G	C	0.518	0.0233135	0.0025498	6.10e-20		0.518	-0.01341	0.01363	0.3252
	Smoking	rs7929518	Intron:EED	G	A	0.773	0.0192363	0.0030415	2.55e-10		0.7716	-0.002344	0.01576	0.8818
	Smoking	rs7943721	Intergenic	G	A	0.171	0.0212136	0.0033839	3.58e-10		0.1574	0.02288	0.01845	0.215
	Smoking	rs79476395	Intergenic	G	A	0.0726	0.0333743	0.0049101	1.04e-11		0.07253	-0.04567	0.0268	0.08838
	Smoking	rs8005334	Intron:NRXN3	G	T	0.36	0.0166734	0.0026563	3.44e-10		0.346	0.01474	0.01375	0.2839
	Smoking	rs8027457	Intron:IGF1R	C	T	0.511	0.0153138	0.0025488	1.88e-09		0.5267	0.01619	0.01339	0.2267
	Smoking	rs8050598	Intergenic	T	C	0.254117	0.0186698	0.0029265	1.76e-10		0.2586	-0.02599	0.01679	0.1217
	Smoking	rs8083764	Intron:DCC	G	T	0.693829	0.0159517	0.0027643	7.97e-09		0.6946	-0.006385	0.01455	0.6608
	Smoking	rs8096225	Intron:MIR924HG	C	A	0.703	0.0155245	0.0027883	2.63e-08		0.7086	0.02316	0.01477	0.1168
	Smoking	rs8103660	Intron:ELL	C	T	0.354431	0.0158026	0.0026635	3.03e-09		0.3657	0.004517	0.01381	0.7436
	Smoking	rs876793	Intron:RYR2	T	C	0.650738	0.0179245	0.0027366	5.69e-11		0.647	-0.01832	0.01469	0.2125
	Smoking	rs910912	Intergenic	T	C	0.261	0.0167699	0.0029061	7.82e-09		0.2661	0.006291	0.015	0.6749
	Smoking	rs925524	Synonymous:MAST2	G	A	0.71	0.0155573	0.0028078	2.94e-08		0.709	-0.001922	0.01461	0.8953
	Smoking	rs9288999	Intron:ZBTB20	A	G	0.735	0.0174411	0.0028869	1.50e-09		0.7409	-0.009434	0.01569	0.5477
	Smoking	rs9302604	Intergenic	G	A	0.435	0.0187095	0.0025699	3.29e-13		0.4319	-0.005008	0.01337	0.7081
	Smoking	rs9323328	Intergenic	A	G	0.463	0.014237	0.002557	2.55e-08		0.4757	-0.006041	0.01328	0.6493
	Smoking	rs9331343	Intron:TMEM242	T	C	0.432	0.0141345	0.002572	3.90e-08		0.4006	0.005247	0.01574	0.7389
	Smoking	rs9423279	Intergenic	C	G	0.355	0.0185808	0.0026626	3.06e-12		0.3491	0.01508	0.01633	0.3558
	Smoking	rs951740	Intron:PTPRF	A	G	0.625	0.0295409	0.0026317	3.82e-29		0.6164	0.02483	0.01388	0.07354
	Smoking	rs9538162	Intergenic	C	T	0.415874	0.0173792	0.002585	1.76e-11		0.4004	0.004225	0.01356	0.7553
	Smoking	rs9540731	Intron:PCDH9	C	T	0.491	0.0177303	0.0025486	3.42e-12		0.4862	-0.01148	0.01328	0.3871
	Smoking	rs9545155	Intergenic	T	C	0.522	0.0160709	0.0025506	3.04e-10		0.5213	-0.003391	0.01329	0.7985
	Smoking	rs9627272	Intergenic	G	C	0.593	0.0154737	0.0025934	2.42e-09		0.5712	-0.02417	0.01593	0.1293
	Smoking	rs963354	Intergenic	A	C	0.687	0.0150489	0.0027475	4.21e-08		0.6869	0.01343	0.01442	0.3517
	Smoking	rs9787523	Intron:SORCS3	T	C	0.582	0.0156273	0.0025831	1.42e-09		0.5823	-0.002742	0.01341	0.838
	Smoking	rs9826984	Intergenic	G	A	0.458	0.0140529	0.0025572	3.87e-08		0.4519	0.005711	0.0135	0.6723
	Smoking	rs9841807	Intergenic	T	C	0.273	0.0162535	0.0028599	1.35e-08		0.2697	-0.007757	0.01488	0.6023
	Smoking	rs9850597	Intergenic	G	A	0.184	0.018571	0.0032881	1.65e-08		0.1857	-0.006951	0.01703	0.6831
	Smoking	rs986714	Intergenic	A	T	0.555	0.0160308	0.0025637	4.13e-10		0.5395	0.01646	0.01339	0.2187
	Smoking	rs9922607	Intergenic	C	T	0.8	0.0221593	0.0031852	3.42e-12		0.7898	0.02197	0.01677	0.1903
	Smoking	rs9936784	Intergenic	G	T	0.53418	0.0139895	0.0025541	4.33e-08		0.5212	5.38e-05	0.01324	0.9968
	Smoking	rs9941217	Intergenic	C	G	0.647796	0.0185567	0.0026673	3.50e-12		0.6724	-0.01054	0.01466	0.472
	Smoking	rs9987376	Intergenic	T	G	0.425749	0.0204682	0.0025767	2.01e-15		0.4267	-0.02137	0.01347	0.1126
	Alcohol	rs10004020	Intergenic	A	G	0.72	0.0090523	0.0016232	2.43e-08		0.7138	-0.01203	0.01491	0.4198
	Alcohol	rs10028756	Intergenic	G	A	0.870543	0.0185748	0.002171	1.16e-17		0.8685	-0.008688	0.0201	0.6656
	Alcohol	rs10085696	Intron:AUTS2	A	G	0.814	0.0114089	0.0018731	1.12e-09		0.8271	0.002744	0.01718	0.8731
	Alcohol	rs10236149	Intron:ARPC1B	A	G	0.877	0.0134981	0.0022191	1.18e-09		0.8729	-0.02619	0.01981	0.1862
	Alcohol	rs10438820	Intron:RPTOR	T	C	0.702	0.0089718	0.0015935	1.76e-08		0.6936	0.01455	0.01457	0.3179
	Alcohol	rs10750025	Intergenic	T	C	0.686	0.0103214	0.0015704	4.89e-11		0.6819	0.008503	0.01416	0.5483
	Alcohol	rs10753661	Intergenic	G	A	0.316	0.0086381	0.0015693	3.76e-08		0.3019	0.01263	0.01437	0.3795
	Alcohol	rs10978550	Intergenic	T	C	0.794	0.0117483	0.0018021	7.15e-11		0.8185	-0.009136	0.01642	0.578
	Alcohol	rs11030084	Intron:BDNF-AS|LINC00678	C	T	0.816	0.0106068	0.0018809	1.72e-08		0.8186	-0.01324	0.01678	0.4301
	Alcohol	rs1104608	Intergenic	G	C	0.575	0.010975	0.0014758	1.05e-13		0.5938	0.003388	0.01415	0.8108
	Alcohol	rs1123285	Intron:OTX2	C	G	0.665	0.0088974	0.0015442	8.14e-09		0.6549	0.002407	0.0141	0.8645
	Alcohol	rs113443718	Intron:SEZ6L2	G	A	0.695	0.0102083	0.0015846	1.19e-10		0.6774	0.001524	0.01524	0.9204
	Alcohol	rs11625650	Intron:KIF26A	G	A	0.767	0.0095681	0.0017241	2.89e-08		0.751	0.007993	0.01633	0.6245
	Alcohol	rs11692435	Nonsynonymous:ACTR1B	A	G	0.0852	0.0174499	0.0026158	2.53e-11		0.1004	-0.0145	0.02333	0.5342
	Alcohol	rs11940694	Intron:KLB	G	A	0.597	0.0259499	0.0014859	3.03e-68		0.6041	0.003492	0.01368	0.7985
	Alcohol	rs12088813	Intron:PDE4B	A	C	0.733	0.009329	0.0016492	1.58e-08		0.7207	-0.0225	0.01517	0.138
	Alcohol	rs1217091	Intergenic	C	T	0.812	0.0121608	0.0018654	7.05e-11		0.7989	0.02704	0.0174	0.1202
	Alcohol	rs1229984	Nonsynonymous:ADH1B	C	T	0.963	0.150534	0.0038611	<2.2e-308		0.9622	-0.0635	0.03489	0.06874
	Alcohol	rs12499107	Intergenic	G	A	0.131202	0.0126612	0.0021587	4.45e-09		0.1422	0.009731	0.01995	0.6258
	Alcohol	rs1260326	Nonsynonymous:GCKR	C	T	0.601	0.0208898	0.0014883	8.05E-45		0.6093	0.008097	0.01358	0.5509
	Alcohol	rs12651313	Intergenic	C	G	0.557	0.0086429	0.0014672	3.79e-09		0.5727	-0.01409	0.01358	0.2996
	Alcohol	rs12655091	Intergenic	G	A	0.47	0.0083121	0.0014603	1.25e-08		0.4877	-0.01401	0.01333	0.2933
	Alcohol	rs12795042	Intron:LOC646522	A	C	0.377	0.008319	0.0015039	3.25e-08		0.3856	-0.001059	0.01386	0.9391
	Alcohol	rs12907323	Intron:AGBL1	G	A	0.411	0.0084966	0.0014813	9.93e-09		0.4074	0.02146	0.01346	0.1108
	Alcohol	rs13024996	Intron:ARHGAP15	C	A	0.636	0.0109126	0.0015148	5.72e-13		0.646	-0.009481	0.01405	0.4999
	Alcohol	rs13032049	Intron:WDPCP	G	A	0.283	0.0101946	0.001618	3.00e-10		0.2848	0.003949	0.01471	0.7883
	Alcohol	rs13066454	Intergenic	C	T	0.602	0.0087759	0.001492	4.13e-09		0.6048	0.002722	0.01364	0.8418
	Alcohol	rs13094887	Intergenic	A	T	0.699	0.0103097	0.0015889	8.57e-11		0.6861	0.01046	0.01445	0.4693
	Alcohol	rs13107325	Nonsynonymous:SLC39A8	C	T	0.9278	0.0275045	0.002816	1.53e-22		0.92172	-0.04899	0.02551	0.05477
	Alcohol	rs13250583	Intergenic	C	T	0.787	0.0097175	0.0017801	4.70e-08		0.7929	-0.02572	0.01645	0.1178
	Alcohol	rs13383034	Intron:LINC01833	T	C	0.329	0.014927	0.0015512	6.31e-22		0.3292	-0.003248	0.01416	0.8186
	Alcohol	rs17029090	Synonymous:C4orf17	A	G	0.980104	0.0491274	0.0052192	4.75e-21		0.98086	-0.06198	0.0475	0.1919
	Alcohol	rs1713676	Intergenic	A	G	0.477546	0.007992	0.0014591	4.29e-08		0.4581	-0.01779	0.01325	0.1794
	Alcohol	rs17177078	Intron:TNRC6A	C	T	0.9374	0.0223155	0.0030118	1.27e-13		0.93059	-0.01075	0.02698	0.6903
	Alcohol	rs17665139	Intergenic	C	T	0.851	0.0115601	0.0020468	1.59e-08		0.8547	0.0332	0.01883	0.07787
	Alcohol	rs2011092	Intron:ZBTB38	T	C	0.661357	0.0089004	0.0015401	7.35e-09		0.678	0.009536	0.01396	0.4946
	Alcohol	rs2165670	Intergenic	A	G	0.106337	0.0230804	0.0023643	1.67e-22		0.1118	0.03214	0.02172	0.139
	Alcohol	rs2178197	Intron:GPN1	A	G	0.430917	0.0087814	0.0014718	2.45e-09		0.4322	-0.01083	0.01339	0.4187
	Alcohol	rs2180870	Intron:ARID4A	T	C	0.865	0.0121775	0.0021328	1.12e-08		0.8611	-0.01132	0.0193	0.5576
	Alcohol	rs2472297	Intergenic	T	C	0.249	0.010606	0.0016854	3.10e-10		0.2459	0.01713	0.01623	0.2912
	Alcohol	rs2764771	Intergenic	A	G	0.307	0.0098906	0.0015817	4.02e-10		0.3024	0.01236	0.01443	0.3915
	Alcohol	rs281379	Intergenic	A	G	0.508	0.0137223	0.0014578	4.91e-21		0.4708	0.02004	0.01343	0.1356
	Alcohol	rs2854334	Intergenic	G	A	0.615	0.009221	0.0014978	7.51e-10		0.6151	-0.002342	0.01369	0.8641
	Alcohol	rs28601761	Intergenic	G	C	0.42	0.0091029	0.0014767	7.17e-10		0.4138	-0.004586	0.01363	0.7365
	Alcohol	rs28680958	Intron:ZBTB37	G	A	0.783	0.0109965	0.0017699	5.13e-10		0.7811	-0.001546	0.01609	0.9235
	Alcohol	rs28929474	Nonsynonymous:SERPINA1	C	T	0.9817	0.0367996	0.0054376	1.34e-11		0.98347	0.007474	0.05059	0.8825
	Alcohol	rs35034355	Intron:ORC5	G	A	0.479	0.0080968	0.0014589	2.87e-08		0.4818	0.0129	0.01314	0.3262
	Alcohol	rs36052336	Intron:ADH1C	A	G	0.938504	0.0184288	0.0030338	1.23e-09		0.94714	-0.02727	0.029	0.347
	Alcohol	rs3748034	Nonsynonymous:HGFAC	G	T	0.857	0.0117403	0.0020819	1.67e-08		0.8508	-0.003373	0.01919	0.8605
	Alcohol	rs378421	Intergenic	G	A	0.596	0.0112055	0.0014868	4.83e-14		0.5985	-0.01133	0.01467	0.4402
	Alcohol	rs3803800	Nonsynonymous:TNFSF12-TNFSF13|TNFSF13	G	A	0.786	0.0113789	0.0017771	1.50e-10		0.7899	-0.00127	0.01643	0.9384
	Alcohol	rs4092465	Intergenic	A	G	0.365	0.0082919	0.0015139	4.39e-08		0.3546	-0.01391	0.01426	0.3291
	Alcohol	rs4501255	Intron:BEND4	G	C	0.235	0.0106934	0.0017189	4.83e-10		0.2453	0.01582	0.01601	0.3231
	Alcohol	rs4548913	Intron:SRR	G	A	0.368	0.00836	0.0015113	3.11e-08		0.3791	0.007751	0.0139	0.577
	Alcohol	rs4690727	Intron:INPP4B	G	C	0.718	0.010817	0.0016197	2.43e-11		0.7111	-0.001019	0.01504	0.946
	Alcohol	rs4699791	Intergenic	A	G	0.095726	0.0185707	0.0024772	6.58e-14		0.09576	0.03172	0.02306	0.169
	Alcohol	rs4815364	Intron:ACSS1	A	G	0.616	0.0085824	0.0014985	1.02e-08		0.614	0.00594	0.01391	0.6693
	Alcohol	rs4916723	Intron:LINC00461	A	C	0.584	0.0099523	0.0014787	1.72e-11		0.5953	0.002951	0.01385	0.8313
	Alcohol	rs4938230	Intergenic	A	C	0.842	0.0128104	0.0019982	1.48e-10		0.8271	-0.006858	0.01787	0.7012
	Alcohol	rs500321	Intergenic	A	T	0.264	0.0096694	0.0016534	4.92e-09		0.2593	0.01639	0.01528	0.2834
	Alcohol	rs5024204	Intron:PTGER3	T	A	0.278	0.0097027	0.0016285	2.55e-09		0.275	-0.02003	0.01482	0.1764
	Alcohol	rs55872084	Intron:SGCD	T	G	0.235	0.0099787	0.0017189	6.32e-09		0.2383	0.02526	0.01581	0.1101
	Alcohol	rs55932213	Intergenic	G	A	0.736387	0.0094883	0.0016542	9.55e-09		0.7282	-0.007585	0.01549	0.6243
	Alcohol	rs56030824	Intron:SPI1	G	A	0.678	0.0116019	0.001563	1.15e-13		0.6755	0.01008	0.01421	0.4782
	Alcohol	rs561222871	Intron:ADH1C	C	T	0.952623	0.0388068	0.0036188	6.56e-27		0.92724	-0.009847	0.02616	0.7066
	Alcohol	rs56337305	Intergenic	T	C	0.617	0.0095884	0.0014993	1.63e-10		0.6023	-0.01717	0.01374	0.2114
	Alcohol	rs58107686	Intron:PHC2	C	A	0.672	0.0097471	0.0015854	7.79e-10		0.6591	-0.02305	0.01402	0.1002
	Alcohol	rs60654199	Intron:RASA2	C	A	0.9371	0.0166603	0.003002	2.85e-08		0.93252	-0.008196	0.02673	0.7591
	Alcohol	rs62044525	Intergenic	C	G	0.816	0.0121732	0.0018829	1.03e-10		0.822	-0.01785	0.01705	0.2951
	Alcohol	rs62250685	Intron:CADM2	A	G	0.386	0.0143571	0.0015001	1.05e-21		0.3711	0.0187	0.01358	0.1684
	Alcohol	rs6460047	Intergenic	C	T	0.208	0.0116235	0.0017957	9.69e-11		0.2039	0.01718	0.01741	0.3238
	Alcohol	rs6787172	Intron:RSRC1	T	G	0.446	0.0080309	0.0014662	4.27e-08		0.4509	0.02285	0.01326	0.0848
	Alcohol	rs682011	Intergenic	C	T	0.559	0.0082124	0.0014679	2.22e-08		0.5698	-0.006864	0.0134	0.6085
	Alcohol	rs6951574	Intergenic	C	T	0.458	0.0132222	0.0014628	1.58e-19		0.4474	-0.00368	0.01377	0.7892
	Alcohol	rs705687	Intergenic	A	G	0.215	0.010904	0.0017759	8.15e-10		0.205	0.01011	0.01675	0.546
	Alcohol	rs7074871	Intergenic	G	A	0.745	0.0093998	0.0016722	1.86e-08		0.7335	0.006708	0.01525	0.66
	Alcohol	rs7185555	Intergenic	G	C	0.847	0.0111005	0.0020267	4.24e-08		0.8463	0.02646	0.01873	0.1576
	Alcohol	rs72859280	Intergenic	T	G	0.0362	0.0228853	0.0039019	4.44e-09		0.03604	-0.02236	0.03888	0.5651
	Alcohol	rs74664784	Intron:CADM2	T	C	0.641	0.0126562	0.0016477	1.58e-14		0.4258	0.01995	0.01442	0.1667
	Alcohol	rs7682824	Intergenic	T	C	0.548	0.0083561	0.0015032	2.77e-08		0.758	-0.006988	0.02035	0.7313
	Alcohol	rs77165542	Intergenic	C	T	0.9651	0.0260109	0.0039712	5.63e-11		0.97126	0.05172	0.04198	0.218
	Alcohol	rs79139602	Intron:C4orf17	T	A	0.021061	0.0602723	0.0050758	1.80e-32		0.02104	0.06055	0.04533	0.1816
	Alcohol	rs7950166	Intron:TRIM66	C	T	0.363	0.0097992	0.0015157	9.89e-11		0.3695	-0.02776	0.01369	0.04265
	Alcohol	rs79616692	Intron:LINC01572	C	G	0.108	0.0163023	0.0023506	4.11e-12		0.1022	-0.0026	0.02175	0.9048
	Alcohol	rs823114	Intergenic	A	G	0.553	0.0087677	0.0014674	2.31e-09		0.5551	-0.004063	0.01328	0.7596
	Alcohol	rs828867	Utr3:TET3	A	G	0.545	0.0087572	0.0014636	2.15e-09		0.5229	-0.0141	0.01436	0.326
	Alcohol	rs9607814	Intergenic	C	A	0.8	0.010181	0.0018588	4.31e-08		0.8175	-0.01092	0.01662	0.5109
	Alcohol	rs9838144	Intron:CPNE4	G	C	0.791	0.0099642	0.0017925	2.65e-08		0.7975	-0.006004	0.01676	0.7203
	Alcohol	rs9950000	Intron:TCF4	C	T	0.605	0.0091177	0.0014909	9.38e-10		0.5895	-0.0274	0.0135	0.04241
	Beta, beta coefficient; EA, effect allele; OA, other allele; SE, standard error; SNP, single nucleotide polymorphism.

## Sheet: PRACTICAL
	Summary statistics for the associations of the smoking- and alcohol-associated SNPs with these exposures and prostate cancer in PRACTICAL
						Summary statistics for exposure					Summary statistics for cancer
	Phenotype	SNP	Gene	EA	OA	EAF	Beta	SE	p value		EAF	Beta	SE	p value
	Smoking	rs10042827	Intron:RANBP17	C	T	0.681	0.0167171	0.0027335	9.41e-10		0.6703	0.0156	0.0086	0.07103
	Smoking	rs1004787	Intron:LINC01833	A	G	0.552	0.0284143	0.002562	1.11e-28		0.5565	-0.0108	0.0082	0.1874
	Smoking	rs10060196	Intergenic	A	C	0.580606	0.0183116	0.0025819	1.29e-12		0.5809	0.001	0.0084	0.9085
	Smoking	rs1008078	Intergenic	T	C	0.402	0.0228169	0.0025985	1.63e-18		0.4196	-0.0051	0.0087	0.5562
	Smoking	rs1022376	Intergenic	T	C	0.484179	0.0147448	0.0026106	1.66e-08		0.4883	0	0.0089	0.9958
	Smoking	rs1022528	Intron:PTGER3	A	G	0.344	0.0174022	0.002682	8.48e-11		0.3549	-0.0198	0.0085	0.01948
	Smoking	rs10233018	Intergenic	G	A	0.516	0.0246124	0.0025494	4.77e-22		0.5379	-0.0045	0.0082	0.5884
	Smoking	rs10272990	Intergenic	T	C	0.672378	0.0209215	0.0027146	1.27e-14		0.6672	-0.0025	0.0091	0.7791
	Smoking	rs10279261	Intron:EXOC4	G	A	0.382	0.0188726	0.0026222	6.05e-13		0.3735	0.0123	0.0083	0.1405
	Smoking	rs1030015	Intron:MAGI2	T	G	0.519564	0.0142896	0.0025501	2.15e-08		0.5177	0.0048	0.0079	0.5425
	Smoking	rs10446419	Intergenic	A	G	0.793	0.0195626	0.0031446	5.05e-10		0.7909	-0.0206	0.01	0.04009
	Smoking	rs10490159	Intron:LOC730100	T	C	0.394	0.0172365	0.0026074	3.86e-11		0.3939	-0.0189	0.0084	0.02447
	Smoking	rs1050847	Utr3:ZCCHC14	C	T	0.441	0.01483	0.0025661	7.37e-09		0.4543	-0.0033	0.0084	0.6918
	Smoking	rs1059490	Utr3:HIST1H2BD	T	C	0.633	0.0185935	0.0026481	2.16e-12		0.6477	0.0004	0.0085	0.9625
	Smoking	rs10698713	Intron:TULP4	G	A	0.9456	0.033517	0.0056175	2.38e-09		0.9482	0.0242	0.0196	0.217
	Smoking	rs10789369	Intergenic	A	G	0.385	0.0234484	0.0026183	3.39e-19		0.3866	-0.0004	0.0082	0.965
	Smoking	rs10805858	Intergenic	T	A	0.335286	0.0181241	0.0026988	1.88e-11		0.3256	-0.0038	0.0093	0.6852
	Smoking	rs10853981	Intergenic	A	G	0.33036	0.0147872	0.0027088	4.88e-08		0.3235	0.0104	0.0086	0.2252
	Smoking	rs10858334	Utr3:OLFM1	G	C	0.14	0.022871	0.00376	1.18e-09		0.1267	-0.0025	0.0132	0.8497
	Smoking	rs10873871	Intron:ST6GALNAC3	G	A	0.207	0.0174521	0.0031446	2.82e-08		0.2104	0.0089	0.0103	0.3876
	Smoking	rs10885480	Intron:NRAP	T	C	0.716	0.0186775	0.0028254	3.83e-11		0.7141	-0.0127	0.0091	0.1653
	Smoking	rs10905461	Intergenic	T	C	0.252	0.0163915	0.0029346	2.36e-08		0.2604	-0.0167	0.0096	0.08055
	Smoking	rs10914684	Intron:PHC2	G	A	0.676	0.0158038	0.0027224	6.32e-09		0.6716	0.0053	0.0087	0.542
	Smoking	rs10935779	Intron:RNF13	C	T	0.585	0.0143272	0.0025858	2.95e-08		0.5779	-0.0032	0.008	0.6869
	Smoking	rs10945141	Intron:ADGRB3	A	G	0.263	0.0181417	0.0028939	3.59e-10		0.2673	-0.0042	0.0093	0.6496
	Smoking	rs10953957	Intergenic	A	G	0.386	0.0144058	0.0026171	3.66e-08		0.3821	-0.0085	0.0087	0.333
	Smoking	rs10966092	Intron:ELAVL2	T	C	0.733	0.0204862	0.00288	1.12e-12		0.7327	0.0014	0.0096	0.8806
	Smoking	rs10969352	Intergenic	A	T	0.5	0.0143467	0.0025481	1.82e-08		0.5011	0.0095	0.0079	0.2338
	Smoking	rs11057005	Intron:LMO3	A	G	0.559	0.0157139	0.0025661	9.12e-10		0.5464	0.0037	0.0081	0.6487
	Smoking	rs1106363	Intron:NTM	T	C	0.344579	0.0173746	0.002681	9.20e-11		0.3573	0.0066	0.0083	0.4311
	Smoking	rs11076962	Intergenic	C	T	0.279	0.0182999	0.0028407	1.20e-10		0.2847	-0.0141	0.0096	0.1432
	Smoking	rs11078713	Intron:CHD3	A	G	0.580652	0.0145829	0.002582	1.59e-08		0.5536	-0.0299	0.0087	0.0005699
	Smoking	rs1108130	Exon:LINC00554	A	T	0.212	0.0239436	0.0031172	1.57e-14		0.2217	-0.0082	0.0098	0.4024
	Smoking	rs11128203	Intron:FOXP1	A	T	0.53	0.020406	0.0025527	1.29e-15		0.523	0.0048	0.0081	0.5497
	Smoking	rs11162019	Intergenic	C	T	0.637	0.0154947	0.0026495	5.06e-09		0.6351	0.001	0.0086	0.9081
	Smoking	rs1116690	Intron:INPP4B	G	A	0.742	0.0162912	0.0029119	2.16e-08		0.7416	-0.0028	0.0094	0.7644
	Smoking	rs11191269	Intron:GBF1	G	C	0.193294	0.0176426	0.0032265	4.61e-08		0.1925	0.008	0.0101	0.4306
	Smoking	rs11192347	Intron:SORCS3	G	A	0.896	0.02645	0.0042739	6.15e-10		0.9006	0.0072	0.0133	0.5905
	Smoking	rs11258417	Intron:BEND7	C	T	0.609	0.0145136	0.0026109	2.71e-08		0.6263	0.0034	0.0085	0.6855
	Smoking	rs1126757	Synonymous:IL11	T	C	0.473	0.0141623	0.0025519	2.92e-08		0.4811	0.0015	0.0084	0.8561
	Smoking	rs112725451	Intergenic	T	C	0.169	0.026092	0.0033998	1.65e-14		0.1773	-0.0161	0.0107	0.1313
	Smoking	rs112913817	Intergenic	G	A	0.011318	0.0780558	0.0120443	9.28e-11		0.01	-0.0154	0.0541	0.7767
	Smoking	rs113230003	Intron:PGPEP1	G	A	0.745	0.0188761	0.0029231	1.05e-10		0.7514	-0.0134	0.0095	0.1562
	Smoking	rs1139897	Nonsynonymous:RHOT2	G	A	0.77	0.0240872	0.0030275	1.77e-15		0.7499	-0.0122	0.0095	0.2011
	Smoking	rs114976176	Intron:SH3YL1	A	C	0.648429	0.0155137	0.0026684	6.04e-09		0.6393	0.0048	0.0085	0.5726
	Smoking	rs1150668	Intron:ZNF192P1	T	G	0.581	0.0185103	0.0025869	8.54e-13		0.5796	0.0098	0.008	0.2208
	Smoking	rs11587399	Intergenic	A	T	0.779	0.0178046	0.0030762	7.25e-09		0.7846	-0.0266	0.0099	0.007088
	Smoking	rs11594623	Intergenic	C	T	0.234241	0.0274396	0.0030083	7.45e-20		0.2306	-0.0283	0.0095	0.002799
	Smoking	rs1160685	Intron:GRID2	G	C	0.45	0.0153017	0.002561	2.31e-09		0.4511	-0.0036	0.0081	0.6612
	Smoking	rs11642231	Intron:SPG7	G	A	0.631	0.0155983	0.0026404	3.44e-09		0.6249	0.0147	0.0084	0.08109
	Smoking	rs11651955	Intergenic	G	A	0.501	0.0140264	0.0025481	3.74e-08		0.5138	-0.021	0.0085	0.01292
	Smoking	rs11692435	Nonsynonymous:ACTR1B	A	G	0.0848	0.0250526	0.0045816	4.47e-08		0.1049	0.0055	0.0133	0.6804
	Smoking	rs11713899	Intron:CNTN4	C	A	0.171	0.0187188	0.0033839	3.15e-08		0.1662	-0.0104	0.0113	0.3583
	Smoking	rs1173461	Intergenic	T	C	0.327	0.0166092	0.0027159	9.51e-10		0.3173	-0.0104	0.0089	0.2414
	Smoking	rs117657830	Intergenic	A	G	0.9583	0.0377597	0.0063735	3.18e-09		0.9662	-0.0099	0.023	0.6667
	Smoking	rs11766326	Intron:IMMP2L	T	C	0.494	0.017544	0.0026095	1.79e-11		0.4846	-0.0008	0.008	0.9163
	Smoking	rs11768481	Intron:DLX6-AS1	C	A	0.66	0.0185561	0.0026896	5.23e-12		0.6473	0.0051	0.0096	0.5979
	Smoking	rs117734003	Intron:SYT3	C	G	0.0673	0.0302991	0.0050853	2.57e-09		0.0766	-0.0195	0.0159	0.2201
	Smoking	rs11783093	Intergenic	C	T	0.842	0.0471243	0.0034931	0		0.8465	0.0176	0.0114	0.1222
	Smoking	rs11791671	Intron:RFX3	T	C	0.067315	0.0278504	0.0050848	4.24e-08		0.0637	-0.0038	0.0167	0.821
	Smoking	rs118202	Intron:REV3L	G	T	0.188	0.0367484	0.0032609	1.90e-29		0.2005	-0.0164	0.01	0.1014
	Smoking	rs11872397	Intron:ZNF407	G	A	0.747	0.0171139	0.0029307	5.20e-09		0.7524	-0.0165	0.0098	0.09235
	Smoking	rs1187820	Intergenic	C	T	0.561	0.0142712	0.0025673	2.69e-08		0.5643	0.0013	0.0089	0.8802
	Smoking	rs11889814	Intergenic	A	C	0.872	0.0210265	0.0038136	3.44e-08		0.8697	0.0044	0.0119	0.7099
	Smoking	rs11956866	Intergenic	T	G	0.433	0.0148382	0.0025713	7.82e-09		0.4408	-0.0161	0.0081	0.04798
	Smoking	rs12022778	Intron:ELAVL4	C	A	0.202	0.0268248	0.003179	3.18e-17		0.1948	-0.0014	0.0103	0.8947
	Smoking	rs12027999	Intron:UBAP2L	T	C	0.88	0.0243588	0.0039207	5.33e-10		0.8704	0.0282	0.0122	0.02047
	Smoking	rs12053870	Intron:LOC105374060	G	T	0.541511	0.0156164	0.002557	1.02e-09		0.54	-0.0041	0.0083	0.6173
	Smoking	rs12130857	Intron:CAMTA1	G	A	0.675032	0.0180031	0.0027203	3.65e-11		0.6788	-0.0033	0.0089	0.7132
	Smoking	rs12195240	Intergenic	A	G	0.285	0.0249108	0.0028224	1.08e-18		0.2931	0.0012	0.0092	0.897
	Smoking	rs12244388	Intron:AS3MT|BORCS7-ASMT	A	G	0.35	0.0258153	0.0026712	4.31e-22		0.3553	-0.0222	0.0084	0.008206
	Smoking	rs12474587	Intron:SLC4A10	T	G	0.429	0.0242306	0.0025742	4.83e-21		0.4194	-0.0089	0.0082	0.2738
	Smoking	rs12517438	Intergenic	G	T	0.538	0.0153545	0.0025555	1.89e-09		0.5296	0.0009	0.0083	0.9124
	Smoking	rs12530388	Utr5:ASCC3	A	C	0.489	0.0183617	0.0025488	5.83e-13		0.4882	0.0075	0.008	0.3514
	Smoking	rs12563365	Intron:ACTN2	A	G	0.556	0.0165589	0.0025643	1.05e-10		0.5509	-0.0013	0.0083	0.8796
	Smoking	rs12633090	Intergenic	G	C	0.818	0.0230197	0.003302	3.16e-12		0.8175	0.0169	0.0105	0.1092
	Smoking	rs12642744	Intergenic	G	T	0.256	0.0165908	0.0029894	2.82e-08		0.2411	-0.0084	0.0095	0.3797
	Smoking	rs12714017	Intergenic	C	T	0.511	0.0153965	0.00261	3.65e-09		0.5025	-0.0015	0.0083	0.8546
	Smoking	rs12739243	Intron:SYT14	T	C	0.779	0.0212518	0.0030706	4.45e-12		0.7689	-0.0052	0.0096	0.5906
	Smoking	rs12740789	Intergenic	G	A	0.822	0.0284973	0.0033308	1.18e-17		0.8288	-0.0009	0.0107	0.934
	Smoking	rs12755632	Intergenic	A	G	0.684	0.0154051	0.0027405	1.93e-08		0.6727	-0.0002	0.0085	0.9797
	Smoking	rs12855717	Intergenic	T	C	0.538	0.0155237	0.0025555	1.22e-09		0.548	0.004	0.0084	0.6291
	Smoking	rs12878369	Intergenic	A	C	0.414762	0.0174373	0.0025879	1.60e-11		0.4056	-0.0054	0.0085	0.5252
	Smoking	rs12918191	Intergenic	A	G	0.757	0.019727	0.0029706	3.14e-11		0.7679	-0.0142	0.0097	0.1434
	Smoking	rs1291821	Intron:CELF2|CELF2-AS2	G	A	0.534	0.014493	0.0025541	1.39e-08		0.533	0.008	0.0081	0.3218
	Smoking	rs13007361	Intergenic	A	G	0.208	0.0175338	0.0031391	2.29e-08		0.1961	0.0182	0.0105	0.083
	Smoking	rs13066050	Intergenic	T	C	0.208	0.0188343	0.0031391	1.93e-09		0.2104	-0.0022	0.0102	0.83
	Smoking	rs13109980	Intron:MAML3	G	A	0.674	0.0221816	0.002718	3.37e-16		0.6721	-0.0344	0.0088	8.52e-05
	Smoking	rs13110073	Intron:TTC29	T	C	0.605	0.0246426	0.0026063	3.24e-21		0.6028	-0.0144	0.0081	0.07385
	Smoking	rs13237637	Intron:SDK1	G	C	0.515	0.0236823	0.0025493	1.54e-20		0.5051	0.0173	0.0079	0.02919
	Smoking	rs13261666	Intron:TOX	G	T	0.483	0.0199946	0.0025496	4.36e-15		0.4716	-0.0048	0.0085	0.5751
	Smoking	rs13319205	Intron:SMARCC1	A	T	0.29	0.0165398	0.0028078	3.77e-09		0.2856	-0.0026	0.009	0.7719
	Smoking	rs13392222	Intron:AFF3	A	C	0.861	0.0234375	0.0036829	1.93e-10		0.8578	-0.0037	0.0123	0.761
	Smoking	rs13437771	Intron:ZNF789	A	G	0.845	0.0271098	0.0035205	1.39e-14		0.8392	0.0019	0.0108	0.8637
	Smoking	rs1373178	Intron:DCC	T	G	0.412	0.0203164	0.0025885	4.16e-15		0.4054	-0.0024	0.0088	0.7893
	Smoking	rs1381287	Intergenic	T	C	0.467	0.0180166	0.0025556	1.81e-12		0.4692	-0.0033	0.0081	0.6827
	Smoking	rs1381775	Intergenic	T	C	0.288	0.0156147	0.0028136	2.79e-08		0.2796	-0.0013	0.0089	0.8879
	Smoking	rs1385108	Intergenic	T	C	0.239	0.0187045	0.0029875	3.84e-10		0.2476	-0.0075	0.0094	0.4205
	Smoking	rs1389171	Intergenic	T	A	0.759	0.017472	0.002979	4.45e-09		0.7605	-0.009	0.0098	0.3605
	Smoking	rs13906	Utr3:MCRS1	C	T	0.891	0.0245297	0.0040883	1.98e-09		0.8897	-0.0193	0.0126	0.1266
	Smoking	rs139896	Intron:POLR2F	C	T	0.648	0.0154404	0.0026677	7.14e-09		0.649	0.0044	0.0084	0.6055
	Smoking	rs1413119	Intergenic	C	T	0.603682	0.0152551	0.0026048	4.77e-09		0.5995	-0.0109	0.0085	0.1988
	Smoking	rs1435479	Intron:GRID2	T	G	0.28748	0.0163905	0.0028151	5.68e-09		0.2926	0.0021	0.0092	0.8218
	Smoking	rs1435672	Intergenic	C	T	0.56	0.0141051	0.0025667	3.82e-08		0.5736	-0.0112	0.0087	0.1945
	Smoking	rs1445649	Intron:KCNJ3	C	T	0.538	0.0205716	0.0025555	8.48e-16		0.5344	-0.0077	0.0081	0.3374
	Smoking	rs1449012	Intron:IQCJ-SCHIP1|SCHIP1	C	T	0.537	0.0153734	0.0025551	1.77e-09		0.5325	0.0106	0.008	0.185
	Smoking	rs147052174	Nonsynonymous:FAM163A	T	G	0.0171	0.0623094	0.0098275	2.30e-10		0.0159	-0.0267	0.0348	0.4432
	Smoking	rs1514176	Intron:FPGT-TNNI3K|TNNI3K	G	A	0.42	0.0193002	0.0025814	7.67e-14		0.4279	-0.0045	0.0082	0.5861
	Smoking	rs1518393	Intron:VRK2	C	A	0.619	0.0168601	0.0026235	1.30e-10		0.6068	0.016	0.0082	0.04979
	Smoking	rs1549979	Intron:CADM2	C	T	0.385	0.0245223	0.002623	8.80e-21		0.3672	0.0159	0.0083	0.05555
	Smoking	rs1555445	Upstream:NOL4L-DT	T	A	0.318	0.0187626	0.0027426	7.75e-12		0.3328	-0.0085	0.0087	0.3303
	Smoking	rs1561112	Intron:LRGUK	T	C	0.587185	0.0152438	0.0025878	3.84e-09		0.5772	0.008	0.0082	0.329
	Smoking	rs160631	Intron:ICK	T	G	0.269	0.0172628	0.0028732	1.87e-09		0.2612	0.0053	0.0093	0.5664
	Smoking	rs1632941	Intron:HLA-G	T	C	0.54	0.0158074	0.0025609	6.67e-10		0.5523	0.0324	0.008	4.87e-05
	Smoking	rs16826827	Intergenic	T	C	0.876	0.0222069	0.0038657	9.17e-09		0.8788	0.014	0.0131	0.285
	Smoking	rs16828799	Intron:NLGN1	T	G	0.156	0.0197692	0.0035112	1.83e-08		0.1547	0.0013	0.0113	0.9059
	Smoking	rs1713676	Intergenic	A	G	0.477488	0.0167262	0.0025507	5.38e-11		0.4663	-0.0285	0.0081	0.0004311
	Smoking	rs1714521	Intron:LOC100996447	A	C	0.589	0.0162953	0.0025895	3.07e-10		0.5859	0.0041	0.0082	0.6169
	Smoking	rs17165769	Intron:FBXL17	G	A	0.394872	0.0159396	0.0026064	9.56e-10		0.3965	0.0047	0.0081	0.5674
	Smoking	rs17197663	Utr5:POSTN	G	A	0.875	0.0215874	0.0038524	2.06e-08		0.8829	-0.0047	0.0125	0.7058
	Smoking	rs1722666	Intergenic	T	C	0.732	0.0160932	0.0028765	2.17e-08		0.7338	0.0061	0.0092	0.5038
	Smoking	rs17229285	Intergenic	C	T	0.495	0.0154796	0.0025483	1.27e-09		0.4915	0.0104	0.0087	0.2286
	Smoking	rs1733760	Intron:PCDH15	C	T	0.51	0.0147734	0.0025487	6.70e-09		0.4994	0.0011	0.008	0.8909
	Smoking	rs1737329	Intergenic	G	C	0.742	0.0170292	0.0029119	5.08e-09		0.7534	0.0239	0.0098	0.01476
	Smoking	rs17554906	Intergenic	C	G	0.444	0.0141849	0.0025643	3.14e-08		0.4318	-0.0015	0.0081	0.854
	Smoking	rs1759433	Intron:GAPVD1	A	G	0.48	0.0153647	0.0025502	1.69e-09		0.4887	0.0217	0.0082	0.008539
	Smoking	rs17616642	Intron:LINC01122	A	G	0.75313	0.0165573	0.0029548	2.10e-08		0.7626	0	0.0097	0.9984
	Smoking	rs17692129	Intron:NSF	T	C	0.331	0.0195989	0.0027075	4.57e-13		0.3386	0.0083	0.0087	0.3403
	Smoking	rs1772572	Intergenic	C	A	0.675868	0.0168681	0.0027221	5.62e-10		0.6816	-0.0061	0.0085	0.4721
	Smoking	rs1799068	Intergenic	T	G	0.379	0.0166096	0.0026262	2.59e-10		0.3781	0.0811	0.0081	1.64e-23
	Smoking	rs1811739	Intron:LINC02288	A	G	0.248	0.0182718	0.0029524	5.97e-10		0.2557	-0.021	0.0095	0.02691
	Smoking	rs181508347	Intergenic	G	T	0.00965	0.0810758	0.0130327	4.95e-10		0.0081	-0.0487	0.0513	0.3428
	Smoking	rs1834306	Intron:MIR100HG	A	G	0.420601	0.0144852	0.0025809	1.96e-08		0.4109	-0.0149	0.0085	0.07863
	Smoking	rs1863161	Intergenic	A	G	0.56094	0.0153394	0.0025673	2.34e-09		0.5684	-0.0091	0.0082	0.2682
	Smoking	rs1889571	Intron:ADGRB2	G	T	0.131	0.0221798	0.0037761	4.19e-09		0.1325	-0.0047	0.0125	0.707
	Smoking	rs1901477	Intergenic	G	A	0.511	0.030437	0.00261	2.07e-31		0.5081	0.0086	0.008	0.282
	Smoking	rs1910236	Intergenic	A	G	0.469	0.0146439	0.0025531	9.91e-09		0.4644	-0.0039	0.0085	0.6491
	Smoking	rs1927901	Intergenic	T	C	0.447	0.0141755	0.0025626	3.10e-08		0.4412	-0.0016	0.0083	0.8476
	Smoking	rs1930371	Intergenic	C	T	0.759	0.017242	0.002979	7.09e-09		0.7658	-0.0097	0.0095	0.3095
	Smoking	rs1931431	Intergenic	C	G	0.478	0.0182329	0.0025506	8.56e-13		0.4785	-0.0136	0.0084	0.1045
	Smoking	rs1935571	Intergenic	T	G	0.52	0.0157204	0.0025502	6.99e-10		0.5167	0.0034	0.0083	0.6787
	Smoking	rs1937443	Intron:PDE4B	G	C	0.563	0.0204362	0.0025686	1.79e-15		0.5651	0.0019	0.0084	0.8194
	Smoking	rs1944689	Intergenic	T	G	0.785911	0.01768	0.0031061	1.27e-08		0.7832	0.0099	0.0097	0.3052
	Smoking	rs2010921	Intron:NTM	A	G	0.311	0.0174291	0.0027524	2.47e-10		0.307	-0.003	0.009	0.7368
	Smoking	rs2028269	Intron:THBS4	A	G	0.399	0.0161645	0.0026018	5.19e-10		0.391	0.0018	0.0084	0.8341
	Smoking	rs2063976	Intergenic	C	T	0.335045	0.0201814	0.0026993	7.45e-14		0.3408	-0.0019	0.0085	0.8225
	Smoking	rs2155646	Intron:NCAM1	C	T	0.4	0.0377772	0.0026007	0		0.43	-0.0072	0.0081	0.3732
	Smoking	rs2173019	Intron:TENM2	A	T	0.177	0.028207	0.0033382	2.98e-17		0.1707	-0.0092	0.0111	0.4094
	Smoking	rs221988	Intergenic	A	C	0.616	0.014865	0.0026196	1.43e-08		0.6096	-0.0008	0.0084	0.9289
	Smoking	rs2276825	Intron:STIMATE|TMEM110-MUSTN1	C	T	0.245	0.0188756	0.0029624	1.89e-10		0.251	-0.0163	0.0092	0.07581
	Smoking	rs2279829	Utr3:ZIC4	C	T	0.784	0.0173766	0.0030961	2.05e-08		0.7829	-0.0003	0.01	0.977
	Smoking	rs2289791	Intron:SMAD3	G	T	0.753	0.0177255	0.0029543	2.01e-09		0.7561	-0.0133	0.0095	0.1618
	Smoking	rs2306866	Intron:CACNA1D	A	T	0.386	0.0166755	0.0026171	1.89e-10		0.3773	-0.0014	0.0086	0.8687
	Smoking	rs2319545	Intergenic	A	C	0.149099	0.0232366	0.003577	8.30e-11		0.1473	-0.013	0.0115	0.2569
	Smoking	rs2344976	Intron:ZNF207	T	C	0.388	0.0150877	0.0026146	7.98e-09		0.3863	0.0007	0.0082	0.93
	Smoking	rs2359180	Intergenic	A	G	0.631	0.0143894	0.0026404	4.98e-08		0.5321	0.0075	0.0081	0.3575
	Smoking	rs2378662	Intron:LOC101927575	A	G	0.541	0.0152121	0.0025568	2.67e-09		0.5472	-0.007	0.0083	0.3955
	Smoking	rs238896	Intron:ZBTB16	G	A	0.51	0.0168674	0.0025487	3.65e-11		0.5169	0.0112	0.0083	0.176
	Smoking	rs2526390	Intron:SEMA3F|SEMA3F-AS1	T	C	0.334	0.0204663	0.0027014	3.62e-14		0.324	0.0226	0.0085	0.007782
	Smoking	rs2539706	Intergenic	A	G	0.529947	0.0162454	0.0025527	1.95e-10		0.5321	0.0113	0.0081	0.1631
	Smoking	rs2587507	Intergenic	T	C	0.498	0.0146602	0.0025482	8.69e-09		0.5034	0.0023	0.0081	0.7771
	Smoking	rs2637869	Intergenic	A	G	0.297	0.0182201	0.0027883	6.54e-11		0.2971	0.0006	0.0096	0.9544
	Smoking	rs2710634	Intron:BIRC6	T	C	0.479	0.0177614	0.0025504	3.36e-12		0.484	-0.0037	0.0081	0.6498
	Smoking	rs2734390	Intron:FHIT	G	A	0.372	0.0147709	0.002636	2.09e-08		0.3639	-0.0026	0.0085	0.763
	Smoking	rs2796793	Intergenic	A	G	0.452	0.0144814	0.00256	1.55e-08		0.4479	0.0056	0.008	0.4839
	Smoking	rs281296	Intron:SEMA6D	A	G	0.357	0.0246892	0.0026592	1.59e-20		0.3566	-0.0122	0.0083	0.1416
	Smoking	rs28408682	Intergenic	G	A	0.600019	0.0166729	0.0026007	1.41e-10		0.5977	-0.0545	0.0081	1.52e-11
	Smoking	rs28441558	Intron:CHD3	T	C	0.9437	0.035565	0.0055274	1.24e-10		0.9462	-0.1493	0.0182	2.68e-16
	Smoking	rs28717373	Intergenic	C	T	0.643835	0.0164657	0.0026606	6.16e-10		0.6445	-0.0027	0.0084	0.7452
	Smoking	rs2901785	Intron:LOC102724601	G	A	0.554	0.0173083	0.0025631	1.47e-11		0.551	-0.0006	0.008	0.9451
	Smoking	rs290601	Intergenic	T	C	0.274	0.0163102	0.0028566	1.14e-08		0.2768	0.0032	0.009	0.7217
	Smoking	rs2925128	Intergenic	T	C	0.385191	0.0168199	0.002683	3.67e-10		0.4002	-0.0092	0.0085	0.2784
	Smoking	rs2938134	Intergenic	C	A	0.327	0.017501	0.0027811	3.14e-10		0.3181	0.0153	0.0085	0.07104
	Smoking	rs2939756	Intron:LRRC4C	G	A	0.52	0.0156997	0.0025502	7.45e-10		0.5181	0.0025	0.0083	0.7646
	Smoking	rs2952251	Intron:MSRA	G	A	0.74437	0.0164125	0.0029965	4.24e-08		0.7446	0.0192	0.0092	0.03813
	Smoking	rs2959084	Intron:PHF21A	A	G	0.704674	0.0170799	0.0027929	9.82e-10		0.6955	0.0042	0.0088	0.6338
	Smoking	rs301807	Intron:LOC102724552|RERE	G	A	0.57	0.0180144	0.0025735	2.50e-12		0.5707	0.0046	0.0084	0.5822
	Smoking	rs3098272	Intergenic	A	C	0.201206	0.0178082	0.003178	2.08e-08		0.2019	0.0083	0.0101	0.4103
	Smoking	rs3115418	Intergenic	T	C	0.546	0.0142249	0.002559	2.79e-08		0.5431	-0.0151	0.008	0.05819
	Smoking	rs3218116	Intergenic	C	T	0.744	0.019843	0.0029194	1.05e-11		0.7504	-0.0087	0.0092	0.348
	Smoking	rs329124	Intron:JADE2	A	G	0.572	0.0163871	0.002575	1.96e-10		0.5697	-0.029	0.008	0.0002959
	Smoking	rs34342129	Intergenic	T	C	0.491	0.014281	0.0025486	2.13e-08		0.4918	0.0067	0.0081	0.4047
	Smoking	rs34399632	Intron:THSD7B	G	A	0.232	0.0193504	0.0030183	1.46e-10		0.2258	-0.0196	0.0096	0.04164
	Smoking	rs34553878	Nonsynonymous:PRRC2B	G	A	0.111	0.0246707	0.0040558	1.17e-09		0.1065	0.0154	0.0139	0.2698
	Smoking	rs34940743	Intron:NRXN3	G	A	0.346	0.0159249	0.0026803	2.80e-09		0.3258	0.0019	0.0099	0.8466
	Smoking	rs34970111	Intron:ITPRIP	C	T	0.542	0.0145557	0.0025572	1.28e-08		0.5403	-0.02	0.0085	0.01946
	Smoking	rs35375873	Intergenic	G	C	0.89	0.0270103	0.0040719	3.29e-11		0.882	-0.0329	0.0131	0.01219
	Smoking	rs35656245	Intergenic	A	G	0.276	0.0159456	0.0028502	2.23e-08		0.2766	-0.0114	0.009	0.2056
	Smoking	rs357304	Intergenic	C	T	0.727	0.0166757	0.0028599	5.40e-09		0.7291	-0.0108	0.0091	0.2345
	Smoking	rs359247	Intergenic	T	A	0.638652	0.0220304	0.0026522	9.89e-17		0.6348	0.0153	0.0084	0.06758
	Smoking	rs359431	Intergenic	C	T	0.44	0.0141982	0.0025667	3.16e-08		0.4448	-0.0056	0.0081	0.4887
	Smoking	rs3740977	Intron:DGKZ	C	T	0.167	0.019474	0.003416	1.17e-08		0.1584	-0.0273	0.0111	0.01441
	Smoking	rs3764351	Intron:PNMT	G	A	0.343	0.0147492	0.0026839	3.89e-08		0.3341	0.0165	0.0085	0.05073
	Smoking	rs3800227	Intron:FOXO3	G	A	0.742	0.017178	0.0029119	3.64e-09		0.7283	0.0137	0.0093	0.1407
	Smoking	rs3810496	Intron:ZBTB46	C	T	0.619436	0.0158813	0.0026287	1.54e-09		0.6074	0.0189	0.0086	0.02832
	Smoking	rs3811038	Intron:TTL	C	T	0.279	0.0191404	0.0028407	1.58e-11		0.276	-0.0089	0.009	0.3238
	Smoking	rs3820277	Intron:IGSF21	G	T	0.474	0.0188369	0.0025516	1.57e-13		0.4746	-0.0029	0.0084	0.7307
	Smoking	rs3843905	Intergenic	C	T	0.597	0.0151458	0.0025975	5.41e-09		0.5879	-0.0008	0.0085	0.928
	Smoking	rs3847244	Intergenic	T	C	0.47	0.0186717	0.0025527	2.60e-13		0.4608	-0.0023	0.0083	0.7806
	Smoking	rs3850736	Intron:LOC102724623	G	C	0.474	0.0191284	0.0025516	6.43e-14		0.4792	0.0142	0.0085	0.09554
	Smoking	rs3909281	Intergenic	G	T	0.536	0.0210672	0.0025548	1.62e-16		0.5136	-0.0046	0.0091	0.6131
	Smoking	rs3934797	Intergenic	G	A	0.818	0.0212975	0.003302	1.12e-10		0.8158	-0.0075	0.0107	0.4833
	Smoking	rs4044321	Intron:TENM2	A	G	0.356	0.022641	0.0026609	1.75e-17		0.3543	-0.0036	0.009	0.6895
	Smoking	rs4140932	Intergenic	T	A	0.569	0.0140445	0.0025728	4.89e-08		0.5624	-0.0085	0.0081	0.2943
	Smoking	rs4264267	Intron:TRPC4	T	C	0.527042	0.0147921	0.0025519	6.82e-09		0.5397	-0.0025	0.0081	0.7529
	Smoking	rs4275621	Intergenic	A	G	0.618	0.0213674	0.0026222	3.76e-16		0.6103	0.0102	0.0086	0.2354
	Smoking	rs4310804	Intron:NR2F2-AS1	C	G	0.753	0.0181873	0.0029543	7.55e-10		0.7493	-0.0092	0.0097	0.3423
	Smoking	rs4326350	Intron:XKR6	C	G	0.507	0.0176137	0.002553	5.16e-12		0.5149	0.0192	0.0082	0.01939
	Smoking	rs4476253	Intergenic	G	A	0.76	0.0184862	0.0029832	5.78e-10		0.7578	-0.0093	0.0095	0.3303
	Smoking	rs4543050	Intergenic	T	A	0.816	0.0222035	0.0032881	1.45e-11		0.8173	-0.0085	0.0108	0.4305
	Smoking	rs45444697	Intron:ADAM15|DCST1-AS1	G	C	0.212	0.0196902	0.0031172	2.72e-10		0.204	-0.025	0.0101	0.01342
	Smoking	rs4674916	Intron:CUL3	C	A	0.672329	0.0180262	0.0027145	3.06e-11		0.6737	-0.0123	0.0085	0.1469
	Smoking	rs4674993	Intron:NYAP2	A	G	0.8	0.0240053	0.0031852	4.85e-14		0.7926	0.0118	0.0105	0.2602
	Smoking	rs4727189	Intron:ZNF804B	C	T	0.344	0.0148604	0.002682	3.00e-08		0.3432	-0.0006	0.0085	0.9401
	Smoking	rs4752018	Intron:SHTN1	A	C	0.231	0.0188538	0.0030229	4.42e-10		0.2269	-0.0174	0.0098	0.07716
	Smoking	rs4785187	Intron:ZNF423	A	G	0.223	0.0199772	0.0030608	6.55e-11		0.2359	0.0058	0.0101	0.5627
	Smoking	rs4788676	Intron:ZFHX3	T	C	0.771472	0.017745	0.0030343	4.92e-09		0.777	-0.0117	0.0096	0.2245
	Smoking	rs4790874	Intron:SMG6	T	C	0.532	0.0174491	0.0025534	8.43e-12		0.5426	-0.0019	0.0086	0.8258
	Smoking	rs4818005	Intron:BRWD1	G	A	0.419	0.020431	0.0026442	1.09e-14		0.4065	0.0099	0.0082	0.2283
	Smoking	rs4822102	Intergenic	C	T	0.382	0.0165428	0.0026222	2.78e-10		0.3919	0.0054	0.0085	0.5242
	Smoking	rs4837631	Intron:BRINP1	C	T	0.554	0.0153574	0.0025631	2.03e-09		0.5603	-0.0046	0.0087	0.598
	Smoking	rs4877285	Intergenic	G	A	0.331751	0.0181318	0.0027059	2.10e-11		0.3397	0.0186	0.009	0.03935
	Smoking	rs4886207	Intron:DIAPH3	T	C	0.363	0.0162467	0.0026495	8.78e-10		0.38	-0.0223	0.0083	0.007457
	Smoking	rs4912332	Intergenic	T	C	0.491	0.0141209	0.0025486	2.94e-08		0.5007	-0.0015	0.0085	0.857
	Smoking	rs540860	Intergenic	G	A	0.543	0.0176086	0.0025576	5.75e-12		0.5399	0.0063	0.0082	0.4395
	Smoking	rs55786907	Intergenic	G	A	0.162492	0.0194452	0.0034537	1.84e-08		0.1667	0.01	0.011	0.3631
	Smoking	rs55913542	Intron:BCL11B	T	G	0.175	0.0185623	0.0033556	3.25e-08		0.1698	-0.0091	0.0108	0.4019
	Smoking	rs55944129	Intergenic	T	C	0.733	0.0175654	0.00288	1.06e-09		0.7275	0.0107	0.009	0.2325
	Smoking	rs56208390	Intergenic	G	A	0.123	0.0215636	0.0038792	2.68e-08		0.1251	0.0125	0.0121	0.3038
	Smoking	rs56367474	Intergenic	C	T	0.696	0.0172975	0.0027698	4.20e-10		0.7	-0.004	0.009	0.6524
	Smoking	rs56902655	Intergenic	T	G	0.864	0.0218628	0.0037168	4.09e-09		0.8599	0.0127	0.0116	0.2736
	Smoking	rs57153235	Intron:CADM2	T	G	0.682	0.01938	0.0027407	1.56e-12		0.6759	0.0095	0.0085	0.2662
	Smoking	rs58400863	Intron:LINC02497	G	A	0.653	0.0201719	0.0026765	4.89e-14		0.658	0.0134	0.0089	0.1325
	Smoking	rs586699	Intron:FAT3	G	A	0.457	0.0148033	0.0025576	7.29e-09		0.4498	0.0004	0.0086	0.9642
	Smoking	rs59537158	Intergenic	T	C	0.214	0.0224875	0.0031065	4.62e-13		0.2127	-0.0113	0.0104	0.2792
	Smoking	rs6011779	Intron:CHRNA4	C	T	0.194	0.0191766	0.0032276	2.83e-09		0.2045	-0.0234	0.0105	0.02623
	Smoking	rs6050446	Nonsynonymous:ENTPD6	G	A	0.971	0.0544098	0.0076114	8.80e-13		0.9716	0.0117	0.0243	0.6299
	Smoking	rs6073075	Intergenic	T	A	0.176	0.018704	0.0033539	2.44e-08		0.1691	0.0071	0.0107	0.5075
	Smoking	rs60833441	Intergenic	A	G	0.539	0.0142766	0.0025559	2.28e-08		0.5318	0.0191	0.0082	0.01899
	Smoking	rs61533748	Intergenic	C	T	0.384	0.0174357	0.0026196	2.82e-11		0.3863	-0.0129	0.0084	0.1233
	Smoking	rs61884449	Intron:NRXN2	T	C	0.149183	0.0199753	0.0035762	2.32e-08		0.159	-0.016	0.011	0.1452
	Smoking	rs61886926	Intron:RPS6KA4	C	T	0.616	0.0179401	0.0026196	7.30e-12		0.6105	-0.0021	0.0082	0.7956
	Smoking	rs619087	Intergenic	G	A	0.422	0.0142703	0.0025797	3.10e-08		0.4394	-0.0021	0.0086	0.805
	Smoking	rs61959481	Intergenic	G	A	0.79	0.0203442	0.003128	7.95e-11		0.7926	0.0028	0.01	0.7808
	Smoking	rs62007780	Intron:LINGO1	G	T	0.584	0.0159133	0.0025849	7.48e-10		0.5861	0.0142	0.0082	0.08226
	Smoking	rs62052916	Intron:LINC01572	A	T	0.9299	0.0319138	0.0049902	1.62e-10		0.9296	-0.0311	0.0156	0.04573
	Smoking	rs62098013	Intron:DCC	A	G	0.365322	0.01771	0.0026459	2.24e-11		0.3694	0.0176	0.0083	0.03483
	Smoking	rs62106258	Intergenic	T	C	0.952671	0.045498	0.0060001	3.33e-14		0.956	-0.0503	0.0233	0.03113
	Smoking	rs62137126	Intergenic	A	G	0.878906	0.0236911	0.0039054	1.31e-09		0.8778	-0.0022	0.0124	0.8574
	Smoking	rs62180324	Intron:WDPCP	G	A	0.788	0.0195167	0.0031172	3.91e-10		0.7968	-0.0739	0.0097	2.56e-14
	Smoking	rs62193862	Intergenic	A	G	0.0999	0.0238463	0.0042488	1.99e-08		0.1186	0.0015	0.0138	0.9151
	Smoking	rs62246017	Intron:FOXP1	G	A	0.677361	0.0161695	0.0027254	3.03e-09		0.6912	-0.0073	0.0088	0.4083
	Smoking	rs62340589	Intron:GPM6A	C	G	0.201	0.0174134	0.0031792	4.31e-08		0.1993	0.0011	0.0102	0.913
	Smoking	rs6265	Nonsynonymous:BDNF	C	T	0.812	0.0292755	0.0032609	2.81e-19		0.8086	-0.0005	0.0102	0.9644
	Smoking	rs6437769	Intergenic	T	C	0.581	0.0142141	0.0025823	3.74e-08		0.5757	-0.0004	0.0082	0.9619
	Smoking	rs6438436	Intergenic	T	C	0.816	0.024737	0.0032881	5.33e-14		0.8071	0.0272	0.0104	0.008653
	Smoking	rs644740	Intron:OVOL1	C	T	0.543	0.0140785	0.0025576	3.67e-08		0.5515	-0.0125	0.0081	0.1231
	Smoking	rs6452785	Intron:TMEM161B-AS1	C	T	0.526	0.0268827	0.0025516	4.69e-26		0.5259	-0.0111	0.0079	0.1627
	Smoking	rs6474609	Intergenic	T	A	0.413269	0.0155887	0.0025874	1.71e-09		0.4182	-0.0182	0.0084	0.02955
	Smoking	rs6497840	Intergenic	A	G	0.707	0.0227703	0.0028665	2.01e-15		0.7065	0.0082	0.0089	0.3581
	Smoking	rs6568832	Intron:MIR548H3|MMS22L	A	G	0.753851	0.018869	0.0029577	1.74e-10		0.7508	-0.0071	0.0093	0.4412
	Smoking	rs67050670	Intergenic	A	G	0.771	0.0202723	0.0030321	2.34e-11		0.7695	0.0023	0.0095	0.809
	Smoking	rs6730325	Intergenic	G	A	0.390218	0.0146358	0.0026119	2.10e-08		0.3795	0.0068	0.0083	0.415
	Smoking	rs6731872	Intergenic	G	T	0.826	0.0315977	0.0033607	5.35e-21		0.826	-0.0307	0.0105	0.003515
	Smoking	rs6750107	Intron:CTNNA2	A	G	0.386875	0.0145651	0.002616	2.60e-08		0.3905	-0.0043	0.0083	0.6069
	Smoking	rs6750529	Intron:LINC01934	T	C	0.744	0.0199074	0.0029194	9.26e-12		0.7518	0.0173	0.0092	0.06168
	Smoking	rs6756212	Intergenic	C	T	0.465	0.033888	0.0025544	0		0.4767	-0.003	0.0081	0.7081
	Smoking	rs67777803	Intron:SEZ6	G	T	0.828	0.0246015	0.0033761	3.18e-13		0.8254	-0.0228	0.0109	0.03545
	Smoking	rs6782116	Intron:ROBO2	C	T	0.585	0.0146502	0.0025858	1.46e-08		0.5939	-0.006	0.0083	0.4665
	Smoking	rs6890961	Intron:TENM2	C	T	0.376	0.0193109	0.0026303	2.13e-13		0.3639	0.0133	0.0087	0.1264
	Smoking	rs6936160	Intergenic	T	C	0.698	0.0201068	0.002775	4.20e-13		0.6957	0.0113	0.0094	0.2331
	Smoking	rs6948707	Intron:MAD1L1	G	T	0.419	0.0243472	0.0025823	4.24e-21		0.4267	-0.0257	0.0083	0.002066
	Smoking	rs6968380	Intergenic	G	A	0.319	0.0234192	0.0027335	1.05e-17		0.3317	-0.0034	0.009	0.7042
	Smoking	rs6986430	Intron:RUNX1T1	T	C	0.777623	0.0243377	0.0030638	1.99e-15		0.7737	-0.0022	0.0095	0.8139
	Smoking	rs6993429	Intergenic	C	A	0.547	0.0190505	0.0025595	9.87e-14		0.5439	-0.0007	0.0083	0.9356
	Smoking	rs7024924	Intergenic	C	T	0.174	0.0188918	0.0033607	1.90e-08		0.1723	-0.008	0.0105	0.4474
	Smoking	rs7026534	Intron:MED27	T	G	0.296179	0.016603	0.0027905	2.68e-09		0.2988	-0.0145	0.0089	0.1028
	Smoking	rs7072776	Intergenic	A	G	0.288	0.0219747	0.0028136	5.66e-15		0.2829	-0.0071	0.0088	0.4176
	Smoking	rs7134009	Intergenic	T	C	0.713	0.0157969	0.0028841	4.30e-08		0.7059	0.0027	0.0092	0.7673
	Smoking	rs71367544	Intergenic	T	C	0.203	0.0205522	0.0031675	8.54e-11		0.1942	-0.0038	0.011	0.7273
	Smoking	rs71592686	Intron:ELOVL7	C	T	0.274	0.0207374	0.0028566	3.85e-13		0.2732	-0.0065	0.0091	0.473
	Smoking	rs71602617	Intergenic	C	T	0.784	0.0177655	0.0031704	2.10e-08		0.7747	-0.0055	0.0098	0.5752
	Smoking	rs7188873	Intron:TNRC6A	G	A	0.612998	0.0202958	0.0026158	8.46e-15		0.614	-0.021	0.0084	0.01215
	Smoking	rs7192140	Intron:GRIN2A	T	C	0.502	0.0168834	0.0025482	3.40e-11		0.4994	0.0066	0.0082	0.4189
	Smoking	rs72780746	Intergenic	T	C	0.827	0.025763	0.0033684	2.05e-14		0.8294	-0.0171	0.0107	0.1106
	Smoking	rs72789626	Intron:EFNA5	T	A	0.864	0.0256431	0.0037168	5.13e-12		0.868	0.006	0.0119	0.6111
	Smoking	rs72790288	Intron:ALK	G	A	0.9718	0.0455318	0.0076963	3.28e-09		0.9695	-0.0159	0.0245	0.5152
	Smoking	rs72898831	Intergenic	A	G	0.845	0.0244159	0.0035205	4.14e-12		0.843	-0.012	0.0115	0.2981
	Smoking	rs72938304	Intergenic	G	A	0.887	0.0272051	0.0040243	1.36e-11		0.8881	-0.0523	0.0128	4.32e-05
	Smoking	rs73008357	Intergenic	A	C	0.879	0.0223095	0.0040005	2.44e-08		0.8787	-0.0101	0.0123	0.4112
	Smoking	rs7333559	Intron:CLYBL|LOC101927437	G	A	0.217	0.0232125	0.0030909	5.94e-14		0.2113	0.0159	0.0107	0.1354
	Smoking	rs73831818	Intron:ERC2	G	A	0.057	0.0320435	0.0054954	5.46e-09		0.0548	0.0043	0.0177	0.8067
	Smoking	rs74697736	Intergenic	A	G	0.287239	0.0222963	0.0028158	2.43e-15		0.282	-0.0082	0.0093	0.3764
	Smoking	rs748832	Intergenic	G	A	0.371	0.0172142	0.0026374	6.60e-11		0.3676	-0.0093	0.0084	0.2701
	Smoking	rs7505855	Intron:NOL4	C	T	0.414	0.0169818	0.0025867	5.31e-11		0.4174	-0.0017	0.0081	0.8356
	Smoking	rs75210106	Intron:TTL	C	T	0.823324	0.0186594	0.0033406	2.33e-08		0.8098	0.0122	0.0106	0.2516
	Smoking	rs75674569	Intron:HS6ST3	G	A	0.9003	0.0253377	0.0042526	2.58e-09		0.9043	0.012	0.0138	0.3872
	Smoking	rs7585579	Intergenic	G	C	0.499	0.0203962	0.0026093	5.48e-15		0.5053	0.015	0.0081	0.0644
	Smoking	rs75919030	Intron:CA10	T	C	0.733	0.0209664	0.00288	3.35e-13		0.7277	0.0082	0.0091	0.3668
	Smoking	rs7598402	Intron:NRXN1	C	G	0.507916	0.0147283	0.0025485	7.38e-09		0.5029	0.001	0.0083	0.9057
	Smoking	rs7600835	Intergenic	G	A	0.658	0.0151216	0.0026858	1.80e-08		0.6635	0.0015	0.0101	0.8839
	Smoking	rs7631379	Intron:SOX2-OT	C	T	0.206	0.0208014	0.0031503	3.94e-11		0.1963	0.0024	0.0105	0.8197
	Smoking	rs7640107	Intron:FHIT	C	T	0.569211	0.014186	0.0025729	3.46e-08		0.5616	0.0091	0.0081	0.2634
	Smoking	rs76460663	Intergenic	C	G	0.958944	0.04235	0.0064211	4.15e-11		0.9533	0.0331	0.02	0.09872
	Smoking	rs7657022	Intergenic	G	A	0.489	0.0182908	0.0025488	7.34e-13		0.4822	-0.0057	0.0084	0.4943
	Smoking	rs76608582	Intron:HDGFL2	C	A	0.9511	0.0345493	0.0059078	4.88e-09		0.9494	0.0422	0.0235	0.07259
	Smoking	rs76841737	Intergenic	C	G	0.897	0.0231488	0.0041916	3.26e-08		0.8941	0.0043	0.0135	0.7527
	Smoking	rs7696257	Intergenic	A	G	0.366	0.0153313	0.0026449	6.78e-09		0.3758	0.0126	0.0084	0.1359
	Smoking	rs77283305	Intron:CHCHD3	G	A	0.694181	0.015196	0.0027652	3.91e-08		0.692	0.01	0.0089	0.2582
	Smoking	rs7743165	Intergenic	G	T	0.495	0.0192559	0.0025483	4.15e-14		0.4857	-0.0029	0.0081	0.7235
	Smoking	rs7802996	Intron:MAGI2	C	T	0.834	0.0208847	0.0034242	1.06e-09		0.8401	-0.0047	0.0109	0.663
	Smoking	rs7809303	Intron:AUTS2	G	A	0.675	0.0214188	0.0027202	3.48e-15		0.6732	-0.0233	0.0086	0.006796
	Smoking	rs7836565	Intron:PXDNL	C	T	0.282	0.0155084	0.0028314	4.36e-08		0.2832	0.0057	0.0089	0.5251
	Smoking	rs7867822	Intron:FOCAD	A	G	0.327	0.015097	0.0027159	2.76e-08		0.3334	-0.0093	0.0088	0.2921
	Smoking	rs7901883	Intron:BTRC	G	A	0.769678	0.0192575	0.003026	1.98e-10		0.7655	0.0061	0.0095	0.5227
	Smoking	rs7920501	Intergenic	T	A	0.535	0.0155168	0.0025544	1.25e-09		0.542	0.0034	0.0082	0.6787
	Smoking	rs7921378	Intron:ARID5B	G	C	0.518	0.0233135	0.0025498	6.10e-20		0.516	0.0137	0.0084	0.1052
	Smoking	rs7929518	Intron:EED	G	A	0.773	0.0192363	0.0030415	2.55e-10		0.7701	-0.0123	0.0094	0.188
	Smoking	rs7943721	Intergenic	G	A	0.171	0.0212136	0.0033839	3.58e-10		0.1612	-0.0068	0.0116	0.5584
	Smoking	rs79476395	Intergenic	G	A	0.0726	0.0333743	0.0049101	1.04e-11		0.0683	-0.0296	0.0166	0.07468
	Smoking	rs7969559	Intron:CPSF6	A	G	0.287	0.0170159	0.0028165	1.53e-09		0.2973	0.0011	0.0093	0.9023
	Smoking	rs8005334	Intron:NRXN3	G	T	0.36	0.0166734	0.0026563	3.44e-10		0.3487	0.0001	0.0083	0.9889
	Smoking	rs8027457	Intron:IGF1R	C	T	0.511	0.0153138	0.0025488	1.88e-09		0.5093	0.0252	0.0083	0.002401
	Smoking	rs8050598	Intergenic	T	C	0.254117	0.0186698	0.0029265	1.76e-10		0.2392	0.0042	0.0106	0.6909
	Smoking	rs8083764	Intron:DCC	G	T	0.693829	0.0159517	0.0027643	7.97e-09		0.6936	0.0045	0.0089	0.6096
	Smoking	rs8096225	Intron:MIR924HG	C	A	0.703	0.0155245	0.0027883	2.63e-08		0.7056	-0.0054	0.0092	0.5524
	Smoking	rs8103660	Intron:ELL	C	T	0.354431	0.0158026	0.0026635	3.03e-09		0.3608	0.0035	0.0084	0.6718
	Smoking	rs876793	Intron:RYR2	T	C	0.650738	0.0179245	0.0027366	5.69e-11		0.6643	0.0028	0.0092	0.7588
	Smoking	rs910912	Intergenic	T	C	0.261	0.0167699	0.0029061	7.82e-09		0.2686	-0.0059	0.0092	0.5176
	Smoking	rs925524	Synonymous:MAST2	G	A	0.71	0.0155573	0.0028078	2.94e-08		0.7099	0.0336	0.0088	0.0001475
	Smoking	rs9288999	Intron:ZBTB20	A	G	0.735	0.0174411	0.0028869	1.50e-09		0.7306	0.0092	0.0098	0.349
	Smoking	rs9302604	Intergenic	G	A	0.435	0.0187095	0.0025699	3.29e-13		0.4314	-0.0103	0.0082	0.211
	Smoking	rs9323328	Intergenic	A	G	0.463	0.014237	0.002557	2.55e-08		0.4715	-0.0082	0.008	0.3109
	Smoking	rs9331343	Intron:TMEM242	T	C	0.432	0.0141345	0.002572	3.90e-08		0.3935	0.0076	0.0097	0.4311
	Smoking	rs9423279	Intergenic	C	G	0.355	0.0185808	0.0026626	3.06e-12		0.3605	0.0025	0.01	0.8048
	Smoking	rs951740	Intron:PTPRF	A	G	0.625	0.0295409	0.0026317	3.82e-29		0.6187	-0.0163	0.0083	0.04841
	Smoking	rs9538162	Intergenic	C	T	0.415874	0.0173792	0.002585	1.76e-11		0.412	0.0043	0.0084	0.6123
	Smoking	rs9540731	Intron:PCDH9	C	T	0.491	0.0177303	0.0025486	3.42e-12		0.4969	-0.0032	0.0082	0.6928
	Smoking	rs9545155	Intergenic	T	C	0.522	0.0160709	0.0025506	3.04e-10		0.5184	0.0055	0.0081	0.4955
	Smoking	rs9627272	Intergenic	G	C	0.593	0.0154737	0.0025934	2.42e-09		0.6017	0.0038	0.0096	0.6896
	Smoking	rs963354	Intergenic	A	C	0.687	0.0150489	0.0027475	4.21e-08		0.6848	0.0047	0.0087	0.5909
	Smoking	rs9787523	Intron:SORCS3	T	C	0.582	0.0156273	0.0025831	1.42e-09		0.5666	-0.0072	0.0082	0.374
	Smoking	rs9826984	Intergenic	G	A	0.458	0.0140529	0.0025572	3.87e-08		0.4601	-0.0287	0.0082	0.0004508
	Smoking	rs9841807	Intergenic	T	C	0.273	0.0162535	0.0028599	1.35e-08		0.2835	0.0053	0.009	0.5546
	Smoking	rs9850597	Intergenic	G	A	0.184	0.018571	0.0032881	1.65e-08		0.1846	0.0055	0.0102	0.5892
	Smoking	rs986714	Intergenic	A	T	0.555	0.0160308	0.0025637	4.13e-10		0.5565	-0.0073	0.0081	0.3684
	Smoking	rs9922607	Intergenic	C	T	0.8	0.0221593	0.0031852	3.42e-12		0.8122	-0.0313	0.0105	0.002952
	Smoking	rs9936784	Intergenic	G	T	0.53418	0.0139895	0.0025541	4.33e-08		0.5355	-0.0123	0.008	0.126
	Smoking	rs9941217	Intergenic	C	G	0.647796	0.0185567	0.0026673	3.50e-12		0.6558	0.0131	0.0092	0.1523
	Smoking	rs9987376	Intergenic	T	G	0.425749	0.0204682	0.0025767	2.01e-15		0.4177	-0.0012	0.0081	0.8818
	Alcohol	rs10004020	Intergenic	A	G	0.72	0.0090523	0.0016232	2.43e-08		0.7065	-0.0136	0.009	0.132
	Alcohol	rs10028756	Intergenic	G	A	0.870543	0.0185748	0.002171	1.16e-17		0.8769	0.009	0.0125	0.4711
	Alcohol	rs10085696	Intron:AUTS2	A	G	0.814	0.0114089	0.0018731	1.12e-09		0.8074	-0.0215	0.0104	0.03854
	Alcohol	rs10236149	Intron:ARPC1B	A	G	0.877	0.0134981	0.0022191	1.18e-09		0.8681	-0.0008	0.0119	0.9456
	Alcohol	rs10438820	Intron:RPTOR	T	C	0.702	0.0089718	0.0015935	1.76e-08		0.6942	-0.0014	0.0088	0.873
	Alcohol	rs10750025	Intergenic	T	C	0.686	0.0103214	0.0015704	4.89e-11		0.6973	0.0094	0.0088	0.2844
	Alcohol	rs10753661	Intergenic	G	A	0.316	0.0086381	0.0015693	3.76e-08		0.3053	0.0146	0.0088	0.09633
	Alcohol	rs10876188	Intron:SLC4A8	C	T	0.543	0.0079869	0.0014631	4.84e-08		0.5391	-0.0102	0.0081	0.2048
	Alcohol	rs10978550	Intergenic	T	C	0.794	0.0117483	0.0018021	7.15e-11		0.795	-0.0188	0.0098	0.05479
	Alcohol	rs11030084	Intron:BDNF-AS|LINC00678	C	T	0.816	0.0106068	0.0018809	1.72e-08		0.8096	0.0003	0.0103	0.9741
	Alcohol	rs1104608	Intergenic	G	C	0.575	0.010975	0.0014758	1.05e-13		0.5794	-0.0086	0.0085	0.3089
	Alcohol	rs1123285	Intron:OTX2	C	G	0.665	0.0088974	0.0015442	8.14e-09		0.6562	0.0067	0.0086	0.4335
	Alcohol	rs113443718	Intron:SEZ6L2	G	A	0.695	0.0102083	0.0015846	1.19e-10		0.7096	0.0074	0.0097	0.444
	Alcohol	rs11625650	Intron:KIF26A	G	A	0.767	0.0095681	0.0017241	2.89e-08		0.7685	-0.0005	0.0103	0.9632
	Alcohol	rs11692435	Nonsynonymous:ACTR1B	A	G	0.0852	0.0174499	0.0026158	2.53e-11		0.1049	0.0055	0.0133	0.6804
	Alcohol	rs11739827	Intron:TENM2	G	T	0.549	0.0083752	0.0014691	1.18e-08		0.5364	0.0172	0.0111	0.1214
	Alcohol	rs11940694	Intron:KLB	G	A	0.597	0.0259499	0.0014859	3.03e-68		0.587	-0.0225	0.0085	0.007994
	Alcohol	rs12088813	Intron:PDE4B	A	C	0.733	0.009329	0.0016492	1.58e-08		0.731	0.0048	0.0094	0.6099
	Alcohol	rs1217091	Intergenic	C	T	0.812	0.0121608	0.0018654	7.05e-11		0.8105	0.005	0.0109	0.6429
	Alcohol	rs1229984	Nonsynonymous:ADH1B	C	T	0.963	0.150534	0.0038611	<2.2e-308		0.9581	0.0347	0.0227	0.1268
	Alcohol	rs12499107	Intergenic	G	A	0.131202	0.0126612	0.0021587	4.45e-09		0.1303	-0.0159	0.0122	0.1922
	Alcohol	rs1260326	Nonsynonymous:GCKR	C	T	0.601	0.0208898	0.0014883	8.05E-45		0.6056	-0.0222	0.0082	0.00657
	Alcohol	rs12651313	Intergenic	C	G	0.557	0.0086429	0.0014672	3.79e-09		0.5556	-0.0011	0.0082	0.8983
	Alcohol	rs12655091	Intergenic	G	A	0.47	0.0083121	0.0014603	1.25e-08		0.481	0.0016	0.0081	0.8389
	Alcohol	rs12907323	Intron:AGBL1	G	A	0.411	0.0084966	0.0014813	9.93e-09		0.4016	0.0039	0.0082	0.6395
	Alcohol	rs13024996	Intron:ARHGAP15	C	A	0.636	0.0109126	0.0015148	5.72e-13		0.6429	-0.0036	0.0087	0.6834
	Alcohol	rs13032049	Intron:WDPCP	G	A	0.283	0.0101946	0.001618	3.00e-10		0.2831	-0.0509	0.0088	9e-09
	Alcohol	rs13066454	Intergenic	C	T	0.602	0.0087759	0.001492	4.13e-09		0.6029	0.0027	0.0082	0.7388
	Alcohol	rs13094887	Intergenic	A	T	0.699	0.0103097	0.0015889	8.57e-11		0.7021	0.0389	0.0088	9.85e-06
	Alcohol	rs13107325	Nonsynonymous:SLC39A8	C	T	0.9278	0.0275045	0.002816	1.53e-22		0.9255	0.0122	0.0158	0.4382
	Alcohol	rs13250583	Intergenic	C	T	0.787	0.0097175	0.0017801	4.70e-08		0.7827	0.0098	0.0098	0.3168
	Alcohol	rs13383034	Intron:LINC01833	T	C	0.329	0.014927	0.0015512	6.31e-22		0.3329	-0.005	0.0086	0.5641
	Alcohol	rs17029090	Synonymous:C4orf17	A	G	0.980104	0.0491274	0.0052192	4.75e-21		0.9796	0.066	0.0293	0.02446
	Alcohol	rs1713676	Intergenic	A	G	0.477546	0.007992	0.0014591	4.29e-08		0.4663	-0.0285	0.0081	0.0004311
	Alcohol	rs17177078	Intron:TNRC6A	C	T	0.9374	0.0223155	0.0030118	1.27e-13		0.9312	-0.0045	0.0167	0.7879
	Alcohol	rs17665139	Intergenic	C	T	0.851	0.0115601	0.0020468	1.59e-08		0.8543	-0.0194	0.0113	0.08732
	Alcohol	rs2011092	Intron:ZBTB38	T	C	0.661357	0.0089004	0.0015401	7.35e-09		0.6592	-0.0407	0.0083	1.03e-06
	Alcohol	rs2165670	Intergenic	A	G	0.106337	0.0230804	0.0023643	1.67e-22		0.1051	0.0147	0.0131	0.2637
	Alcohol	rs2178197	Intron:GPN1	A	G	0.430917	0.0087814	0.0014718	2.45e-09		0.4328	0.0064	0.008	0.4195
	Alcohol	rs2180870	Intron:ARID4A	T	C	0.865	0.0121775	0.0021328	1.12e-08		0.8671	-0.0016	0.0119	0.8947
	Alcohol	rs2472297	Intergenic	T	C	0.249	0.010606	0.0016854	3.10e-10		0.245	0.0236	0.0096	0.01417
	Alcohol	rs2764771	Intergenic	A	G	0.307	0.0098906	0.0015817	4.02e-10		0.3196	-0.0108	0.0088	0.2184
	Alcohol	rs281379	Intergenic	A	G	0.508	0.0137223	0.0014578	4.91e-21		0.4752	0.0068	0.0083	0.4091
	Alcohol	rs2854334	Intergenic	G	A	0.615	0.009221	0.0014978	7.51e-10		0.6062	0.0147	0.0083	0.07666
	Alcohol	rs28601761	Intergenic	G	C	0.42	0.0091029	0.0014767	7.17e-10		0.4159	0.0038	0.0085	0.6527
	Alcohol	rs28680958	Intron:ZBTB37	G	A	0.783	0.0109965	0.0017699	5.13e-10		0.7833	0.0085	0.0098	0.3888
	Alcohol	rs28929474	Nonsynonymous:SERPINA1	C	T	0.9817	0.0367996	0.0054376	1.34e-11		0.9795	0.1338	0.0302	9.61e-06
	Alcohol	rs35034355	Intron:ORC5	G	A	0.479	0.0080968	0.0014589	2.87e-08		0.486	-0.005	0.0081	0.5318
	Alcohol	rs36052336	Intron:ADH1C	A	G	0.938504	0.0184288	0.0030338	1.23e-09		0.9407	0.007	0.0172	0.6851
	Alcohol	rs3748034	Nonsynonymous:HGFAC	G	T	0.857	0.0117403	0.0020819	1.67e-08		0.8567	-0.0238	0.0119	0.04553
	Alcohol	rs378421	Intergenic	G	A	0.596	0.0112055	0.0014868	4.83e-14		0.5912	-0.0044	0.009	0.6262
	Alcohol	rs3803800	Nonsynonymous:TNFSF12-TNFSF13|TNFSF13	G	A	0.786	0.0113789	0.0017771	1.50e-10		0.7837	-0.0196	0.0099	0.04717
	Alcohol	rs4092465	Intergenic	A	G	0.365	0.0082919	0.0015139	4.39e-08		0.3692	0.0097	0.0089	0.2773
	Alcohol	rs4501255	Intron:BEND4	G	C	0.235	0.0106934	0.0017189	4.83e-10		0.231	-0.0145	0.01	0.1452
	Alcohol	rs4548913	Intron:SRR	G	A	0.368	0.00836	0.0015113	3.11e-08		0.3801	-0.0016	0.0084	0.8491
	Alcohol	rs4690727	Intron:INPP4B	G	C	0.718	0.010817	0.0016197	2.43e-11		0.7272	-0.0014	0.0092	0.8753
	Alcohol	rs4699791	Intergenic	A	G	0.095726	0.0185707	0.0024772	6.58e-14		0.1033	-0.0058	0.0138	0.676
	Alcohol	rs4815364	Intron:ACSS1	A	G	0.616	0.0085824	0.0014985	1.02e-08		0.6294	-0.0128	0.0085	0.134
	Alcohol	rs4842786	Intergenic	G	A	0.416	0.0087978	0.0014787	2.73e-09		0.4079	0.0126	0.0082	0.125
	Alcohol	rs4916723	Intron:LINC00461	A	C	0.584	0.0099523	0.0014787	1.72e-11		0.5765	0.0101	0.0084	0.2285
	Alcohol	rs4938230	Intergenic	A	C	0.842	0.0128104	0.0019982	1.48e-10		0.8384	-0.0145	0.011	0.1861
	Alcohol	rs500321	Intergenic	A	T	0.264	0.0096694	0.0016534	4.92e-09		0.2541	0.0209	0.0094	0.02715
	Alcohol	rs5024204	Intron:PTGER3	T	A	0.278	0.0097027	0.0016285	2.55e-09		0.2758	-0.0192	0.0091	0.03469
	Alcohol	rs55872084	Intron:SGCD	T	G	0.235	0.0099787	0.0017189	6.32e-09		0.2236	-0.0116	0.0097	0.2337
	Alcohol	rs55932213	Intergenic	G	A	0.736387	0.0094883	0.0016542	9.55e-09		0.7321	-0.0014	0.0093	0.8797
	Alcohol	rs56030824	Intron:SPI1	G	A	0.678	0.0116019	0.001563	1.15e-13		0.6722	0.0303	0.0086	0.0004409
	Alcohol	rs561222871	Intron:ADH1C	C	T	0.952623	0.0388068	0.0036188	6.56e-27		0.9268	-0.0164	0.0157	0.2955
	Alcohol	rs56337305	Intergenic	T	C	0.617	0.0095884	0.0014993	1.63e-10		0.6255	-0.0102	0.0085	0.2264
	Alcohol	rs58107686	Intron:PHC2	C	A	0.672	0.0097471	0.0015854	7.79e-10		0.6661	0.0066	0.0086	0.441
	Alcohol	rs60654199	Intron:RASA2	C	A	0.9371	0.0166603	0.003002	2.85e-08		0.9364	-0.0083	0.0164	0.6117
	Alcohol	rs62044525	Intergenic	C	G	0.816	0.0121732	0.0018829	1.03e-10		0.8222	0.0077	0.0105	0.4654
	Alcohol	rs62250685	Intron:CADM2	A	G	0.386	0.0143571	0.0015001	1.05e-21		0.3678	0.0149	0.0083	0.07222
	Alcohol	rs6460047	Intergenic	C	T	0.208	0.0116235	0.0017957	9.69e-11		0.1938	-0.0031	0.011	0.7742
	Alcohol	rs6787172	Intron:RSRC1	T	G	0.446	0.0080309	0.0014662	4.27e-08		0.4507	-0.0021	0.008	0.7943
	Alcohol	rs682011	Intergenic	C	T	0.559	0.0082124	0.0014679	2.22e-08		0.5591	0.0075	0.0082	0.36
	Alcohol	rs6951574	Intergenic	C	T	0.458	0.0132222	0.0014628	1.58e-19		0.4444	0.0129	0.0086	0.1335
	Alcohol	rs705687	Intergenic	A	G	0.215	0.010904	0.0017759	8.15e-10		0.2011	0.0158	0.0102	0.1195
	Alcohol	rs7074871	Intergenic	G	A	0.745	0.0093998	0.0016722	1.86e-08		0.7411	0.0194	0.0093	0.03831
	Alcohol	rs7185555	Intergenic	G	C	0.847	0.0111005	0.0020267	4.24e-08		0.8569	-0.0016	0.0116	0.8885
	Alcohol	rs72859280	Intergenic	T	G	0.0362	0.0228853	0.0039019	4.44e-09		0.0387	0.014	0.0233	0.5484
	Alcohol	rs74664784	Intron:CADM2	T	C	0.641	0.0126562	0.0016477	1.58e-14		0.419	0.016	0.0086	0.06369
	Alcohol	rs7682824	Intergenic	T	C	0.548	0.0083561	0.0015032	2.77e-08		0.7619	-0.0128	0.0128	0.3154
	Alcohol	rs77165542	Intergenic	C	T	0.9651	0.0260109	0.0039712	5.63e-11		0.9689	-0.0504	0.0273	0.06449
	Alcohol	rs79139602	Intron:C4orf17	T	A	0.021061	0.0602723	0.0050758	1.80e-32		0.022	-0.061	0.0283	0.03153
	Alcohol	rs7950166	Intron:TRIM66	C	T	0.363	0.0097992	0.0015157	9.89e-11		0.3689	-0.0075	0.0083	0.3655
	Alcohol	rs79616692	Intron:LINC01572	C	G	0.108	0.0163023	0.0023506	4.11e-12		0.1049	0.0009	0.0133	0.9473
	Alcohol	rs823114	Intergenic	A	G	0.553	0.0087677	0.0014674	2.31e-09		0.5597	-0.0457	0.0079	8.58e-09
	Alcohol	rs828867	Utr3:TET3	A	G	0.545	0.0087572	0.0014636	2.15e-09		0.5395	0.0118	0.0091	0.1931
	Alcohol	rs9607814	Intergenic	C	A	0.8	0.010181	0.0018588	4.31e-08		0.8002	-0.0212	0.01	0.0342
	Alcohol	rs9838144	Intron:CPNE4	G	C	0.791	0.0099642	0.0017925	2.65e-08		0.7957	0.0058	0.0104	0.5779
	Alcohol	rs9950000	Intron:TCF4	C	T	0.605	0.0091177	0.0014909	9.38e-10		0.6038	-0.0025	0.0081	0.7608
	Beta, beta coefficient; EA, effect allele; OA, other allele; SE, standard error; SNP, single nucleotide polymorphism.

## Sheet: UKBB_Lung
	Summary statistics for the associations of the smoking- and alcohol-associated SNPs with these exposures and lung cancer in UK Biobank
						Summary statistics for exposure			Summary statistics for cancer
	Phenotype	SNP	Gene	EA	OA	Beta	SE	p value	Beta	SE	p value
	Smoking	rs10042827	Intron:RANBP17	C	T	0.0167	0.0027	9.410e-10	0.0376	0.0288	0.1918
	Smoking	rs1004787	Intron:LINC01833	A	G	0.0284	0.0026	1.110e-28	0	0.0269	1
	Smoking	rs10060196	Intergenic	A	C	0.0183	0.0026	1.290e-12	0.0087	0.0271	0.7493
	Smoking	rs1008078	Intergenic	T	C	0.0228	0.0026	1.630e-18	0.0326	0.0274	0.2336
	Smoking	rs1022376	Intergenic	T	C	0.0147	0.0026	1.660e-08	0.0191	0.0268	0.4754
	Smoking	rs1022528	Intron:PTGER3	A	G	0.0174	0.0027	8.480e-11	0.0094	0.0283	0.7394
	Smoking	rs10233018	Intergenic	G	A	0.0246	0.0025	4.770e-22	0.0343	0.0268	0.1996
	Smoking	rs10272990	Intergenic	T	C	0.0209	0.0027	1.270e-14	-0.0066	0.0283	0.8162
	Smoking	rs10279261	Intron:EXOC4	G	A	0.0189	0.0026	6.050e-13	0.0483	0.0276	0.0801
	Smoking	rs1030015	Intron:MAGI2	T	G	0.0143	0.0026	2.150e-08	0.045	0.0267	0.0924
	Smoking	rs10446419	Intergenic	A	G	0.0196	0.0031	5.050e-10	-0.0186	0.0332	0.5752
	Smoking	rs10490159	Intron:LOC730100	T	C	0.0172	0.0026	3.860e-11	0.0115	0.0273	0.6732
	Smoking	rs1050847	Utr3:ZCCHC14	C	T	0.0148	0.0026	7.370e-09	0.0158	0.0271	0.5599
	Smoking	rs1059490	Utr3:HIST1H2BD	T	C	0.0186	0.0026	2.160e-12	-0.0374	0.0275	0.174
	Smoking	rs10698713	Intron:TULP4	G	A	0.0335	0.0056	2.380e-09	0.0115	0.0574	0.8417
	Smoking	rs10789369	Intergenic	A	G	0.0234	0.0026	3.390e-19	0.0293	0.0277	0.2906
	Smoking	rs10805858	Intergenic	T	A	0.0181	0.0027	1.880e-11	0.0201	0.0284	0.4788
	Smoking	rs10853981	Intergenic	A	G	0.0148	0.0027	4.880e-08	-0.0064	0.0284	0.8231
	Smoking	rs10858334	Utr3:OLFM1	G	C	0.0229	0.0038	1.180e-09	0.0618	0.0383	0.1069
	Smoking	rs10873871	Intron:ST6GALNAC3	G	A	0.0175	0.0031	2.820e-08	0.0105	0.0327	0.7481
	Smoking	rs10885480	Intron:NRAP	T	C	0.0187	0.0028	3.830e-11	-0.0139	0.0296	0.6383
	Smoking	rs10905461	Intergenic	T	C	0.0164	0.0029	2.360e-08	0.0248	0.0306	0.4181
	Smoking	rs10914684	Intron:PHC2	G	A	0.0158	0.0027	6.320e-09	0.0098	0.0286	0.7306
	Smoking	rs10935779	Intron:RNF13	C	T	0.0143	0.0026	2.950e-08	-0.0112	0.027	0.6795
	Smoking	rs10945141	Intron:ADGRB3	A	G	0.0181	0.0029	3.590e-10	0.0072	0.0305	0.8134
	Smoking	rs10953957	Intergenic	A	G	0.0144	0.0026	3.660e-08	0.013	0.0277	0.6388
	Smoking	rs10966092	Intron:ELAVL2	T	C	0.0205	0.0029	1.120e-12	0.0552	0.0306	0.0717
	Smoking	rs10969352	Intergenic	A	T	0.0143	0.0025	1.820e-08	-0.0012	0.0268	0.9629
	Smoking	rs11057005	Intron:LMO3	A	G	0.0157	0.0026	9.120e-10	0.0261	0.0271	0.3365
	Smoking	rs1106363	Intron:NTM	T	C	0.0174	0.0027	9.200e-11	-0.0025	0.0284	0.93
	Smoking	rs11076962	Intergenic	C	T	0.0183	0.0028	1.200e-10	-0.0032	0.0297	0.9139
	Smoking	rs11078713	Intron:CHD3	A	G	0.0146	0.0026	1.590e-08	-0.0295	0.0272	0.277
	Smoking	rs1108130	Exon:LINC00554	A	T	0.0239	0.0031	1.570e-14	0.0242	0.0332	0.4671
	Smoking	rs1109480	Intron:CABP1	G	A	0.0167	0.0026	1.840e-10	-0.0005	0.0276	0.9842
	Smoking	rs11128203	Intron:FOXP1	A	T	0.0204	0.0026	1.290e-15	0.0434	0.0269	0.1063
	Smoking	rs11162019	Intergenic	C	T	0.0155	0.0026	5.060e-09	-0.016	0.0279	0.566
	Smoking	rs1116690	Intron:INPP4B	G	A	0.0163	0.0029	2.160e-08	-0.0257	0.0308	0.4032
	Smoking	rs11191269	Intron:GBF1	G	C	0.0176	0.0032	4.610e-08	-0.0102	0.0331	0.7581
	Smoking	rs11192347	Intron:SORCS3	G	A	0.0265	0.0043	6.150e-10	0.0623	0.0429	0.1461
	Smoking	rs11258417	Intron:BEND7	C	T	0.0145	0.0026	2.710e-08	0.0538	0.0273	0.0486
	Smoking	rs1126757	Synonymous:IL11	T	C	0.0142	0.0026	2.920e-08	0.0137	0.0268	0.6107
	Smoking	rs112725451	Intergenic	T	C	0.0261	0.0034	1.650e-14	-0.063	0.0362	0.0819
	Smoking	rs112913817	Intergenic	G	A	0.0781	0.012	9.280e-11	0.0415	0.137	0.7623
	Smoking	rs113230003	Intron:PGPEP1	G	A	0.0189	0.0029	1.050e-10	-0.0325	0.0306	0.2885
	Smoking	rs1139897	Nonsynonymous:RHOT2	G	A	0.0241	0.003	1.770e-15	-0.0534	0.0321	0.0964
	Smoking	rs114976176	Intron:SH3YL1	A	C	0.0155	0.0027	6.040e-09	0.0309	0.0279	0.2691
	Smoking	rs1150668	Intron:ZNF192P1	T	G	0.0185	0.0026	8.540e-13	0.0035	0.027	0.896
	Smoking	rs11587399	Intergenic	A	T	0.0178	0.0031	7.250e-09	-0.0275	0.0326	0.3995
	Smoking	rs11594623	Intergenic	C	T	0.0274	0.003	7.450e-20	0.0157	0.0309	0.6124
	Smoking	rs1160685	Intron:GRID2	G	C	0.0153	0.0026	2.310e-09	0.0718	0.0269	0.0077
	Smoking	rs11611651	Intron:GOLGA3	A	G	0.0271	0.0045	2.050e-09	-0.0624	0.0474	0.1875
	Smoking	rs11642231	Intron:SPG7	G	A	0.0156	0.0026	3.440e-09	0.0346	0.0275	0.2078
	Smoking	rs11651955	Intergenic	G	A	0.014	0.0025	3.740e-08	-0.023	0.0267	0.3891
	Smoking	rs11678980	Exon:LINC01806	A	G	0.0177	0.0026	5.190e-12	0.0272	0.0277	0.3267
	Smoking	rs11692435	Nonsynonymous:ACTR1B	A	G	0.0251	0.0046	4.470e-08	-0.0017	0.0512	0.9731
	Smoking	rs11713899	Intron:CNTN4	C	A	0.0187	0.0034	3.150e-08	0.0888	0.0354	0.012
	Smoking	rs1173461	Intergenic	T	C	0.0166	0.0027	9.510e-10	0.036	0.0285	0.2068
	Smoking	rs117657830	Intergenic	A	G	0.0378	0.0064	3.180e-09	-0.1104	0.0644	0.0864
	Smoking	rs11766326	Intron:IMMP2L	T	C	0.0175	0.0026	1.790e-11	0.0089	0.0268	0.7409
	Smoking	rs11768481	Intron:DLX6-AS1	C	A	0.0186	0.0027	5.230e-12	0.0366	0.0284	0.198
	Smoking	rs117734003	Intron:SYT3	C	G	0.0303	0.0051	2.570e-09	0.0268	0.0543	0.6214
	Smoking	rs11783093	Intergenic	C	T	0.0471	0.0035	2.070e-41	0.1052	0.0366	0.0041
	Smoking	rs11791671	Intron:RFX3	T	C	0.0279	0.0051	4.240e-08	0.0369	0.0532	0.4878
	Smoking	rs118202	Intron:REV3L	G	T	0.0367	0.0033	1.900e-29	0.1185	0.0346	0.0006
	Smoking	rs11872397	Intron:ZNF407	G	A	0.0171	0.0029	5.200e-09	0.0417	0.0308	0.176
	Smoking	rs1187820	Intergenic	C	T	0.0143	0.0026	2.690e-08	-0.0289	0.0272	0.2873
	Smoking	rs11889814	Intergenic	A	C	0.021	0.0038	3.440e-08	0.0653	0.0398	0.1003
	Smoking	rs11956866	Intergenic	T	G	0.0148	0.0026	7.820e-09	-0.033	0.027	0.222
	Smoking	rs12022778	Intron:ELAVL4	C	A	0.0268	0.0032	3.180e-17	-0.029	0.0328	0.377
	Smoking	rs12027999	Intron:UBAP2L	T	C	0.0244	0.0039	5.330e-10	-0.0071	0.0401	0.8606
	Smoking	rs12053870	Intron:LOC105374060	G	T	0.0156	0.0026	1.020e-09	0.0387	0.0269	0.1504
	Smoking	rs12130857	Intron:CAMTA1	G	A	0.018	0.0027	3.650e-11	-0.0136	0.0285	0.633
	Smoking	rs12195240	Intergenic	A	G	0.0249	0.0028	1.080e-18	0.0263	0.0298	0.3789
	Smoking	rs12244388	Intron:AS3MT|BORCS7-ASMT	A	G	0.0258	0.0027	4.310e-22	0.019	0.0282	0.5022
	Smoking	rs12442563	Intergenic	G	T	0.0232	0.0031	3.130e-14	0.0586	0.0322	0.0693
	Smoking	rs12474587	Intron:SLC4A10	T	G	0.0242	0.0026	4.830e-21	0.0039	0.0269	0.8852
	Smoking	rs12517438	Intergenic	G	T	0.0154	0.0026	1.890e-09	0.0537	0.0269	0.0456
	Smoking	rs12530388	Utr5:ASCC3	A	C	0.0184	0.0025	5.830e-13	0.0028	0.0268	0.9154
	Smoking	rs12563365	Intron:ACTN2	A	G	0.0166	0.0026	1.050e-10	0.026	0.027	0.3365
	Smoking	rs12633090	Intergenic	G	C	0.023	0.0033	3.160e-12	-0.0082	0.0347	0.8128
	Smoking	rs12642744	Intergenic	G	T	0.0166	0.003	2.820e-08	0.0019	0.0305	0.9501
	Smoking	rs12714017	Intergenic	C	T	0.0154	0.0026	3.650e-09	-0.0502	0.0268	0.0611
	Smoking	rs12739243	Intron:SYT14	T	C	0.0213	0.0031	4.450e-12	0.0479	0.0323	0.1383
	Smoking	rs12740789	Intergenic	G	A	0.0285	0.0033	1.180e-17	0.0097	0.0338	0.7747
	Smoking	rs12755632	Intergenic	A	G	0.0154	0.0027	1.930e-08	0.0061	0.0286	0.8324
	Smoking	rs12855717	Intergenic	T	C	0.0155	0.0026	1.220e-09	0.0438	0.0268	0.1025
	Smoking	rs12878369	Intergenic	A	C	0.0174	0.0026	1.600e-11	-0.0002	0.0271	0.994
	Smoking	rs12918191	Intergenic	A	G	0.0197	0.003	3.140e-11	0.0464	0.0311	0.1359
	Smoking	rs1291821	Intron:CELF2|CELF2-AS2	G	A	0.0145	0.0026	1.390e-08	0.0231	0.0269	0.391
	Smoking	rs13007361	Intergenic	A	G	0.0175	0.0031	2.290e-08	0.0384	0.0329	0.2428
	Smoking	rs13066050	Intergenic	T	C	0.0188	0.0031	1.930e-09	0.0154	0.0331	0.6411
	Smoking	rs13109980	Intron:MAML3	G	A	0.0222	0.0027	3.370e-16	-0.0197	0.0285	0.4903
	Smoking	rs13110073	Intron:TTC29	T	C	0.0246	0.0026	3.240e-21	0.0031	0.0275	0.9104
	Smoking	rs13237637	Intron:SDK1	G	C	0.0237	0.0025	1.540e-20	0.0313	0.0268	0.2418
	Smoking	rs13261666	Intron:TOX	G	T	0.02	0.0025	4.360e-15	0.0342	0.0267	0.2002
	Smoking	rs13319205	Intron:SMARCC1	A	T	0.0165	0.0028	3.770e-09	0.0101	0.0303	0.7393
	Smoking	rs13392222	Intron:AFF3	A	C	0.0234	0.0037	1.930e-10	0.0003	0.0387	0.9938
	Smoking	rs13437771	Intron:ZNF789	A	G	0.0271	0.0035	1.390e-14	0.0258	0.0369	0.485
	Smoking	rs1373178	Intron:DCC	T	G	0.0203	0.0026	4.160e-15	0.0363	0.0274	0.1846
	Smoking	rs1381287	Intergenic	T	C	0.018	0.0026	1.810e-12	-0.0029	0.027	0.9134
	Smoking	rs1381775	Intergenic	T	C	0.0156	0.0028	2.790e-08	-0.0275	0.0295	0.3513
	Smoking	rs1385108	Intergenic	T	C	0.0187	0.003	3.840e-10	-0.0301	0.0313	0.3353
	Smoking	rs1389171	Intergenic	T	A	0.0175	0.003	4.450e-09	0.0053	0.0313	0.865
	Smoking	rs13906	Utr3:MCRS1	C	T	0.0245	0.0041	1.980e-09	0.0125	0.0431	0.7723
	Smoking	rs139896	Intron:POLR2F	C	T	0.0154	0.0027	7.140e-09	0.0169	0.028	0.5462
	Smoking	rs1413119	Intergenic	C	T	0.0153	0.0026	4.770e-09	0.0051	0.0273	0.8511
	Smoking	rs1435479	Intron:GRID2	T	G	0.0164	0.0028	5.680e-09	-0.0159	0.0294	0.59
	Smoking	rs1435672	Intergenic	C	T	0.0141	0.0026	3.820e-08	0.0021	0.0269	0.9385
	Smoking	rs1445649	Intron:KCNJ3	C	T	0.0206	0.0026	8.480e-16	0.0266	0.0268	0.3218
	Smoking	rs1449012	Intron:IQCJ-SCHIP1|SCHIP1	C	T	0.0154	0.0026	1.770e-09	0.0247	0.0268	0.3576
	Smoking	rs147052174	Nonsynonymous:FAM163A	T	G	0.0623	0.0098	2.300e-10	-0.0247	0.0994	0.8038
	Smoking	rs1514176	Intron:FPGT-TNNI3K|TNNI3K	G	A	0.0193	0.0026	7.670e-14	0.0146	0.027	0.5891
	Smoking	rs1518393	Intron:VRK2	C	A	0.0169	0.0026	1.300e-10	0.0016	0.0277	0.9532
	Smoking	rs1549979	Intron:CADM2	C	T	0.0245	0.0026	8.800e-21	-0.0413	0.0275	0.1331
	Smoking	rs1555445	Upstream:NOL4L-DT	T	A	0.0188	0.0027	7.750e-12	0.0442	0.029	0.1274
	Smoking	rs1561112	Intron:LRGUK	T	C	0.0152	0.0026	3.840e-09	0.0236	0.0273	0.3877
	Smoking	rs160631	Intron:ICK	T	G	0.0173	0.0029	1.870e-09	0.0421	0.0305	0.1672
	Smoking	rs1632941	Intron:HLA-G	T	C	0.0158	0.0026	6.670e-10	-0.0098	0.0268	0.7153
	Smoking	rs16826827	Intergenic	T	C	0.0222	0.0039	9.170e-09	0.0277	0.0401	0.489
	Smoking	rs16828799	Intron:NLGN1	T	G	0.0198	0.0035	1.830e-08	0.051	0.0372	0.1698
	Smoking	rs1713676	Intergenic	A	G	0.0167	0.0026	5.380e-11	0.0973	0.0268	0.0003
	Smoking	rs1714521	Intron:LOC100996447	A	C	0.0163	0.0026	3.070e-10	0.0195	0.0271	0.4712
	Smoking	rs17165769	Intron:FBXL17	G	A	0.0159	0.0026	9.560e-10	0.0149	0.0274	0.5876
	Smoking	rs17197663	Utr5:POSTN	G	A	0.0216	0.0039	2.060e-08	0.1042	0.0397	0.0087
	Smoking	rs1722666	Intergenic	T	C	0.0161	0.0029	2.170e-08	0.0204	0.0298	0.494
	Smoking	rs17229285	Intergenic	C	T	0.0155	0.0025	1.270e-09	0.0451	0.0268	0.0924
	Smoking	rs1733760	Intron:PCDH15	C	T	0.0148	0.0025	6.700e-09	0.0139	0.0268	0.6025
	Smoking	rs1737329	Intergenic	G	C	0.017	0.0029	5.080e-09	-0.0164	0.0303	0.5886
	Smoking	rs17554906	Intergenic	C	G	0.0142	0.0026	3.140e-08	-0.0117	0.0268	0.6616
	Smoking	rs1759433	Intron:GAPVD1	A	G	0.0154	0.0026	1.690e-09	0.0531	0.0267	0.0469
	Smoking	rs17616642	Intron:LINC01122	A	G	0.0166	0.003	2.100e-08	0.03	0.031	0.3325
	Smoking	rs17692129	Intron:NSF	T	C	0.0196	0.0027	4.570e-13	-0.004	0.0283	0.8869
	Smoking	rs1772572	Intergenic	C	A	0.0169	0.0027	5.620e-10	-0.0095	0.0284	0.7382
	Smoking	rs1799068	Intergenic	T	G	0.0166	0.0026	2.590e-10	0.0179	0.0274	0.5146
	Smoking	rs1811739	Intron:LINC02288	A	G	0.0183	0.003	5.970e-10	-0.0022	0.0313	0.943
	Smoking	rs181508347	Intergenic	G	T	0.0811	0.013	4.950e-10	0.0386	0.143	0.7873
	Smoking	rs1834306	Intron:MIR100HG	A	G	0.0145	0.0026	1.960e-08	0.0404	0.0273	0.1388
	Smoking	rs1863161	Intergenic	A	G	0.0153	0.0026	2.340e-09	0.049	0.027	0.0692
	Smoking	rs1889571	Intron:ADGRB2	G	T	0.0222	0.0038	4.190e-09	0.0898	0.04	0.0249
	Smoking	rs1901477	Intergenic	G	A	0.0304	0.0026	2.070e-31	0.0168	0.0267	0.5281
	Smoking	rs1910236	Intergenic	A	G	0.0146	0.0026	9.910e-09	0.0235	0.0268	0.3794
	Smoking	rs1927901	Intergenic	T	C	0.0142	0.0026	3.100e-08	0.0501	0.0269	0.0625
	Smoking	rs1930371	Intergenic	C	T	0.0172	0.003	7.090e-09	0.0094	0.0312	0.7636
	Smoking	rs1931431	Intergenic	C	G	0.0182	0.0026	8.560e-13	0.0229	0.0268	0.3927
	Smoking	rs1935571	Intergenic	T	G	0.0157	0.0026	6.990e-10	0.0604	0.0268	0.024
	Smoking	rs1937443	Intron:PDE4B	G	C	0.0204	0.0026	1.790e-15	0.0053	0.0271	0.8438
	Smoking	rs1944689	Intergenic	T	G	0.0177	0.0031	1.270e-08	0.0385	0.0325	0.2351
	Smoking	rs2010921	Intron:NTM	A	G	0.0174	0.0028	2.470e-10	-0.046	0.0288	0.1106
	Smoking	rs2028269	Intron:THBS4	A	G	0.0162	0.0026	5.190e-10	0.0336	0.0272	0.2177
	Smoking	rs2063976	Intergenic	C	T	0.0202	0.0027	7.450e-14	0.0764	0.0285	0.0072
	Smoking	rs2145451	Intergenic	T	C	0.02	0.0032	5.440e-10	-0.0272	0.0342	0.4264
	Smoking	rs2155646	Intron:NCAM1	C	T	0.0378	0.0026	9.440e-48	0.0408	0.0274	0.1364
	Smoking	rs2173019	Intron:TENM2	A	T	0.0282	0.0033	2.980e-17	0.003	0.0349	0.9319
	Smoking	rs221988	Intergenic	A	C	0.0149	0.0026	1.430e-08	0.04	0.0279	0.1519
	Smoking	rs2276825	Intron:STIMATE|TMEM110-MUSTN1	C	T	0.0189	0.003	1.890e-10	-0.0437	0.0323	0.1761
	Smoking	rs2279829	Utr3:ZIC4	C	T	0.0174	0.0031	2.050e-08	0.0127	0.0326	0.6978
	Smoking	rs2289791	Intron:SMAD3	G	T	0.0177	0.003	2.010e-09	0.0004	0.0312	0.9902
	Smoking	rs2306866	Intron:CACNA1D	A	T	0.0167	0.0026	1.890e-10	0.0362	0.0274	0.1866
	Smoking	rs2319545	Intergenic	A	C	0.0232	0.0036	8.300e-11	0.0661	0.0369	0.0729
	Smoking	rs2344976	Intron:ZNF207	T	C	0.0151	0.0026	7.980e-09	-0.0085	0.0276	0.7575
	Smoking	rs2359180	Intergenic	A	G	0.0144	0.0026	4.980e-08	0.0143	0.0456	0.7538
	Smoking	rs2378662	Intron:LOC101927575	A	G	0.0152	0.0026	2.670e-09	0.0336	0.0269	0.2119
	Smoking	rs238896	Intron:ZBTB16	G	A	0.0169	0.0025	3.650e-11	-0.0007	0.0267	0.9795
	Smoking	rs2526390	Intron:SEMA3F|SEMA3F-AS1	T	C	0.0205	0.0027	3.620e-14	0.0097	0.0286	0.7354
	Smoking	rs2539706	Intergenic	A	G	0.0162	0.0026	1.950e-10	-0.0095	0.0268	0.7229
	Smoking	rs2587507	Intergenic	T	C	0.0147	0.0025	8.690e-09	-0.0034	0.0266	0.8993
	Smoking	rs2637869	Intergenic	A	G	0.0182	0.0028	6.540e-11	0.0132	0.0293	0.6531
	Smoking	rs2710634	Intron:BIRC6	T	C	0.0178	0.0026	3.360e-12	0.0223	0.0268	0.4053
	Smoking	rs2734390	Intron:FHIT	G	A	0.0148	0.0026	2.090e-08	-0.0073	0.0279	0.7936
	Smoking	rs2796793	Intergenic	A	G	0.0145	0.0026	1.550e-08	-0.0066	0.0269	0.8061
	Smoking	rs281296	Intron:SEMA6D	A	G	0.0247	0.0027	1.590e-20	0.0631	0.028	0.0244
	Smoking	rs28408682	Intergenic	G	A	0.0167	0.0026	1.410e-10	-0.0237	0.0273	0.3846
	Smoking	rs28441558	Intron:CHD3	T	C	0.0356	0.0055	1.240e-10	-0.1212	0.0563	0.0314
	Smoking	rs28717373	Intergenic	C	T	0.0165	0.0027	6.160e-10	0.0315	0.0279	0.2586
	Smoking	rs2901785	Intron:LOC102724601	G	A	0.0173	0.0026	1.470e-11	0.0341	0.0269	0.2049
	Smoking	rs290601	Intergenic	T	C	0.0163	0.0029	1.140e-08	0.0602	0.03	0.0449
	Smoking	rs2925128	Intergenic	T	C	0.0168	0.0027	3.670e-10	-0.0202	0.0276	0.4651
	Smoking	rs2938134	Intergenic	C	A	0.0175	0.0028	3.140e-10	0.044	0.0285	0.1231
	Smoking	rs2939756	Intron:LRRC4C	G	A	0.0157	0.0026	7.450e-10	0.0373	0.0269	0.1659
	Smoking	rs2952251	Intron:MSRA	G	A	0.0164	0.003	4.240e-08	0.0619	0.0305	0.0422
	Smoking	rs2959084	Intron:PHF21A	A	G	0.0171	0.0028	9.820e-10	0.0063	0.0293	0.8309
	Smoking	rs301807	Intron:LOC102724552|RERE	G	A	0.018	0.0026	2.500e-12	0.0342	0.0271	0.2071
	Smoking	rs3098272	Intergenic	A	C	0.0178	0.0032	2.080e-08	0.0486	0.0333	0.1447
	Smoking	rs3115418	Intergenic	T	C	0.0142	0.0026	2.790e-08	0.0369	0.0269	0.1695
	Smoking	rs3172494	Utr3:IP6K2	G	T	0.0291	0.004	3.400e-13	0.0684	0.0432	0.1137
	Smoking	rs3218116	Intergenic	C	T	0.0198	0.0029	1.050e-11	0.023	0.0304	0.4491
	Smoking	rs329124	Intron:JADE2	A	G	0.0164	0.0026	1.960e-10	0.0122	0.0271	0.6541
	Smoking	rs34342129	Intergenic	T	C	0.0143	0.0025	2.130e-08	-0.0086	0.0267	0.7472
	Smoking	rs34399632	Intron:THSD7B	G	A	0.0194	0.003	1.460e-10	0.0355	0.0307	0.247
	Smoking	rs34553878	Nonsynonymous:PRRC2B	G	A	0.0247	0.0041	1.170e-09	0.0807	0.0427	0.0585
	Smoking	rs34940743	Intron:NRXN3	G	A	0.0159	0.0027	2.800e-09	0.0147	0.028	0.6009
	Smoking	rs34970111	Intron:ITPRIP	C	T	0.0146	0.0026	1.280e-08	0.0681	0.0269	0.0113
	Smoking	rs35375873	Intergenic	G	C	0.027	0.0041	3.290e-11	0.013	0.0426	0.7596
	Smoking	rs35656245	Intergenic	A	G	0.0159	0.0029	2.230e-08	-0.0023	0.0302	0.9398
	Smoking	rs357304	Intergenic	C	T	0.0167	0.0029	5.400e-09	-0.011	0.0303	0.716
	Smoking	rs359247	Intergenic	T	A	0.022	0.0027	9.890e-17	0.0272	0.0279	0.3305
	Smoking	rs359431	Intergenic	C	T	0.0142	0.0026	3.160e-08	0.011	0.027	0.6836
	Smoking	rs3740977	Intron:DGKZ	C	T	0.0195	0.0034	1.170e-08	0.01	0.0359	0.7797
	Smoking	rs3764351	Intron:PNMT	G	A	0.0147	0.0027	3.890e-08	0.0327	0.0284	0.2501
	Smoking	rs3800227	Intron:FOXO3	G	A	0.0172	0.0029	3.640e-09	0.0504	0.0307	0.1004
	Smoking	rs3810496	Intron:ZBTB46	C	T	0.0159	0.0026	1.540e-09	-0.0445	0.0276	0.107
	Smoking	rs3811038	Intron:TTL	C	T	0.0191	0.0028	1.580e-11	-0.0026	0.0301	0.9321
	Smoking	rs3820277	Intron:IGSF21	G	T	0.0188	0.0026	1.570e-13	0.0684	0.0269	0.0109
	Smoking	rs3843905	Intergenic	C	T	0.0151	0.0026	5.410e-09	0.0296	0.0274	0.2791
	Smoking	rs3847244	Intergenic	T	C	0.0187	0.0026	2.600e-13	0.0099	0.0271	0.7165
	Smoking	rs3850736	Intron:LOC102724623	G	C	0.0191	0.0026	6.430e-14	0.0274	0.0268	0.3064
	Smoking	rs3909281	Intergenic	G	T	0.0211	0.0026	1.620e-16	0.0296	0.0271	0.2745
	Smoking	rs3934797	Intergenic	G	A	0.0213	0.0033	1.120e-10	0.0597	0.034	0.0792
	Smoking	rs4044321	Intron:TENM2	A	G	0.0226	0.0027	1.750e-17	0.0242	0.0279	0.3858
	Smoking	rs4140932	Intergenic	T	A	0.014	0.0026	4.890e-08	0.0138	0.027	0.6102
	Smoking	rs42417	Intron:MCTP1	T	C	0.0169	0.0028	8.270e-10	-0.0071	0.029	0.8066
	Smoking	rs4264267	Intron:TRPC4	T	C	0.0148	0.0026	6.820e-09	-0.0047	0.0268	0.8617
	Smoking	rs4275621	Intergenic	A	G	0.0214	0.0026	3.760e-16	0.0068	0.0277	0.8053
	Smoking	rs4310804	Intron:NR2F2-AS1	C	G	0.0182	0.003	7.550e-10	0.0376	0.0311	0.2274
	Smoking	rs4326350	Intron:XKR6	C	G	0.0176	0.0026	5.160e-12	-0.0139	0.0267	0.6024
	Smoking	rs4476253	Intergenic	G	A	0.0185	0.003	5.780e-10	-0.0118	0.0314	0.7064
	Smoking	rs4543050	Intergenic	T	A	0.0222	0.0033	1.450e-11	0.0259	0.0349	0.4581
	Smoking	rs45444697	Intron:ADAM15|DCST1-AS1	G	C	0.0197	0.0031	2.720e-10	0.0037	0.0323	0.9086
	Smoking	rs4674916	Intron:CUL3	C	A	0.018	0.0027	3.060e-11	0.0602	0.0287	0.0357
	Smoking	rs4674993	Intron:NYAP2	A	G	0.024	0.0032	4.850e-14	0.0544	0.0334	0.1034
	Smoking	rs4727189	Intron:ZNF804B	C	T	0.0149	0.0027	3.000e-08	-0.0383	0.0283	0.1754
	Smoking	rs4752018	Intron:SHTN1	A	C	0.0189	0.003	4.420e-10	-0.0098	0.0318	0.7585
	Smoking	rs4759229	Intron:ERBB3	G	A	0.0156	0.0027	6.530e-09	0.0268	0.028	0.3381
	Smoking	rs4785187	Intron:ZNF423	A	G	0.02	0.0031	6.550e-11	0.0384	0.0322	0.2321
	Smoking	rs4788676	Intron:ZFHX3	T	C	0.0177	0.003	4.920e-09	0.0411	0.0319	0.1968
	Smoking	rs4790874	Intron:SMG6	T	C	0.0174	0.0026	8.430e-12	0.0235	0.027	0.3835
	Smoking	rs4818005	Intron:BRWD1	G	A	0.0204	0.0026	1.090e-14	-0.02	0.027	0.4599
	Smoking	rs4822102	Intergenic	C	T	0.0165	0.0026	2.780e-10	0.0379	0.0275	0.1673
	Smoking	rs4837631	Intron:BRINP1	C	T	0.0154	0.0026	2.030e-09	0.0452	0.0268	0.0919
	Smoking	rs4877285	Intergenic	G	A	0.0181	0.0027	2.100e-11	0.0579	0.0288	0.0448
	Smoking	rs4886207	Intron:DIAPH3	T	C	0.0162	0.0026	8.780e-10	0.0307	0.0279	0.2701
	Smoking	rs4912332	Intergenic	T	C	0.0141	0.0025	2.940e-08	0.0068	0.0268	0.7999
	Smoking	rs540860	Intergenic	G	A	0.0176	0.0026	5.750e-12	0.019	0.0268	0.4779
	Smoking	rs55786907	Intergenic	G	A	0.0194	0.0035	1.840e-08	0.0227	0.037	0.5394
	Smoking	rs55913542	Intron:BCL11B	T	G	0.0186	0.0034	3.250e-08	0.0038	0.035	0.9128
	Smoking	rs55944129	Intergenic	T	C	0.0176	0.0029	1.060e-09	-0.0019	0.0302	0.9492
	Smoking	rs56208390	Intergenic	G	A	0.0216	0.0039	2.680e-08	0.0258	0.0415	0.534
	Smoking	rs56367474	Intergenic	C	T	0.0173	0.0028	4.200e-10	0.0671	0.0288	0.0201
	Smoking	rs56902655	Intergenic	T	G	0.0219	0.0037	4.090e-09	-0.0423	0.0389	0.2771
	Smoking	rs57153235	Intron:CADM2	T	G	0.0194	0.0027	1.560e-12	-0.0195	0.0287	0.4966
	Smoking	rs58400863	Intron:LINC02497	G	A	0.0202	0.0027	4.890e-14	-0.006	0.0284	0.8315
	Smoking	rs586699	Intron:FAT3	G	A	0.0148	0.0026	7.290e-09	-0.0306	0.0269	0.2551
	Smoking	rs59537158	Intergenic	T	C	0.0225	0.0031	4.620e-13	0.0605	0.0322	0.06
	Smoking	rs6011779	Intron:CHRNA4	C	T	0.0192	0.0032	2.830e-09	0.0596	0.0342	0.0811
	Smoking	rs6050446	Nonsynonymous:ENTPD6	G	A	0.0544	0.0076	8.800e-13	-0.0402	0.0754	0.5943
	Smoking	rs6073075	Intergenic	T	A	0.0187	0.0034	2.440e-08	0.0259	0.0353	0.4639
	Smoking	rs60833441	Intergenic	A	G	0.0143	0.0026	2.280e-08	0.0185	0.0269	0.4914
	Smoking	rs61533748	Intergenic	C	T	0.0174	0.0026	2.820e-11	0.0038	0.0275	0.8904
	Smoking	rs61884449	Intron:NRXN2	T	C	0.02	0.0036	2.320e-08	0.0089	0.0376	0.8127
	Smoking	rs61886926	Intron:RPS6KA4	C	T	0.0179	0.0026	7.300e-12	-0.0158	0.0274	0.5628
	Smoking	rs619087	Intergenic	G	A	0.0143	0.0026	3.100e-08	0.0407	0.0271	0.1328
	Smoking	rs61959481	Intergenic	G	A	0.0203	0.0031	7.950e-11	0.0353	0.0348	0.3105
	Smoking	rs62007780	Intron:LINGO1	G	T	0.0159	0.0026	7.480e-10	-0.012	0.027	0.6565
	Smoking	rs62052916	Intron:LINC01572	A	T	0.0319	0.005	1.620e-10	-0.0008	0.0507	0.9874
	Smoking	rs62098013	Intron:DCC	A	G	0.0177	0.0026	2.240e-11	0.0169	0.0282	0.5488
	Smoking	rs62106258	Intergenic	T	C	0.0455	0.006	3.330e-14	0.1319	0.0622	0.0341
	Smoking	rs62137126	Intergenic	A	G	0.0237	0.0039	1.310e-09	0.0102	0.0412	0.8044
	Smoking	rs62180324	Intron:WDPCP	G	A	0.0195	0.0031	3.910e-10	-0.007	0.0323	0.8296
	Smoking	rs62193862	Intergenic	A	G	0.0238	0.0042	1.990e-08	-0.0132	0.0446	0.7679
	Smoking	rs62246017	Intron:FOXP1	G	A	0.0162	0.0027	3.030e-09	0.0104	0.0289	0.7201
	Smoking	rs62340589	Intron:GPM6A	C	G	0.0174	0.0032	4.310e-08	0.0293	0.0333	0.3797
	Smoking	rs62618693	Nonsynonymous:QSER1	C	T	0.0353	0.0063	2.090e-08	0.0609	0.0642	0.3431
	Smoking	rs6265	Nonsynonymous:BDNF	C	T	0.0293	0.0033	2.810e-19	0.0314	0.0342	0.3593
	Smoking	rs6437769	Intergenic	T	C	0.0142	0.0026	3.740e-08	-0.0193	0.0271	0.4746
	Smoking	rs6438436	Intergenic	T	C	0.0247	0.0033	5.330e-14	0.0142	0.035	0.6849
	Smoking	rs644740	Intron:OVOL1	C	T	0.0141	0.0026	3.670e-08	0.0176	0.0268	0.5112
	Smoking	rs6452785	Intron:TMEM161B-AS1	C	T	0.0269	0.0026	4.690e-26	0.0209	0.0269	0.4358
	Smoking	rs6474609	Intergenic	T	A	0.0156	0.0026	1.710e-09	0.0096	0.0273	0.7259
	Smoking	rs6497840	Intergenic	A	G	0.0228	0.0029	2.010e-15	0.0697	0.0296	0.0187
	Smoking	rs6568832	Intron:MIR548H3|MMS22L	A	G	0.0189	0.003	1.740e-10	0.0175	0.031	0.5729
	Smoking	rs67050670	Intergenic	A	G	0.0203	0.003	2.340e-11	0.0135	0.0318	0.6712
	Smoking	rs6730325	Intergenic	G	A	0.0146	0.0026	2.100e-08	-0.0195	0.0273	0.4765
	Smoking	rs6731872	Intergenic	G	T	0.0316	0.0034	5.350e-21	0.0461	0.0353	0.1919
	Smoking	rs6750107	Intron:CTNNA2	A	G	0.0146	0.0026	2.600e-08	0.0047	0.0275	0.8642
	Smoking	rs6750529	Intron:LINC01934	T	C	0.0199	0.0029	9.260e-12	0.0592	0.0304	0.0518
	Smoking	rs6756212	Intergenic	C	T	0.0339	0.0026	3.490e-40	0.0299	0.0268	0.2651
	Smoking	rs67777803	Intron:SEZ6	G	T	0.0246	0.0034	3.180e-13	0.0369	0.0354	0.2976
	Smoking	rs6782116	Intron:ROBO2	C	T	0.0147	0.0026	1.460e-08	-0.0192	0.0272	0.4793
	Smoking	rs6874731	Intron:RASGRF2	G	T	0.0153	0.0025	1.830e-09	0.0056	0.027	0.8373
	Smoking	rs6890961	Intron:TENM2	C	T	0.0193	0.0026	2.130e-13	0.001	0.0277	0.9705
	Smoking	rs6936160	Intergenic	T	C	0.0201	0.0028	4.200e-13	0.0305	0.029	0.2931
	Smoking	rs6948707	Intron:MAD1L1	G	T	0.0243	0.0026	4.240e-21	-0.0033	0.0271	0.9018
	Smoking	rs6968380	Intergenic	G	A	0.0234	0.0027	1.050e-17	-0.0044	0.0291	0.8792
	Smoking	rs6986430	Intron:RUNX1T1	T	C	0.0243	0.0031	1.990e-15	0.0495	0.032	0.1223
	Smoking	rs6993429	Intergenic	C	A	0.0191	0.0026	9.870e-14	0.022	0.0269	0.4143
	Smoking	rs7024924	Intergenic	C	T	0.0189	0.0034	1.900e-08	0.0124	0.0349	0.7225
	Smoking	rs7026534	Intron:MED27	T	G	0.0166	0.0028	2.680e-09	0.1003	0.0293	0.0006
	Smoking	rs7072776	Intergenic	A	G	0.022	0.0028	5.660e-15	0.025	0.03	0.4046
	Smoking	rs7134009	Intergenic	T	C	0.0158	0.0029	4.300e-08	0.0169	0.0298	0.5703
	Smoking	rs71367544	Intergenic	T	C	0.0206	0.0032	8.540e-11	0.054	0.0327	0.0986
	Smoking	rs71592686	Intron:ELOVL7	C	T	0.0207	0.0029	3.850e-13	0.0221	0.0298	0.4576
	Smoking	rs71602617	Intergenic	C	T	0.0178	0.0032	2.100e-08	0.0404	0.0329	0.2196
	Smoking	rs7188873	Intron:TNRC6A	G	A	0.0203	0.0026	8.460e-15	0.0324	0.0276	0.2411
	Smoking	rs7192140	Intron:GRIN2A	T	C	0.0169	0.0025	3.400e-11	0.0084	0.0269	0.7552
	Smoking	rs72780746	Intergenic	T	C	0.0258	0.0034	2.050e-14	-0.0137	0.0357	0.7013
	Smoking	rs72789626	Intron:EFNA5	T	A	0.0256	0.0037	5.130e-12	-0.0282	0.0391	0.4711
	Smoking	rs72790288	Intron:ALK	G	A	0.0455	0.0077	3.280e-09	-0.0144	0.0786	0.8544
	Smoking	rs72898831	Intergenic	A	G	0.0244	0.0035	4.140e-12	-0.0212	0.0365	0.5605
	Smoking	rs72938304	Intergenic	G	A	0.0272	0.004	1.360e-11	-0.0625	0.0418	0.1351
	Smoking	rs73008357	Intergenic	A	C	0.0223	0.004	2.440e-08	-0.0322	0.0413	0.4368
	Smoking	rs7333559	Intron:CLYBL|LOC101927437	G	A	0.0232	0.0031	5.940e-14	0.1024	0.033	0.0019
	Smoking	rs73831818	Intron:ERC2	G	A	0.032	0.0055	5.460e-09	-0.0324	0.0548	0.5551
	Smoking	rs74697736	Intergenic	A	G	0.0223	0.0028	2.430e-15	-0.0202	0.0295	0.4928
	Smoking	rs748832	Intergenic	G	A	0.0172	0.0026	6.600e-11	0.062	0.0277	0.0252
	Smoking	rs7505855	Intron:NOL4	C	T	0.017	0.0026	5.310e-11	-0.024	0.0272	0.3769
	Smoking	rs75210106	Intron:TTL	C	T	0.0187	0.0033	2.330e-08	0.0498	0.0354	0.1594
	Smoking	rs75674569	Intron:HS6ST3	G	A	0.0253	0.0043	2.580e-09	-0.0035	0.045	0.938
	Smoking	rs7585579	Intergenic	G	C	0.0204	0.0026	5.480e-15	-0.0329	0.027	0.2232
	Smoking	rs75919030	Intron:CA10	T	C	0.021	0.0029	3.350e-13	0.0282	0.0306	0.3561
	Smoking	rs7598402	Intron:NRXN1	C	G	0.0147	0.0025	7.380e-09	0.0058	0.0269	0.8285
	Smoking	rs7600835	Intergenic	G	A	0.0151	0.0027	1.800e-08	-0.0417	0.0285	0.1434
	Smoking	rs7631379	Intron:SOX2-OT	C	T	0.0208	0.0032	3.940e-11	-0.012	0.0328	0.7153
	Smoking	rs7640107	Intron:FHIT	C	T	0.0142	0.0026	3.460e-08	-0.0368	0.027	0.1741
	Smoking	rs76460663	Intergenic	C	G	0.0423	0.0064	4.150e-11	-0.0031	0.0694	0.9642
	Smoking	rs7657022	Intergenic	G	A	0.0183	0.0025	7.340e-13	0.0546	0.0268	0.0412
	Smoking	rs76608582	Intron:HDGFL2	C	A	0.0345	0.0059	4.880e-09	0.0948	0.0659	0.1506
	Smoking	rs76841737	Intergenic	C	G	0.0231	0.0042	3.260e-08	-0.0225	0.0434	0.6043
	Smoking	rs7696257	Intergenic	A	G	0.0153	0.0026	6.780e-09	-0.0527	0.028	0.0602
	Smoking	rs77215829	Intron:HECTD4	A	C	0.024	0.0038	2.020e-10	0.027	0.0396	0.4953
	Smoking	rs77283305	Intron:CHCHD3	G	A	0.0152	0.0028	3.910e-08	0.0067	0.0287	0.8145
	Smoking	rs7743165	Intergenic	G	T	0.0193	0.0025	4.150e-14	0.047	0.0267	0.0787
	Smoking	rs7802996	Intron:MAGI2	C	T	0.0209	0.0034	1.060e-09	0.0258	0.0359	0.4728
	Smoking	rs7809303	Intron:AUTS2	G	A	0.0214	0.0027	3.480e-15	-0.0086	0.0285	0.764
	Smoking	rs7836565	Intron:PXDNL	C	T	0.0155	0.0028	4.360e-08	-0.0094	0.0296	0.7504
	Smoking	rs7867822	Intron:FOCAD	A	G	0.0151	0.0027	2.760e-08	-0.0041	0.0286	0.8848
	Smoking	rs7901883	Intron:BTRC	G	A	0.0193	0.003	1.980e-10	0.016	0.0317	0.6136
	Smoking	rs7920501	Intergenic	T	A	0.0155	0.0026	1.250e-09	0.034	0.0269	0.2053
	Smoking	rs7921378	Intron:ARID5B	G	C	0.0233	0.0025	6.100e-20	0.0585	0.0269	0.0294
	Smoking	rs7929518	Intron:EED	G	A	0.0192	0.003	2.550e-10	0.026	0.0323	0.4197
	Smoking	rs7943721	Intergenic	G	A	0.0212	0.0034	3.580e-10	0.0058	0.0357	0.8705
	Smoking	rs79476395	Intergenic	G	A	0.0334	0.0049	1.040e-11	0.0738	0.051	0.1479
	Smoking	rs7969559	Intron:CPSF6	A	G	0.017	0.0028	1.530e-09	-0.0531	0.0299	0.0758
	Smoking	rs8005334	Intron:NRXN3	G	T	0.0167	0.0027	3.440e-10	0.0054	0.0277	0.8462
	Smoking	rs8027457	Intron:IGF1R	C	T	0.0153	0.0025	1.880e-09	0.025	0.0267	0.3485
	Smoking	rs8050598	Intergenic	T	C	0.0187	0.0029	1.760e-10	-0.0049	0.0316	0.8757
	Smoking	rs8083764	Intron:DCC	G	T	0.016	0.0028	7.970e-09	0.0218	0.0288	0.4501
	Smoking	rs8096225	Intron:MIR924HG	C	A	0.0155	0.0028	2.630e-08	-0.0363	0.029	0.2104
	Smoking	rs8103660	Intron:ELL	C	T	0.0158	0.0027	3.030e-09	0.0095	0.0279	0.7324
	Smoking	rs876793	Intron:RYR2	T	C	0.0179	0.0027	5.690e-11	0.0007	0.0281	0.9806
	Smoking	rs910912	Intergenic	T	C	0.0168	0.0029	7.820e-09	0.0545	0.0301	0.07
	Smoking	rs925524	Synonymous:MAST2	G	A	0.0156	0.0028	2.940e-08	-0.0174	0.0295	0.5541
	Smoking	rs9288999	Intron:ZBTB20	A	G	0.0174	0.0029	1.500e-09	-0.009	0.031	0.7724
	Smoking	rs9302604	Intergenic	G	A	0.0187	0.0026	3.290e-13	-0.0004	0.0269	0.9894
	Smoking	rs9323328	Intergenic	A	G	0.0142	0.0026	2.550e-08	0.0387	0.0269	0.1501
	Smoking	rs9331343	Intron:TMEM242	T	C	0.0141	0.0026	3.900e-08	0.021	0.0271	0.4395
	Smoking	rs9423279	Intergenic	C	G	0.0186	0.0027	3.060e-12	0.0167	0.0287	0.5598
	Smoking	rs951740	Intron:PTPRF	A	G	0.0295	0.0026	3.820e-29	0.0113	0.0276	0.6828
	Smoking	rs9538162	Intergenic	C	T	0.0174	0.0026	1.760e-11	0.0029	0.0271	0.9152
	Smoking	rs9540731	Intron:PCDH9	C	T	0.0177	0.0025	3.420e-12	0.0087	0.0267	0.7439
	Smoking	rs9545155	Intergenic	T	C	0.0161	0.0026	3.040e-10	0.0155	0.0268	0.5611
	Smoking	rs9627272	Intergenic	G	C	0.0155	0.0026	2.420e-09	-0.0191	0.0274	0.4866
	Smoking	rs963354	Intergenic	A	C	0.015	0.0027	4.210e-08	-0.0299	0.0286	0.2945
	Smoking	rs9787523	Intron:SORCS3	T	C	0.0156	0.0026	1.420e-09	-0.0059	0.0275	0.831
	Smoking	rs9826984	Intergenic	G	A	0.0141	0.0026	3.870e-08	0.03	0.0268	0.2626
	Smoking	rs9841807	Intergenic	T	C	0.0163	0.0029	1.350e-08	0.0376	0.0299	0.2097
	Smoking	rs9850597	Intergenic	G	A	0.0186	0.0033	1.650e-08	-0.0149	0.0346	0.6657
	Smoking	rs986714	Intergenic	A	T	0.016	0.0026	4.130e-10	-0.0116	0.0269	0.6672
	Smoking	rs9922607	Intergenic	C	T	0.0222	0.0032	3.420e-12	0.0034	0.033	0.917
	Smoking	rs9936784	Intergenic	G	T	0.014	0.0026	4.330e-08	0.0511	0.0268	0.0563
	Smoking	rs9941217	Intergenic	C	G	0.0186	0.0027	3.500e-12	0.0198	0.0279	0.4783
	Smoking	rs9987376	Intergenic	T	G	0.0205	0.0026	2.010e-15	0.0053	0.0271	0.8461
	Alcohol	rs10004020	Intergenic	A	G	0.0091	0.0016	2.43e-08	0.0006	0.0297	0.982678
	Alcohol	rs10028756	Intergenic	G	A	0.0186	0.0022	1.16e-17	0.0197	0.0396	0.618814
	Alcohol	rs10085696	Intron:AUTS2	A	G	0.0114	0.0019	1.12e-09	0.0314	0.0344	0.362061
	Alcohol	rs10236149	Intron:ARPC1B	A	G	0.0135	0.0022	1.18e-09	0.0773	0.0403	0.0551737
	Alcohol	rs10438820	Intron:RPTOR	T	C	0.009	0.0016	1.76e-08	-0.0076	0.0291	0.793657
	Alcohol	rs10506274	Intron:ACSS3	G	T	0.009	0.0015	5.78e-10	-0.0552	0.0267	0.0388872
	Alcohol	rs10750025	Intergenic	T	C	0.0103	0.0016	4.89e-11	0.0694	0.0288	0.0159738
	Alcohol	rs10753661	Intergenic	G	A	0.0086	0.0016	3.76e-08	0.0128	0.0288	0.655781
	Alcohol	rs10876188	Intron:SLC4A8	C	T	0.008	0.0015	4.84e-08	0.0044	0.0268	0.870555
	Alcohol	rs10978550	Intergenic	T	C	0.0117	0.0018	7.15e-11	0.0075	0.0333	0.822001
	Alcohol	rs11030084	Intron:BDNF-AS|LINC00678	C	T	0.0106	0.0019	1.72e-08	0.0101	0.0344	0.769516
	Alcohol	rs1104608	Intergenic	G	C	0.011	0.0015	1.05e-13	-0.0169	0.0273	0.536039
	Alcohol	rs1123285	Intron:OTX2	C	G	0.0089	0.0015	8.14e-09	0.0298	0.0287	0.29942
	Alcohol	rs113443718	Intron:SEZ6L2	G	A	0.0102	0.0016	1.19e-10	-0.0142	0.029	0.624338
	Alcohol	rs11625650	Intron:KIF26A	G	A	0.0096	0.0017	2.89e-08	-0.0141	0.0313	0.652258
	Alcohol	rs11692435	Nonsynonymous:ACTR1B	A	G	0.0174	0.0026	2.53e-11	-0.0017	0.0512	0.973132
	Alcohol	rs11739827	Intron:TENM2	G	T	0.0084	0.0015	1.18e-08	0.0018	0.0271	0.946724
	Alcohol	rs11940694	Intron:KLB	G	A	0.0259	0.0015	3.03e-68	-0.0177	0.0276	0.52172
	Alcohol	rs12088813	Intron:PDE4B	A	C	0.0093	0.0016	1.58e-08	0.0206	0.03	0.492084
	Alcohol	rs1217091	Intergenic	C	T	0.0122	0.0019	7.05e-11	0.0094	0.0342	0.783736
	Alcohol	rs1229984	Nonsynonymous:ADH1B	C	T	0.1505	0.0039	<2,2e-308	-0.0175	0.0869	0.840153
	Alcohol	rs12499107	Intergenic	G	A	0.0127	0.0022	4.45e-09	0.0071	0.0393	0.85715
	Alcohol	rs1260326	Nonsynonymous:GCKR	C	T	0.0209	0.0015	8.05e-45	0.0173	0.0273	0.527365
	Alcohol	rs12651313	Intergenic	C	G	0.0086	0.0015	3.79e-09	-0.0302	0.027	0.263257
	Alcohol	rs12655091	Intergenic	G	A	0.0083	0.0015	1.25e-08	-0.0272	0.0268	0.310757
	Alcohol	rs12795042	Intron:LOC646522	A	C	0.0083	0.0015	3.25e-08	0.0032	0.0279	0.907577
	Alcohol	rs12907323	Intron:AGBL1	G	A	0.0085	0.0015	9.93e-09	-0.0468	0.0273	0.0862225
	Alcohol	rs13024996	Intron:ARHGAP15	C	A	0.0109	0.0015	5.72e-13	-0.0081	0.0277	0.771163
	Alcohol	rs13032049	Intron:WDPCP	G	A	0.0102	0.0016	3e-10	0.0021	0.0298	0.94366
	Alcohol	rs13066454	Intergenic	C	T	0.0088	0.0015	4.13e-09	-0.0597	0.0273	0.0287177
	Alcohol	rs13094887	Intergenic	A	T	0.0103	0.0016	8.57e-11	0.0123	0.0292	0.672705
	Alcohol	rs13107325	Nonsynonymous:SLC39A8	C	T	0.0275	0.0028	1.53e-22	0.0119	0.0505	0.81382
	Alcohol	rs13250583	Intergenic	C	T	0.0097	0.0018	4.7e-08	0.0318	0.0327	0.331153
	Alcohol	rs13383034	Intron:LINC01833	T	C	0.0149	0.0016	6.31e-22	0.0043	0.029	0.880843
	Alcohol	rs17029090	Synonymous:C4orf17	A	G	0.0491	0.0052	4.75e-21	-0.0726	0.0968	0.453107
	Alcohol	rs1713676	Intergenic	A	G	0.008	0.0015	4.29e-08	0.0973	0.0268	0.00028096
	Alcohol	rs17177078	Intron:TNRC6A	C	T	0.0223	0.003	1.27e-13	-0.0565	0.0585	0.334851
	Alcohol	rs17665139	Intergenic	C	T	0.0116	0.002	1.59e-08	0.029	0.0375	0.440653
	Alcohol	rs2011092	Intron:ZBTB38	T	C	0.0089	0.0015	7.35e-09	0.0382	0.0282	0.175294
	Alcohol	rs2165670	Intergenic	A	G	0.0231	0.0024	1.67e-22	-0.1034	0.044	0.0188609
	Alcohol	rs2178197	Intron:GPN1	A	G	0.0088	0.0015	2.45e-09	-0.0086	0.0271	0.751171
	Alcohol	rs2180870	Intron:ARID4A	T	C	0.0122	0.0021	1.12e-08	-0.0806	0.0398	0.0429298
	Alcohol	rs2472297	Intergenic	T	C	0.0106	0.0017	3.1e-10	0.0343	0.0303	0.258017
	Alcohol	rs2764771	Intergenic	A	G	0.0099	0.0016	4.02e-10	-0.0424	0.0292	0.146273
	Alcohol	rs281379	Intergenic	A	G	0.0137	0.0015	4.91e-21	-0.0445	0.0269	0.0976366
	Alcohol	rs2854334	Intergenic	G	A	0.0092	0.0015	7.51e-10	0.0036	0.0276	0.896986
	Alcohol	rs28601761	Intergenic	G	C	0.0091	0.0015	7.17e-10	-0.0154	0.0274	0.57345
	Alcohol	rs28680958	Intron:ZBTB37	G	A	0.011	0.0018	5.13e-10	0.0447	0.0324	0.167306
	Alcohol	rs28929474	Nonsynonymous:SERPINA1	C	T	0.0368	0.0054	1.34e-11	0.0454	0.0957	0.635513
	Alcohol	rs35034355	Intron:ORC5	G	A	0.0081	0.0015	2.87e-08	0.0218	0.0267	0.414923
	Alcohol	rs36052336	Intron:ADH1C	A	G	0.0184	0.003	1.23e-09	0.0517	0.0549	0.34643
	Alcohol	rs3748034	Nonsynonymous:HGFAC	G	T	0.0117	0.0021	1.67e-08	-0.0871	0.0384	0.0232737
	Alcohol	rs378421	Intergenic	G	A	0.0112	0.0015	4.83e-14	-0.0746	0.0273	0.00624578
	Alcohol	rs3803800	Nonsynonymous:TNFSF12-TNFSF13|TNFSF13	G	A	0.0114	0.0018	1.5e-10	-0.0154	0.0327	0.637618
	Alcohol	rs3809162	Intergenic	G	A	0.0091	0.0015	1.19e-09	0.0301	0.0272	0.268762
	Alcohol	rs4092465	Intergenic	A	G	0.0083	0.0015	4.39e-08	0.0021	0.0282	0.939337
	Alcohol	rs4501255	Intron:BEND4	G	C	0.0107	0.0017	4.83e-10	0.0109	0.0313	0.727591
	Alcohol	rs4548913	Intron:SRR	G	A	0.0084	0.0015	3.11e-08	-0.0135	0.028	0.629628
	Alcohol	rs4690727	Intron:INPP4B	G	C	0.0108	0.0016	2.43e-11	-0.008	0.03	0.789068
	Alcohol	rs4699791	Intergenic	A	G	0.0186	0.0025	6.58e-14	0.0175	0.045	0.697285
	Alcohol	rs4815364	Intron:ACSS1	A	G	0.0086	0.0015	1.02e-08	0.0085	0.0274	0.757906
	Alcohol	rs4842786	Intergenic	G	A	0.0088	0.0015	2.73e-09	-0.0048	0.0271	0.859425
	Alcohol	rs4916723	Intron:LINC00461	A	C	0.01	0.0015	1.72e-11	-0.014	0.0274	0.607822
	Alcohol	rs4938230	Intergenic	A	C	0.0128	0.002	1.48e-10	0.0602	0.0375	0.10864
	Alcohol	rs500321	Intergenic	A	T	0.0097	0.0017	4.92e-09	-0.0186	0.03	0.535242
	Alcohol	rs5024204	Intron:PTGER3	T	A	0.0097	0.0016	2.55e-09	0.0328	0.0302	0.277329
	Alcohol	rs55872084	Intron:SGCD	T	G	0.01	0.0017	6.32e-09	-0.0508	0.0311	0.103188
	Alcohol	rs55932213	Intergenic	G	A	0.0095	0.0017	9.55e-09	0.0162	0.0313	0.605654
	Alcohol	rs56030824	Intron:SPI1	G	A	0.0116	0.0016	1.15e-13	0.07	0.0285	0.0142227
	Alcohol	rs561222871	Intron:ADH1C	C	T	0.0388	0.0036	6.56e-27	0.8226	1.0187	0.419376
	Alcohol	rs56337305	Intergenic	T	C	0.0096	0.0015	1.63e-10	0.0224	0.0277	0.417765
	Alcohol	rs58107686	Intron:PHC2	C	A	0.0097	0.0016	7.79e-10	0.0093	0.0285	0.745114
	Alcohol	rs60654199	Intron:RASA2	C	A	0.0167	0.003	2.85e-08	0.0054	0.0533	0.919916
	Alcohol	rs62044525	Intergenic	C	G	0.0122	0.0019	1.03e-10	0.0269	0.0342	0.431186
	Alcohol	rs62250685	Intron:CADM2	A	G	0.0144	0.0015	1.05e-21	-0.0405	0.0275	0.140177
	Alcohol	rs6460047	Intergenic	C	T	0.0116	0.0018	9.69e-11	0.0289	0.033	0.380277
	Alcohol	rs6787172	Intron:RSRC1	T	G	0.008	0.0015	4.27e-08	0.0066	0.0269	0.805341
	Alcohol	rs682011	Intergenic	C	T	0.0082	0.0015	2.22e-08	0.0229	0.0269	0.393323
	Alcohol	rs6951574	Intergenic	C	T	0.0132	0.0015	1.58e-19	0.0413	0.027	0.126259
	Alcohol	rs705687	Intergenic	A	G	0.0109	0.0018	8.15e-10	0.0216	0.0321	0.500309
	Alcohol	rs7074871	Intergenic	G	A	0.0094	0.0017	1.86e-08	0.0425	0.0305	0.163785
	Alcohol	rs7185555	Intergenic	G	C	0.0111	0.002	4.24e-08	-0.0444	0.0366	0.224391
	Alcohol	rs72859280	Intergenic	T	G	0.0229	0.0039	4.44e-09	-0.01	0.0709	0.887725
	Alcohol	rs74664784	Intron:CADM2	T	C	0.0127	0.0016	1.58e-14	0.0568	0.6888	0.934279
	Alcohol	rs7682824	Intergenic	T	C	0.0084	0.0015	2.77e-08	0.0412	0.0378	0.275865
	Alcohol	rs77165542	Intergenic	C	T	0.026	0.004	5.63e-11	0.122	0.0731	0.0951189
	Alcohol	rs79139602	Intron:C4orf17	T	A	0.0603	0.0051	1.8e-32	0.0288	0.095	0.761952
	Alcohol	rs7950166	Intron:TRIM66	C	T	0.0098	0.0015	9.89e-11	0.0075	0.0279	0.789225
	Alcohol	rs79616692	Intron:LINC01572	C	G	0.0163	0.0024	4.11e-12	-0.0318	0.0433	0.461603
	Alcohol	rs823114	Intergenic	A	G	0.0088	0.0015	2.31e-09	0.0218	0.0268	0.417111
	Alcohol	rs828867	Utr3:TET3	A	G	0.0088	0.0015	2.15e-09	0.0222	0.0273	0.416177
	Alcohol	rs9607814	Intergenic	C	A	0.0102	0.0019	4.31e-08	0.0125	0.0339	0.71127
	Alcohol	rs9838144	Intron:CPNE4	G	C	0.01	0.0018	2.65e-08	0.0121	0.033	0.713219
	Alcohol	rs9950000	Intron:TCF4	C	T	0.0091	0.0015	9.38e-10	-0.0168	0.0275	0.541701
	Beta, beta coefficient; EA, effect allele; OA, other allele; SE, standard error; SNP, single nucleotide polymorphism.

## Sheet: UKBB_Breast
	Summary statistics for the associations of the smoking- and alcohol-associated SNPs with these exposures and breast cancer in UK Biobank
						Summary statistics for exposure			Summary statistics for cancer
	Phenotype	SNP	Gene	EA	OA	Beta	SE	p value	Beta	SE	p value
	Smoking	rs10042827	Intron:RANBP17	C	T	0.0167	0.0027	9.410e-10	0.002	0.0136	0.8807
	Smoking	rs1004787	Intron:LINC01833	A	G	0.0284	0.0026	1.110e-28	0.0055	0.0127	0.6672
	Smoking	rs10060196	Intergenic	A	C	0.0183	0.0026	1.290e-12	0.0178	0.0128	0.1631
	Smoking	rs1008078	Intergenic	T	C	0.0228	0.0026	1.630e-18	0.0084	0.0129	0.5169
	Smoking	rs1022376	Intergenic	T	C	0.0147	0.0026	1.660e-08	-0.0133	0.0126	0.292
	Smoking	rs1022528	Intron:PTGER3	A	G	0.0174	0.0027	8.480e-11	-0.0115	0.0133	0.3876
	Smoking	rs10233018	Intergenic	G	A	0.0246	0.0025	4.770e-22	-0.0084	0.0126	0.5062
	Smoking	rs10272990	Intergenic	T	C	0.0209	0.0027	1.270e-14	-0.0046	0.0134	0.7311
	Smoking	rs10279261	Intron:EXOC4	G	A	0.0189	0.0026	6.050e-13	-0.0044	0.013	0.7356
	Smoking	rs1030015	Intron:MAGI2	T	G	0.0143	0.0026	2.150e-08	-0.0099	0.0126	0.4298
	Smoking	rs10446419	Intergenic	A	G	0.0196	0.0031	5.050e-10	-0.0165	0.0156	0.291
	Smoking	rs10490159	Intron:LOC730100	T	C	0.0172	0.0026	3.860e-11	0.0101	0.0129	0.4302
	Smoking	rs1050847	Utr3:ZCCHC14	C	T	0.0148	0.0026	7.370e-09	-0.0161	0.0128	0.2075
	Smoking	rs1059490	Utr3:HIST1H2BD	T	C	0.0186	0.0026	2.160e-12	-0.0065	0.013	0.6187
	Smoking	rs10698713	Intron:TULP4	G	A	0.0335	0.0056	2.380e-09	-0.0134	0.027	0.6206
	Smoking	rs10789369	Intergenic	A	G	0.0234	0.0026	3.390e-19	-0.0045	0.013	0.7274
	Smoking	rs10805858	Intergenic	T	A	0.0181	0.0027	1.880e-11	-0.0069	0.0134	0.6054
	Smoking	rs10853981	Intergenic	A	G	0.0148	0.0027	4.880e-08	-0.0301	0.0134	0.0242
	Smoking	rs10858334	Utr3:OLFM1	G	C	0.0229	0.0038	1.180e-09	-0.015	0.0181	0.4066
	Smoking	rs10873871	Intron:ST6GALNAC3	G	A	0.0175	0.0031	2.820e-08	-0.016	0.0154	0.2981
	Smoking	rs10885480	Intron:NRAP	T	C	0.0187	0.0028	3.830e-11	-0.0199	0.014	0.1545
	Smoking	rs10905461	Intergenic	T	C	0.0164	0.0029	2.360e-08	0.0053	0.0144	0.7108
	Smoking	rs10914684	Intron:PHC2	G	A	0.0158	0.0027	6.320e-09	0.0264	0.0134	0.0492
	Smoking	rs10935779	Intron:RNF13	C	T	0.0143	0.0026	2.950e-08	-0.0037	0.0127	0.7727
	Smoking	rs10945141	Intron:ADGRB3	A	G	0.0181	0.0029	3.590e-10	0.0016	0.0143	0.9087
	Smoking	rs10953957	Intergenic	A	G	0.0144	0.0026	3.660e-08	0.0117	0.0131	0.3697
	Smoking	rs10966092	Intron:ELAVL2	T	C	0.0205	0.0029	1.120e-12	0.004	0.0144	0.7838
	Smoking	rs10969352	Intergenic	A	T	0.0143	0.0025	1.820e-08	-0.0056	0.0126	0.659
	Smoking	rs11057005	Intron:LMO3	A	G	0.0157	0.0026	9.120e-10	-0.0171	0.0128	0.1805
	Smoking	rs1106363	Intron:NTM	T	C	0.0174	0.0027	9.200e-11	0.0164	0.0134	0.2218
	Smoking	rs11076962	Intergenic	C	T	0.0183	0.0028	1.200e-10	0.0089	0.014	0.5258
	Smoking	rs11078713	Intron:CHD3	A	G	0.0146	0.0026	1.590e-08	0.0041	0.0128	0.748
	Smoking	rs1108130	Exon:LINC00554	A	T	0.0239	0.0031	1.570e-14	-0.0267	0.0157	0.0891
	Smoking	rs1109480	Intron:CABP1	G	A	0.0167	0.0026	1.840e-10	0.0319	0.013	0.0141
	Smoking	rs11128203	Intron:FOXP1	A	T	0.0204	0.0026	1.290e-15	-0.0092	0.0127	0.4653
	Smoking	rs11162019	Intergenic	C	T	0.0155	0.0026	5.060e-09	-0.0323	0.0131	0.0138
	Smoking	rs1116690	Intron:INPP4B	G	A	0.0163	0.0029	2.160e-08	-0.0009	0.0145	0.9508
	Smoking	rs11191269	Intron:GBF1	G	C	0.0176	0.0032	4.610e-08	0.0006	0.0157	0.9692
	Smoking	rs11192347	Intron:SORCS3	G	A	0.0265	0.0043	6.150e-10	0.0113	0.0202	0.5772
	Smoking	rs11258417	Intron:BEND7	C	T	0.0145	0.0026	2.710e-08	-0.0046	0.0129	0.7227
	Smoking	rs1126757	Synonymous:IL11	T	C	0.0142	0.0026	2.920e-08	0.0295	0.0126	0.0198
	Smoking	rs112725451	Intergenic	T	C	0.0261	0.0034	1.650e-14	-0.0103	0.017	0.5462
	Smoking	rs112913817	Intergenic	G	A	0.0781	0.012	9.280e-11	0.1191	0.0652	0.068
	Smoking	rs113230003	Intron:PGPEP1	G	A	0.0189	0.0029	1.050e-10	0.0117	0.0145	0.4195
	Smoking	rs1139897	Nonsynonymous:RHOT2	G	A	0.0241	0.003	1.770e-15	-0.0349	0.0151	0.0208
	Smoking	rs114976176	Intron:SH3YL1	A	C	0.0155	0.0027	6.040e-09	-0.0316	0.0132	0.0166
	Smoking	rs1150668	Intron:ZNF192P1	T	G	0.0185	0.0026	8.540e-13	-0.0184	0.0127	0.148
	Smoking	rs11587399	Intergenic	A	T	0.0178	0.0031	7.250e-09	-0.0158	0.0154	0.3033
	Smoking	rs11594623	Intergenic	C	T	0.0274	0.003	7.450e-20	-0.0138	0.0146	0.3429
	Smoking	rs1160685	Intron:GRID2	G	C	0.0153	0.0026	2.310e-09	0.0049	0.0127	0.6974
	Smoking	rs11611651	Intron:GOLGA3	A	G	0.0271	0.0045	2.050e-09	0.0113	0.0223	0.6134
	Smoking	rs11642231	Intron:SPG7	G	A	0.0156	0.0026	3.440e-09	-0.0129	0.013	0.3207
	Smoking	rs11651955	Intergenic	G	A	0.014	0.0025	3.740e-08	-0.0309	0.0126	0.0141
	Smoking	rs11678980	Exon:LINC01806	A	G	0.0177	0.0026	5.190e-12	-0.0491	0.0131	0.0002
	Smoking	rs11692435	Nonsynonymous:ACTR1B	A	G	0.0251	0.0046	4.470e-08	-0.0007	0.0238	0.9771
	Smoking	rs11713899	Intron:CNTN4	C	A	0.0187	0.0034	3.150e-08	-0.0071	0.0167	0.6683
	Smoking	rs1173461	Intergenic	T	C	0.0166	0.0027	9.510e-10	0.0098	0.0134	0.4685
	Smoking	rs117657830	Intergenic	A	G	0.0378	0.0064	3.180e-09	-0.0783	0.0305	0.0102
	Smoking	rs11766326	Intron:IMMP2L	T	C	0.0175	0.0026	1.790e-11	-0.0058	0.0126	0.6463
	Smoking	rs11768481	Intron:DLX6-AS1	C	A	0.0186	0.0027	5.230e-12	0.007	0.0134	0.6008
	Smoking	rs117734003	Intron:SYT3	C	G	0.0303	0.0051	2.570e-09	0.0038	0.0255	0.8825
	Smoking	rs11783093	Intergenic	C	T	0.0471	0.0035	2.070e-41	-0.0139	0.0172	0.4214
	Smoking	rs11791671	Intron:RFX3	T	C	0.0279	0.0051	4.240e-08	0.0105	0.025	0.674
	Smoking	rs118202	Intron:REV3L	G	T	0.0367	0.0033	1.900e-29	-0.0068	0.0163	0.6742
	Smoking	rs11872397	Intron:ZNF407	G	A	0.0171	0.0029	5.200e-09	0.0009	0.0145	0.9517
	Smoking	rs1187820	Intergenic	C	T	0.0143	0.0026	2.690e-08	0.0169	0.0128	0.1867
	Smoking	rs11889814	Intergenic	A	C	0.021	0.0038	3.440e-08	-0.0282	0.0188	0.1335
	Smoking	rs11956866	Intergenic	T	G	0.0148	0.0026	7.820e-09	0.0047	0.0127	0.712
	Smoking	rs12022778	Intron:ELAVL4	C	A	0.0268	0.0032	3.180e-17	-0.0004	0.0155	0.9819
	Smoking	rs12027999	Intron:UBAP2L	T	C	0.0244	0.0039	5.330e-10	0.0194	0.019	0.3082
	Smoking	rs12053870	Intron:LOC105374060	G	T	0.0156	0.0026	1.020e-09	0.0119	0.0127	0.3495
	Smoking	rs12130857	Intron:CAMTA1	G	A	0.018	0.0027	3.650e-11	0.0114	0.0134	0.3971
	Smoking	rs12195240	Intergenic	A	G	0.0249	0.0028	1.080e-18	-0.0121	0.014	0.3869
	Smoking	rs12244388	Intron:AS3MT|BORCS7-ASMT	A	G	0.0258	0.0027	4.310e-22	0.0057	0.0133	0.667
	Smoking	rs12442563	Intergenic	G	T	0.0232	0.0031	3.130e-14	-0.0035	0.0151	0.8174
	Smoking	rs12474587	Intron:SLC4A10	T	G	0.0242	0.0026	4.830e-21	-0.0012	0.0127	0.9275
	Smoking	rs12517438	Intergenic	G	T	0.0154	0.0026	1.890e-09	-0.0047	0.0127	0.7113
	Smoking	rs12530388	Utr5:ASCC3	A	C	0.0184	0.0025	5.830e-13	-0.0043	0.0126	0.7341
	Smoking	rs12563365	Intron:ACTN2	A	G	0.0166	0.0026	1.050e-10	-0.0199	0.0127	0.1176
	Smoking	rs12633090	Intergenic	G	C	0.023	0.0033	3.160e-12	-0.0062	0.0163	0.7026
	Smoking	rs12642744	Intergenic	G	T	0.0166	0.003	2.820e-08	-0.0275	0.0144	0.0551
	Smoking	rs12714017	Intergenic	C	T	0.0154	0.0026	3.650e-09	0.0159	0.0126	0.2071
	Smoking	rs12739243	Intron:SYT14	T	C	0.0213	0.0031	4.450e-12	0.0129	0.0153	0.3989
	Smoking	rs12740789	Intergenic	G	A	0.0285	0.0033	1.180e-17	0.0075	0.016	0.6375
	Smoking	rs12755632	Intergenic	A	G	0.0154	0.0027	1.930e-08	-0.0387	0.0135	0.0041
	Smoking	rs12855717	Intergenic	T	C	0.0155	0.0026	1.220e-09	0.0126	0.0127	0.3195
	Smoking	rs12878369	Intergenic	A	C	0.0174	0.0026	1.600e-11	-0.0081	0.0128	0.5262
	Smoking	rs12918191	Intergenic	A	G	0.0197	0.003	3.140e-11	0.0168	0.0146	0.2519
	Smoking	rs1291821	Intron:CELF2|CELF2-AS2	G	A	0.0145	0.0026	1.390e-08	-0.0023	0.0127	0.8554
	Smoking	rs13007361	Intergenic	A	G	0.0175	0.0031	2.290e-08	0.0124	0.0155	0.4232
	Smoking	rs13066050	Intergenic	T	C	0.0188	0.0031	1.930e-09	0.0103	0.0156	0.5084
	Smoking	rs13109980	Intron:MAML3	G	A	0.0222	0.0027	3.370e-16	-0.022	0.0135	0.1021
	Smoking	rs13110073	Intron:TTC29	T	C	0.0246	0.0026	3.240e-21	0.0092	0.0129	0.4782
	Smoking	rs13237637	Intron:SDK1	G	C	0.0237	0.0025	1.540e-20	-0.0224	0.0126	0.0764
	Smoking	rs13261666	Intron:TOX	G	T	0.02	0.0025	4.360e-15	0.0083	0.0126	0.509
	Smoking	rs13319205	Intron:SMARCC1	A	T	0.0165	0.0028	3.770e-09	0.0084	0.0143	0.5595
	Smoking	rs13392222	Intron:AFF3	A	C	0.0234	0.0037	1.930e-10	0.0185	0.0182	0.3099
	Smoking	rs13437771	Intron:ZNF789	A	G	0.0271	0.0035	1.390e-14	0.0087	0.0174	0.6168
	Smoking	rs1373178	Intron:DCC	T	G	0.0203	0.0026	4.160e-15	0.0063	0.0129	0.6261
	Smoking	rs1381287	Intergenic	T	C	0.018	0.0026	1.810e-12	0.0019	0.0127	0.879
	Smoking	rs1381775	Intergenic	T	C	0.0156	0.0028	2.790e-08	0.0096	0.0139	0.4892
	Smoking	rs1385108	Intergenic	T	C	0.0187	0.003	3.840e-10	0.0116	0.0148	0.4331
	Smoking	rs1389171	Intergenic	T	A	0.0175	0.003	4.450e-09	0.0163	0.0148	0.2698
	Smoking	rs13906	Utr3:MCRS1	C	T	0.0245	0.0041	1.980e-09	-0.0151	0.0204	0.4572
	Smoking	rs139896	Intron:POLR2F	C	T	0.0154	0.0027	7.140e-09	0.0308	0.0132	0.0192
	Smoking	rs1413119	Intergenic	C	T	0.0153	0.0026	4.770e-09	0.0188	0.0129	0.144
	Smoking	rs1435479	Intron:GRID2	T	G	0.0164	0.0028	5.680e-09	-0.0112	0.0139	0.4185
	Smoking	rs1435672	Intergenic	C	T	0.0141	0.0026	3.820e-08	0.0047	0.0127	0.7128
	Smoking	rs1445649	Intron:KCNJ3	C	T	0.0206	0.0026	8.480e-16	0.019	0.0126	0.1319
	Smoking	rs1449012	Intron:IQCJ-SCHIP1|SCHIP1	C	T	0.0154	0.0026	1.770e-09	-0.0022	0.0127	0.8618
	Smoking	rs147052174	Nonsynonymous:FAM163A	T	G	0.0623	0.0098	2.300e-10	-0.0677	0.0469	0.1488
	Smoking	rs1514176	Intron:FPGT-TNNI3K|TNNI3K	G	A	0.0193	0.0026	7.670e-14	-0.0368	0.0127	0.0039
	Smoking	rs1518393	Intron:VRK2	C	A	0.0169	0.0026	1.300e-10	-0.0176	0.0131	0.1777
	Smoking	rs1549979	Intron:CADM2	C	T	0.0245	0.0026	8.800e-21	-0.015	0.013	0.2462
	Smoking	rs1555445	Upstream:NOL4L-DT	T	A	0.0188	0.0027	7.750e-12	0.0342	0.0137	0.0123
	Smoking	rs1561112	Intron:LRGUK	T	C	0.0152	0.0026	3.840e-09	-0.017	0.0128	0.1843
	Smoking	rs160631	Intron:ICK	T	G	0.0173	0.0029	1.870e-09	-0.0147	0.0143	0.3058
	Smoking	rs1632941	Intron:HLA-G	T	C	0.0158	0.0026	6.670e-10	0.0065	0.0126	0.6046
	Smoking	rs16826827	Intergenic	T	C	0.0222	0.0039	9.170e-09	0.0013	0.019	0.9473
	Smoking	rs16828799	Intron:NLGN1	T	G	0.0198	0.0035	1.830e-08	-0.0104	0.0175	0.5518
	Smoking	rs1713676	Intergenic	A	G	0.0167	0.0026	5.380e-11	-0.0051	0.0126	0.6866
	Smoking	rs1714521	Intron:LOC100996447	A	C	0.0163	0.0026	3.070e-10	0.0125	0.0128	0.3283
	Smoking	rs17165769	Intron:FBXL17	G	A	0.0159	0.0026	9.560e-10	-0.0024	0.0129	0.8556
	Smoking	rs17197663	Utr5:POSTN	G	A	0.0216	0.0039	2.060e-08	-0.0169	0.0187	0.3684
	Smoking	rs1722666	Intergenic	T	C	0.0161	0.0029	2.170e-08	0.0077	0.0141	0.5834
	Smoking	rs17229285	Intergenic	C	T	0.0155	0.0025	1.270e-09	-0.0115	0.0126	0.3616
	Smoking	rs1733760	Intron:PCDH15	C	T	0.0148	0.0025	6.700e-09	-0.0024	0.0126	0.8462
	Smoking	rs1737329	Intergenic	G	C	0.017	0.0029	5.080e-09	0.0122	0.0143	0.3922
	Smoking	rs17554906	Intergenic	C	G	0.0142	0.0026	3.140e-08	0.0055	0.0127	0.6656
	Smoking	rs1759433	Intron:GAPVD1	A	G	0.0154	0.0026	1.690e-09	-0.0142	0.0126	0.2605
	Smoking	rs17616642	Intron:LINC01122	A	G	0.0166	0.003	2.100e-08	-0.0126	0.0146	0.3887
	Smoking	rs17692129	Intron:NSF	T	C	0.0196	0.0027	4.570e-13	0.0033	0.0133	0.8025
	Smoking	rs1772572	Intergenic	C	A	0.0169	0.0027	5.620e-10	0.0236	0.0134	0.0782
	Smoking	rs1799068	Intergenic	T	G	0.0166	0.0026	2.590e-10	-0.0204	0.0129	0.114
	Smoking	rs1811739	Intron:LINC02288	A	G	0.0183	0.003	5.970e-10	-0.0326	0.0148	0.0271
	Smoking	rs181508347	Intergenic	G	T	0.0811	0.013	4.950e-10	0.1354	0.0654	0.0385
	Smoking	rs1834306	Intron:MIR100HG	A	G	0.0145	0.0026	1.960e-08	0.0014	0.0129	0.9116
	Smoking	rs1863161	Intergenic	A	G	0.0153	0.0026	2.340e-09	0.0192	0.0127	0.1307
	Smoking	rs1889571	Intron:ADGRB2	G	T	0.0222	0.0038	4.190e-09	0.0052	0.0189	0.7824
	Smoking	rs1901477	Intergenic	G	A	0.0304	0.0026	2.070e-31	-0.0121	0.0126	0.3379
	Smoking	rs1910236	Intergenic	A	G	0.0146	0.0026	9.910e-09	0.0078	0.0126	0.5383
	Smoking	rs1927901	Intergenic	T	C	0.0142	0.0026	3.100e-08	0.0294	0.0127	0.0205
	Smoking	rs1930371	Intergenic	C	T	0.0172	0.003	7.090e-09	-0.0064	0.0147	0.6626
	Smoking	rs1931431	Intergenic	C	G	0.0182	0.0026	8.560e-13	0.006	0.0126	0.6341
	Smoking	rs1935571	Intergenic	T	G	0.0157	0.0026	6.990e-10	0.004	0.0126	0.75
	Smoking	rs1937443	Intron:PDE4B	G	C	0.0204	0.0026	1.790e-15	0.0132	0.0128	0.3038
	Smoking	rs1944689	Intergenic	T	G	0.0177	0.0031	1.270e-08	-0.0222	0.0153	0.1469
	Smoking	rs2010921	Intron:NTM	A	G	0.0174	0.0028	2.470e-10	-0.0103	0.0136	0.4507
	Smoking	rs2028269	Intron:THBS4	A	G	0.0162	0.0026	5.190e-10	-0.0062	0.0128	0.6279
	Smoking	rs2063976	Intergenic	C	T	0.0202	0.0027	7.450e-14	0.0005	0.0134	0.9728
	Smoking	rs2145451	Intergenic	T	C	0.02	0.0032	5.440e-10	-0.0056	0.0161	0.7289
	Smoking	rs2155646	Intron:NCAM1	C	T	0.0378	0.0026	9.440e-48	0.0023	0.0129	0.8565
	Smoking	rs2173019	Intron:TENM2	A	T	0.0282	0.0033	2.980e-17	-0.0239	0.0165	0.1486
	Smoking	rs221988	Intergenic	A	C	0.0149	0.0026	1.430e-08	0.0015	0.0132	0.9107
	Smoking	rs2276825	Intron:STIMATE|TMEM110-MUSTN1	C	T	0.0189	0.003	1.890e-10	0.0111	0.0152	0.4681
	Smoking	rs2279829	Utr3:ZIC4	C	T	0.0174	0.0031	2.050e-08	-0.0194	0.0153	0.2061
	Smoking	rs2289791	Intron:SMAD3	G	T	0.0177	0.003	2.010e-09	-0.0165	0.0147	0.2626
	Smoking	rs2306866	Intron:CACNA1D	A	T	0.0167	0.0026	1.890e-10	-0.0114	0.0129	0.3783
	Smoking	rs2319545	Intergenic	A	C	0.0232	0.0036	8.300e-11	-0.0046	0.0174	0.7899
	Smoking	rs2344976	Intron:ZNF207	T	C	0.0151	0.0026	7.980e-09	-0.003	0.013	0.8169
	Smoking	rs2359180	Intergenic	A	G	0.0144	0.0026	4.980e-08	-0.0035	0.0214	0.8687
	Smoking	rs2378662	Intron:LOC101927575	A	G	0.0152	0.0026	2.670e-09	0.0226	0.0127	0.0751
	Smoking	rs238896	Intron:ZBTB16	G	A	0.0169	0.0025	3.650e-11	0.0009	0.0126	0.9421
	Smoking	rs2526390	Intron:SEMA3F|SEMA3F-AS1	T	C	0.0205	0.0027	3.620e-14	0.0204	0.0135	0.1307
	Smoking	rs2539706	Intergenic	A	G	0.0162	0.0026	1.950e-10	-0.0086	0.0126	0.4944
	Smoking	rs2587507	Intergenic	T	C	0.0147	0.0025	8.690e-09	0.0242	0.0125	0.0537
	Smoking	rs2637869	Intergenic	A	G	0.0182	0.0028	6.540e-11	-0.001	0.0138	0.9398
	Smoking	rs2710634	Intron:BIRC6	T	C	0.0178	0.0026	3.360e-12	-0.0069	0.0126	0.5851
	Smoking	rs2734390	Intron:FHIT	G	A	0.0148	0.0026	2.090e-08	-0.0145	0.0131	0.2703
	Smoking	rs2796793	Intergenic	A	G	0.0145	0.0026	1.550e-08	0.0144	0.0127	0.2557
	Smoking	rs281296	Intron:SEMA6D	A	G	0.0247	0.0027	1.590e-20	0.0096	0.0132	0.465
	Smoking	rs28408682	Intergenic	G	A	0.0167	0.0026	1.410e-10	-0.012	0.0129	0.3517
	Smoking	rs28441558	Intron:CHD3	T	C	0.0356	0.0055	1.240e-10	0.0182	0.0268	0.4984
	Smoking	rs28717373	Intergenic	C	T	0.0165	0.0027	6.160e-10	0.0092	0.0131	0.4844
	Smoking	rs2901785	Intron:LOC102724601	G	A	0.0173	0.0026	1.470e-11	0.0055	0.0127	0.664
	Smoking	rs290601	Intergenic	T	C	0.0163	0.0029	1.140e-08	-0.004	0.0142	0.7785
	Smoking	rs2925128	Intergenic	T	C	0.0168	0.0027	3.670e-10	-0.0208	0.013	0.1102
	Smoking	rs2938134	Intergenic	C	A	0.0175	0.0028	3.140e-10	0.0115	0.0135	0.3921
	Smoking	rs2939756	Intron:LRRC4C	G	A	0.0157	0.0026	7.450e-10	-0.0057	0.0127	0.6508
	Smoking	rs2952251	Intron:MSRA	G	A	0.0164	0.003	4.240e-08	0.0169	0.0144	0.2385
	Smoking	rs2959084	Intron:PHF21A	A	G	0.0171	0.0028	9.820e-10	0.014	0.0138	0.3105
	Smoking	rs301807	Intron:LOC102724552|RERE	G	A	0.018	0.0026	2.500e-12	-0.0133	0.0128	0.2985
	Smoking	rs3098272	Intergenic	A	C	0.0178	0.0032	2.080e-08	0.0106	0.0157	0.4996
	Smoking	rs3115418	Intergenic	T	C	0.0142	0.0026	2.790e-08	0.0012	0.0127	0.9262
	Smoking	rs3172494	Utr3:IP6K2	G	T	0.0291	0.004	3.400e-13	-0.0015	0.0204	0.9405
	Smoking	rs3218116	Intergenic	C	T	0.0198	0.0029	1.050e-11	-0.017	0.0144	0.2355
	Smoking	rs329124	Intron:JADE2	A	G	0.0164	0.0026	1.960e-10	0.0076	0.0128	0.5514
	Smoking	rs34342129	Intergenic	T	C	0.0143	0.0025	2.130e-08	-0.0211	0.0126	0.0945
	Smoking	rs34399632	Intron:THSD7B	G	A	0.0194	0.003	1.460e-10	0.0172	0.0145	0.2367
	Smoking	rs34553878	Nonsynonymous:PRRC2B	G	A	0.0247	0.0041	1.170e-09	-0.018	0.0202	0.3716
	Smoking	rs34940743	Intron:NRXN3	G	A	0.0159	0.0027	2.800e-09	0.0058	0.0132	0.6605
	Smoking	rs34970111	Intron:ITPRIP	C	T	0.0146	0.0026	1.280e-08	0.0039	0.0127	0.7606
	Smoking	rs35375873	Intergenic	G	C	0.027	0.0041	3.290e-11	-0.0119	0.0202	0.5534
	Smoking	rs35656245	Intergenic	A	G	0.0159	0.0029	2.230e-08	0.0207	0.0143	0.1468
	Smoking	rs357304	Intergenic	C	T	0.0167	0.0029	5.400e-09	0.0063	0.0143	0.6601
	Smoking	rs359247	Intergenic	T	A	0.022	0.0027	9.890e-17	0.0058	0.0132	0.6575
	Smoking	rs359431	Intergenic	C	T	0.0142	0.0026	3.160e-08	-0.0105	0.0127	0.4103
	Smoking	rs3740977	Intron:DGKZ	C	T	0.0195	0.0034	1.170e-08	0.0048	0.0169	0.7779
	Smoking	rs3764351	Intron:PNMT	G	A	0.0147	0.0027	3.890e-08	-0.0064	0.0134	0.6328
	Smoking	rs3800227	Intron:FOXO3	G	A	0.0172	0.0029	3.640e-09	-0.0001	0.0145	0.9942
	Smoking	rs3810496	Intron:ZBTB46	C	T	0.0159	0.0026	1.540e-09	0.0277	0.013	0.0332
	Smoking	rs3811038	Intron:TTL	C	T	0.0191	0.0028	1.580e-11	-0.013	0.0142	0.3591
	Smoking	rs3820277	Intron:IGSF21	G	T	0.0188	0.0026	1.570e-13	-0.0054	0.0126	0.6683
	Smoking	rs3843905	Intergenic	C	T	0.0151	0.0026	5.410e-09	0.0106	0.0129	0.411
	Smoking	rs3847244	Intergenic	T	C	0.0187	0.0026	2.600e-13	-0.0033	0.0128	0.7946
	Smoking	rs3850736	Intron:LOC102724623	G	C	0.0191	0.0026	6.430e-14	-0.0143	0.0126	0.2573
	Smoking	rs3909281	Intergenic	G	T	0.0211	0.0026	1.620e-16	-0.0277	0.0128	0.03
	Smoking	rs3934797	Intergenic	G	A	0.0213	0.0033	1.120e-10	-0.0328	0.0161	0.0412
	Smoking	rs4044321	Intron:TENM2	A	G	0.0226	0.0027	1.750e-17	0.0147	0.0132	0.2645
	Smoking	rs4140932	Intergenic	T	A	0.014	0.0026	4.890e-08	-0.0008	0.0128	0.947
	Smoking	rs42417	Intron:MCTP1	T	C	0.0169	0.0028	8.270e-10	-0.018	0.0137	0.1884
	Smoking	rs4264267	Intron:TRPC4	T	C	0.0148	0.0026	6.820e-09	0.0034	0.0127	0.7883
	Smoking	rs4275621	Intergenic	A	G	0.0214	0.0026	3.760e-16	0.0048	0.013	0.7147
	Smoking	rs4310804	Intron:NR2F2-AS1	C	G	0.0182	0.003	7.550e-10	0.0213	0.0147	0.1476
	Smoking	rs4326350	Intron:XKR6	C	G	0.0176	0.0026	5.160e-12	-0.0006	0.0126	0.9632
	Smoking	rs4476253	Intergenic	G	A	0.0185	0.003	5.780e-10	-0.0142	0.0148	0.3381
	Smoking	rs4543050	Intergenic	T	A	0.0222	0.0033	1.450e-11	0.0062	0.0164	0.7037
	Smoking	rs45444697	Intron:ADAM15|DCST1-AS1	G	C	0.0197	0.0031	2.720e-10	0.0073	0.0153	0.6307
	Smoking	rs4674916	Intron:CUL3	C	A	0.018	0.0027	3.060e-11	0.0066	0.0135	0.627
	Smoking	rs4674993	Intron:NYAP2	A	G	0.024	0.0032	4.850e-14	-0.0144	0.0158	0.3598
	Smoking	rs4727189	Intron:ZNF804B	C	T	0.0149	0.0027	3.000e-08	-0.0108	0.0133	0.4181
	Smoking	rs4752018	Intron:SHTN1	A	C	0.0189	0.003	4.420e-10	0.0235	0.015	0.1181
	Smoking	rs4759229	Intron:ERBB3	G	A	0.0156	0.0027	6.530e-09	-0.0023	0.0132	0.8627
	Smoking	rs4785187	Intron:ZNF423	A	G	0.02	0.0031	6.550e-11	0.0146	0.0152	0.3354
	Smoking	rs4788676	Intron:ZFHX3	T	C	0.0177	0.003	4.920e-09	0.0178	0.015	0.2348
	Smoking	rs4790874	Intron:SMG6	T	C	0.0174	0.0026	8.430e-12	-0.0134	0.0127	0.2916
	Smoking	rs4818005	Intron:BRWD1	G	A	0.0204	0.0026	1.090e-14	-0.0087	0.0127	0.4922
	Smoking	rs4822102	Intergenic	C	T	0.0165	0.0026	2.780e-10	-0.0008	0.013	0.9528
	Smoking	rs4837631	Intron:BRINP1	C	T	0.0154	0.0026	2.030e-09	-0.0072	0.0127	0.5714
	Smoking	rs4877285	Intergenic	G	A	0.0181	0.0027	2.100e-11	-0.0064	0.0136	0.6381
	Smoking	rs4886207	Intron:DIAPH3	T	C	0.0162	0.0026	8.780e-10	0.0059	0.0131	0.6526
	Smoking	rs4912332	Intergenic	T	C	0.0141	0.0025	2.940e-08	0.0068	0.0126	0.587
	Smoking	rs540860	Intergenic	G	A	0.0176	0.0026	5.750e-12	-0.0048	0.0127	0.7046
	Smoking	rs55786907	Intergenic	G	A	0.0194	0.0035	1.840e-08	-0.0017	0.0174	0.9239
	Smoking	rs55913542	Intron:BCL11B	T	G	0.0186	0.0034	3.250e-08	-0.0166	0.0165	0.3143
	Smoking	rs55944129	Intergenic	T	C	0.0176	0.0029	1.060e-09	0.0139	0.0143	0.3279
	Smoking	rs56208390	Intergenic	G	A	0.0216	0.0039	2.680e-08	0.0281	0.0195	0.1497
	Smoking	rs56367474	Intergenic	C	T	0.0173	0.0028	4.200e-10	-0.0015	0.0136	0.9144
	Smoking	rs56902655	Intergenic	T	G	0.0219	0.0037	4.090e-09	0.0059	0.0184	0.7489
	Smoking	rs57153235	Intron:CADM2	T	G	0.0194	0.0027	1.560e-12	-0.0214	0.0135	0.1129
	Smoking	rs58400863	Intron:LINC02497	G	A	0.0202	0.0027	4.890e-14	-0.025	0.0133	0.0606
	Smoking	rs586699	Intron:FAT3	G	A	0.0148	0.0026	7.290e-09	-0.0095	0.0126	0.4548
	Smoking	rs59537158	Intergenic	T	C	0.0225	0.0031	4.620e-13	-0.0126	0.0151	0.4062
	Smoking	rs6011779	Intron:CHRNA4	C	T	0.0192	0.0032	2.830e-09	-0.0179	0.0161	0.2663
	Smoking	rs6050446	Nonsynonymous:ENTPD6	G	A	0.0544	0.0076	8.800e-13	-0.0548	0.0359	0.1263
	Smoking	rs6073075	Intergenic	T	A	0.0187	0.0034	2.440e-08	0.0019	0.0167	0.91
	Smoking	rs60833441	Intergenic	A	G	0.0143	0.0026	2.280e-08	0.0097	0.0126	0.4426
	Smoking	rs61533748	Intergenic	C	T	0.0174	0.0026	2.820e-11	0.0063	0.013	0.6259
	Smoking	rs61884449	Intron:NRXN2	T	C	0.02	0.0036	2.320e-08	0.014	0.0177	0.4304
	Smoking	rs61886926	Intron:RPS6KA4	C	T	0.0179	0.0026	7.300e-12	-0.0005	0.0129	0.9686
	Smoking	rs619087	Intergenic	G	A	0.0143	0.0026	3.100e-08	-0.0082	0.0128	0.519
	Smoking	rs61959481	Intergenic	G	A	0.0203	0.0031	7.950e-11	0.0056	0.0165	0.7334
	Smoking	rs62007780	Intron:LINGO1	G	T	0.0159	0.0026	7.480e-10	0.0118	0.0127	0.3539
	Smoking	rs62052916	Intron:LINC01572	A	T	0.0319	0.005	1.620e-10	0.0129	0.0242	0.5944
	Smoking	rs62098013	Intron:DCC	A	G	0.0177	0.0026	2.240e-11	0.0067	0.0132	0.6124
	Smoking	rs62106258	Intergenic	T	C	0.0455	0.006	3.330e-14	0.0366	0.0293	0.2127
	Smoking	rs62137126	Intergenic	A	G	0.0237	0.0039	1.310e-09	0.0024	0.0194	0.9037
	Smoking	rs62180324	Intron:WDPCP	G	A	0.0195	0.0031	3.910e-10	0.0089	0.0153	0.5609
	Smoking	rs62193862	Intergenic	A	G	0.0238	0.0042	1.990e-08	-0.0154	0.0211	0.4662
	Smoking	rs62246017	Intron:FOXP1	G	A	0.0162	0.0027	3.030e-09	0.0147	0.0136	0.2801
	Smoking	rs62340589	Intron:GPM6A	C	G	0.0174	0.0032	4.310e-08	-0.0004	0.0157	0.9806
	Smoking	rs62618693	Nonsynonymous:QSER1	C	T	0.0353	0.0063	2.090e-08	0.0435	0.0304	0.1532
	Smoking	rs6265	Nonsynonymous:BDNF	C	T	0.0293	0.0033	2.810e-19	0.0089	0.0161	0.5818
	Smoking	rs6437769	Intergenic	T	C	0.0142	0.0026	3.740e-08	-0.0139	0.0128	0.2776
	Smoking	rs6438436	Intergenic	T	C	0.0247	0.0033	5.330e-14	0.0146	0.0165	0.3752
	Smoking	rs644740	Intron:OVOL1	C	T	0.0141	0.0026	3.670e-08	0.0271	0.0126	0.0321
	Smoking	rs6452785	Intron:TMEM161B-AS1	C	T	0.0269	0.0026	4.690e-26	-0.0094	0.0127	0.4569
	Smoking	rs6474609	Intergenic	T	A	0.0156	0.0026	1.710e-09	-0.0111	0.0129	0.3879
	Smoking	rs6497840	Intergenic	A	G	0.0228	0.0029	2.010e-15	0.0167	0.014	0.2316
	Smoking	rs6568832	Intron:MIR548H3|MMS22L	A	G	0.0189	0.003	1.740e-10	0.0167	0.0146	0.2534
	Smoking	rs67050670	Intergenic	A	G	0.0203	0.003	2.340e-11	-0.0108	0.015	0.4724
	Smoking	rs6730325	Intergenic	G	A	0.0146	0.0026	2.100e-08	0.0142	0.0129	0.272
	Smoking	rs6731872	Intergenic	G	T	0.0316	0.0034	5.350e-21	-0.0088	0.0167	0.5958
	Smoking	rs6750107	Intron:CTNNA2	A	G	0.0146	0.0026	2.600e-08	-0.0151	0.013	0.2455
	Smoking	rs6750529	Intron:LINC01934	T	C	0.0199	0.0029	9.260e-12	-0.0011	0.0143	0.9361
	Smoking	rs6756212	Intergenic	C	T	0.0339	0.0026	3.490e-40	0.0098	0.0127	0.4397
	Smoking	rs67777803	Intron:SEZ6	G	T	0.0246	0.0034	3.180e-13	0.0135	0.0167	0.4207
	Smoking	rs6782116	Intron:ROBO2	C	T	0.0147	0.0026	1.460e-08	-0.0047	0.0128	0.7156
	Smoking	rs6874731	Intron:RASGRF2	G	T	0.0153	0.0025	1.830e-09	-0.0083	0.0127	0.5166
	Smoking	rs6890961	Intron:TENM2	C	T	0.0193	0.0026	2.130e-13	0.0188	0.013	0.1489
	Smoking	rs6936160	Intergenic	T	C	0.0201	0.0028	4.200e-13	-0.0205	0.0137	0.1349
	Smoking	rs6948707	Intron:MAD1L1	G	T	0.0243	0.0026	4.240e-21	0.0017	0.0128	0.8916
	Smoking	rs6968380	Intergenic	G	A	0.0234	0.0027	1.050e-17	0.0064	0.0137	0.6399
	Smoking	rs6986430	Intron:RUNX1T1	T	C	0.0243	0.0031	1.990e-15	-0.0006	0.0151	0.9696
	Smoking	rs6993429	Intergenic	C	A	0.0191	0.0026	9.870e-14	0.0031	0.0127	0.8063
	Smoking	rs7024924	Intergenic	C	T	0.0189	0.0034	1.900e-08	-0.011	0.0165	0.5047
	Smoking	rs7026534	Intron:MED27	T	G	0.0166	0.0028	2.680e-09	-0.0016	0.0138	0.9102
	Smoking	rs7072776	Intergenic	A	G	0.022	0.0028	5.660e-15	0.0607	0.0141	0
	Smoking	rs7134009	Intergenic	T	C	0.0158	0.0029	4.300e-08	-0.0003	0.014	0.9836
	Smoking	rs71367544	Intergenic	T	C	0.0206	0.0032	8.540e-11	-0.0099	0.0155	0.5216
	Smoking	rs71592686	Intron:ELOVL7	C	T	0.0207	0.0029	3.850e-13	-0.0136	0.0141	0.3347
	Smoking	rs71602617	Intergenic	C	T	0.0178	0.0032	2.100e-08	0.0092	0.0155	0.5531
	Smoking	rs7188873	Intron:TNRC6A	G	A	0.0203	0.0026	8.460e-15	0.029	0.013	0.0256
	Smoking	rs7192140	Intron:GRIN2A	T	C	0.0169	0.0025	3.400e-11	-0.0147	0.0127	0.2462
	Smoking	rs72780746	Intergenic	T	C	0.0258	0.0034	2.050e-14	0.0088	0.0168	0.6021
	Smoking	rs72789626	Intron:EFNA5	T	A	0.0256	0.0037	5.130e-12	0.0005	0.0184	0.9787
	Smoking	rs72790288	Intron:ALK	G	A	0.0455	0.0077	3.280e-09	0.0624	0.0375	0.0959
	Smoking	rs72898831	Intergenic	A	G	0.0244	0.0035	4.140e-12	0.0383	0.0172	0.0262
	Smoking	rs72938304	Intergenic	G	A	0.0272	0.004	1.360e-11	0.0177	0.0197	0.369
	Smoking	rs73008357	Intergenic	A	C	0.0223	0.004	2.440e-08	0.031	0.0196	0.113
	Smoking	rs7333559	Intron:CLYBL|LOC101927437	G	A	0.0232	0.0031	5.940e-14	-0.035	0.0155	0.0242
	Smoking	rs73831818	Intron:ERC2	G	A	0.032	0.0055	5.460e-09	-0.0296	0.026	0.2534
	Smoking	rs74697736	Intergenic	A	G	0.0223	0.0028	2.430e-15	0.0002	0.0139	0.9909
	Smoking	rs748832	Intergenic	G	A	0.0172	0.0026	6.600e-11	0.0115	0.0131	0.3776
	Smoking	rs7505855	Intron:NOL4	C	T	0.017	0.0026	5.310e-11	0.0014	0.0128	0.9106
	Smoking	rs75210106	Intron:TTL	C	T	0.0187	0.0033	2.330e-08	-0.0028	0.0167	0.8688
	Smoking	rs75674569	Intron:HS6ST3	G	A	0.0253	0.0043	2.580e-09	0.0121	0.0212	0.5681
	Smoking	rs7585579	Intergenic	G	C	0.0204	0.0026	5.480e-15	0.0178	0.0127	0.1631
	Smoking	rs75919030	Intron:CA10	T	C	0.021	0.0029	3.350e-13	0.0026	0.0144	0.8549
	Smoking	rs7598402	Intron:NRXN1	C	G	0.0147	0.0025	7.380e-09	-0.0192	0.0127	0.1285
	Smoking	rs7600835	Intergenic	G	A	0.0151	0.0027	1.800e-08	-0.0086	0.0135	0.5246
	Smoking	rs7631379	Intron:SOX2-OT	C	T	0.0208	0.0032	3.940e-11	-0.0141	0.0154	0.3608
	Smoking	rs7640107	Intron:FHIT	C	T	0.0142	0.0026	3.460e-08	0.0091	0.0127	0.4742
	Smoking	rs76460663	Intergenic	C	G	0.0423	0.0064	4.150e-11	-0.0208	0.0325	0.5212
	Smoking	rs7657022	Intergenic	G	A	0.0183	0.0025	7.340e-13	-0.0027	0.0126	0.8283
	Smoking	rs76608582	Intron:HDGFL2	C	A	0.0345	0.0059	4.880e-09	0.0045	0.0313	0.885
	Smoking	rs76841737	Intergenic	C	G	0.0231	0.0042	3.260e-08	0.0196	0.0205	0.3407
	Smoking	rs7696257	Intergenic	A	G	0.0153	0.0026	6.780e-09	0.0048	0.0133	0.7191
	Smoking	rs77215829	Intron:HECTD4	A	C	0.024	0.0038	2.020e-10	-0.0319	0.0186	0.0867
	Smoking	rs77283305	Intron:CHCHD3	G	A	0.0152	0.0028	3.910e-08	-0.0045	0.0136	0.7425
	Smoking	rs7743165	Intergenic	G	T	0.0193	0.0025	4.150e-14	0.0148	0.0126	0.2389
	Smoking	rs7802996	Intron:MAGI2	C	T	0.0209	0.0034	1.060e-09	0.0045	0.0169	0.7914
	Smoking	rs7809303	Intron:AUTS2	G	A	0.0214	0.0027	3.480e-15	0.0024	0.0135	0.8561
	Smoking	rs7836565	Intron:PXDNL	C	T	0.0155	0.0028	4.360e-08	0.0261	0.0139	0.0612
	Smoking	rs7867822	Intron:FOCAD	A	G	0.0151	0.0027	2.760e-08	0.0117	0.0135	0.3858
	Smoking	rs7901883	Intron:BTRC	G	A	0.0193	0.003	1.980e-10	-0.0026	0.015	0.8638
	Smoking	rs7920501	Intergenic	T	A	0.0155	0.0026	1.250e-09	-0.0156	0.0127	0.2175
	Smoking	rs7921378	Intron:ARID5B	G	C	0.0233	0.0025	6.100e-20	-0.0063	0.0127	0.6174
	Smoking	rs7929518	Intron:EED	G	A	0.0192	0.003	2.550e-10	-0.0255	0.0152	0.0945
	Smoking	rs7943721	Intergenic	G	A	0.0212	0.0034	3.580e-10	-0.0099	0.0169	0.5578
	Smoking	rs79476395	Intergenic	G	A	0.0334	0.0049	1.040e-11	0.039	0.024	0.1049
	Smoking	rs7969559	Intron:CPSF6	A	G	0.017	0.0028	1.530e-09	0.0004	0.0141	0.978
	Smoking	rs8005334	Intron:NRXN3	G	T	0.0167	0.0027	3.440e-10	0.0205	0.013	0.1165
	Smoking	rs8027457	Intron:IGF1R	C	T	0.0153	0.0025	1.880e-09	0.0013	0.0126	0.9156
	Smoking	rs8050598	Intergenic	T	C	0.0187	0.0029	1.760e-10	-0.0102	0.0149	0.495
	Smoking	rs8083764	Intron:DCC	G	T	0.016	0.0028	7.970e-09	-0.004	0.0136	0.7653
	Smoking	rs8096225	Intron:MIR924HG	C	A	0.0155	0.0028	2.630e-08	-0.0123	0.0137	0.3673
	Smoking	rs8103660	Intron:ELL	C	T	0.0158	0.0027	3.030e-09	-0.0448	0.0131	0.0007
	Smoking	rs876793	Intron:RYR2	T	C	0.0179	0.0027	5.690e-11	-0.005	0.0133	0.7037
	Smoking	rs910912	Intergenic	T	C	0.0168	0.0029	7.820e-09	0.0239	0.0142	0.0919
	Smoking	rs925524	Synonymous:MAST2	G	A	0.0156	0.0028	2.940e-08	0.027	0.0138	0.0509
	Smoking	rs9288999	Intron:ZBTB20	A	G	0.0174	0.0029	1.500e-09	-0.003	0.0146	0.8366
	Smoking	rs9302604	Intergenic	G	A	0.0187	0.0026	3.290e-13	-0.005	0.0127	0.6938
	Smoking	rs9323328	Intergenic	A	G	0.0142	0.0026	2.550e-08	-0.0002	0.0127	0.9858
	Smoking	rs9331343	Intron:TMEM242	T	C	0.0141	0.0026	3.900e-08	0.0065	0.0128	0.6089
	Smoking	rs9423279	Intergenic	C	G	0.0186	0.0027	3.060e-12	0.0073	0.0135	0.5908
	Smoking	rs951740	Intron:PTPRF	A	G	0.0295	0.0026	3.820e-29	-0.0166	0.013	0.2034
	Smoking	rs9538162	Intergenic	C	T	0.0174	0.0026	1.760e-11	-0.0081	0.0128	0.5271
	Smoking	rs9540731	Intron:PCDH9	C	T	0.0177	0.0025	3.420e-12	-0.0111	0.0126	0.3789
	Smoking	rs9545155	Intergenic	T	C	0.0161	0.0026	3.040e-10	-0.0096	0.0126	0.4441
	Smoking	rs9627272	Intergenic	G	C	0.0155	0.0026	2.420e-09	-0.0023	0.0129	0.8597
	Smoking	rs963354	Intergenic	A	C	0.015	0.0027	4.210e-08	0.0124	0.0135	0.3587
	Smoking	rs9787523	Intron:SORCS3	T	C	0.0156	0.0026	1.420e-09	-0.0081	0.0129	0.5297
	Smoking	rs9826984	Intergenic	G	A	0.0141	0.0026	3.870e-08	0.0017	0.0127	0.8914
	Smoking	rs9841807	Intergenic	T	C	0.0163	0.0029	1.350e-08	0.0084	0.0141	0.5516
	Smoking	rs9850597	Intergenic	G	A	0.0186	0.0033	1.650e-08	-0.0212	0.0163	0.1946
	Smoking	rs986714	Intergenic	A	T	0.016	0.0026	4.130e-10	-0.0049	0.0127	0.6978
	Smoking	rs9922607	Intergenic	C	T	0.0222	0.0032	3.420e-12	0.0015	0.0156	0.9257
	Smoking	rs9936784	Intergenic	G	T	0.014	0.0026	4.330e-08	-0.0032	0.0127	0.8016
	Smoking	rs9941217	Intergenic	C	G	0.0186	0.0027	3.500e-12	0.0255	0.0132	0.0534
	Smoking	rs9987376	Intergenic	T	G	0.0205	0.0026	2.010e-15	0.014	0.0128	0.2725
	Alcohol	rs10004020	Intergenic	A	G	0.0091	0.0016	2.43e-08	-0.006	0.014	0.670079
	Alcohol	rs10028756	Intergenic	G	A	0.0186	0.0022	1.16e-17	-0.0032	0.0186	0.861247
	Alcohol	rs10085696	Intron:AUTS2	A	G	0.0114	0.0019	1.12e-09	-0.0121	0.0163	0.458261
	Alcohol	rs10236149	Intron:ARPC1B	A	G	0.0135	0.0022	1.18e-09	0.0123	0.019	0.518573
	Alcohol	rs10438820	Intron:RPTOR	T	C	0.009	0.0016	1.76e-08	0.0151	0.0137	0.272363
	Alcohol	rs10506274	Intron:ACSS3	G	T	0.009	0.0015	5.78e-10	-0.0092	0.0126	0.467263
	Alcohol	rs10750025	Intergenic	T	C	0.0103	0.0016	4.89e-11	0.0122	0.0136	0.370002
	Alcohol	rs10753661	Intergenic	G	A	0.0086	0.0016	3.76e-08	0.0086	0.0136	0.528857
	Alcohol	rs10876188	Intron:SLC4A8	C	T	0.008	0.0015	4.84e-08	0.0191	0.0126	0.130874
	Alcohol	rs10978550	Intergenic	T	C	0.0117	0.0018	7.15e-11	0.0064	0.0157	0.683924
	Alcohol	rs11030084	Intron:BDNF-AS|LINC00678	C	T	0.0106	0.0019	1.72e-08	0.0075	0.0162	0.641634
	Alcohol	rs1104608	Intergenic	G	C	0.011	0.0015	1.05e-13	-0.0024	0.0128	0.853417
	Alcohol	rs1123285	Intron:OTX2	C	G	0.0089	0.0015	8.14e-09	-0.0089	0.0135	0.508492
	Alcohol	rs113443718	Intron:SEZ6L2	G	A	0.0102	0.0016	1.19e-10	0.0055	0.0137	0.686139
	Alcohol	rs11625650	Intron:KIF26A	G	A	0.0096	0.0017	2.89e-08	0.0033	0.0148	0.824771
	Alcohol	rs11692435	Nonsynonymous:ACTR1B	A	G	0.0174	0.0026	2.53e-11	-0.0007	0.0238	0.977092
	Alcohol	rs11739827	Intron:TENM2	G	T	0.0084	0.0015	1.18e-08	-0.0022	0.0128	0.864718
	Alcohol	rs11940694	Intron:KLB	G	A	0.0259	0.0015	3.03e-68	-0.0096	0.013	0.46027
	Alcohol	rs12088813	Intron:PDE4B	A	C	0.0093	0.0016	1.58e-08	0.0181	0.0141	0.200312
	Alcohol	rs1217091	Intergenic	C	T	0.0122	0.0019	7.05e-11	0.0009	0.0161	0.955695
	Alcohol	rs1229984	Nonsynonymous:ADH1B	C	T	0.1505	0.0039	<2,2e-308	0.0587	0.0403	0.145567
	Alcohol	rs12499107	Intergenic	G	A	0.0127	0.0022	4.45e-09	-0.0069	0.0186	0.710476
	Alcohol	rs1260326	Nonsynonymous:GCKR	C	T	0.0209	0.0015	8.05e-45	0.0034	0.0129	0.794074
	Alcohol	rs12651313	Intergenic	C	G	0.0086	0.0015	3.79e-09	0.0047	0.0127	0.711332
	Alcohol	rs12655091	Intergenic	G	A	0.0083	0.0015	1.25e-08	-0.0096	0.0127	0.448447
	Alcohol	rs12795042	Intron:LOC646522	A	C	0.0083	0.0015	3.25e-08	-0.0092	0.0132	0.482205
	Alcohol	rs12907323	Intron:AGBL1	G	A	0.0085	0.0015	9.93e-09	-0.0097	0.0129	0.451038
	Alcohol	rs13024996	Intron:ARHGAP15	C	A	0.0109	0.0015	5.72e-13	0.0129	0.013	0.321241
	Alcohol	rs13032049	Intron:WDPCP	G	A	0.0102	0.0016	3e-10	0.0194	0.0141	0.167893
	Alcohol	rs13066454	Intergenic	C	T	0.0088	0.0015	4.13e-09	0.0035	0.0129	0.788665
	Alcohol	rs13094887	Intergenic	A	T	0.0103	0.0016	8.57e-11	-0.0185	0.0138	0.180289
	Alcohol	rs13107325	Nonsynonymous:SLC39A8	C	T	0.0275	0.0028	1.53e-22	-0.011	0.024	0.647222
	Alcohol	rs13250583	Intergenic	C	T	0.0097	0.0018	4.7e-08	-0.0127	0.0154	0.409131
	Alcohol	rs13383034	Intron:LINC01833	T	C	0.0149	0.0016	6.31e-22	0.0255	0.0137	0.062494
	Alcohol	rs17029090	Synonymous:C4orf17	A	G	0.0491	0.0052	4.75e-21	0.0049	0.0461	0.915591
	Alcohol	rs1713676	Intergenic	A	G	0.008	0.0015	4.29e-08	-0.0051	0.0126	0.686564
	Alcohol	rs17177078	Intron:TNRC6A	C	T	0.0223	0.003	1.27e-13	0.0386	0.0275	0.159145
	Alcohol	rs17665139	Intergenic	C	T	0.0116	0.002	1.59e-08	-0.0085	0.0177	0.63156
	Alcohol	rs2011092	Intron:ZBTB38	T	C	0.0089	0.0015	7.35e-09	-0.047	0.0133	0.00040877
	Alcohol	rs2165670	Intergenic	A	G	0.0231	0.0024	1.67e-22	-0.0301	0.0208	0.148584
	Alcohol	rs2178197	Intron:GPN1	A	G	0.0088	0.0015	2.45e-09	0.0081	0.0128	0.527241
	Alcohol	rs2180870	Intron:ARID4A	T	C	0.0122	0.0021	1.12e-08	0.017	0.0187	0.362199
	Alcohol	rs2472297	Intergenic	T	C	0.0106	0.0017	3.1e-10	0.0084	0.0143	0.556788
	Alcohol	rs2764771	Intergenic	A	G	0.0099	0.0016	4.02e-10	-0.0171	0.0137	0.212105
	Alcohol	rs281379	Intergenic	A	G	0.0137	0.0015	4.91e-21	0.0057	0.0127	0.653819
	Alcohol	rs2854334	Intergenic	G	A	0.0092	0.0015	7.51e-10	-0.0035	0.013	0.788466
	Alcohol	rs28601761	Intergenic	G	C	0.0091	0.0015	7.17e-10	0.0104	0.0129	0.419068
	Alcohol	rs28680958	Intron:ZBTB37	G	A	0.011	0.0018	5.13e-10	-0.0111	0.0153	0.467956
	Alcohol	rs28929474	Nonsynonymous:SERPINA1	C	T	0.0368	0.0054	1.34e-11	0.0674	0.0449	0.133709
	Alcohol	rs35034355	Intron:ORC5	G	A	0.0081	0.0015	2.87e-08	-0.018	0.0126	0.1536
	Alcohol	rs36052336	Intron:ADH1C	A	G	0.0184	0.003	1.23e-09	0.0136	0.026	0.601606
	Alcohol	rs3748034	Nonsynonymous:HGFAC	G	T	0.0117	0.0021	1.67e-08	-0.0056	0.018	0.756079
	Alcohol	rs378421	Intergenic	G	A	0.0112	0.0015	4.83e-14	-0.0152	0.0129	0.238891
	Alcohol	rs3803800	Nonsynonymous:TNFSF12-TNFSF13|TNFSF13	G	A	0.0114	0.0018	1.5e-10	-0.0314	0.0154	0.041686
	Alcohol	rs3809162	Intergenic	G	A	0.0091	0.0015	1.19e-09	0.0025	0.0128	0.843605
	Alcohol	rs4092465	Intergenic	A	G	0.0083	0.0015	4.39e-08	0.0043	0.0133	0.747183
	Alcohol	rs4501255	Intron:BEND4	G	C	0.0107	0.0017	4.83e-10	-0.0154	0.0148	0.299878
	Alcohol	rs4548913	Intron:SRR	G	A	0.0084	0.0015	3.11e-08	0.0134	0.0132	0.306936
	Alcohol	rs4690727	Intron:INPP4B	G	C	0.0108	0.0016	2.43e-11	-0.0018	0.0141	0.897822
	Alcohol	rs4699791	Intergenic	A	G	0.0186	0.0025	6.58e-14	0.0146	0.0213	0.492793
	Alcohol	rs4815364	Intron:ACSS1	A	G	0.0086	0.0015	1.02e-08	-0.0167	0.0129	0.196946
	Alcohol	rs4842786	Intergenic	G	A	0.0088	0.0015	2.73e-09	-0.0036	0.0128	0.77845
	Alcohol	rs4916723	Intron:LINC00461	A	C	0.01	0.0015	1.72e-11	0.0183	0.0129	0.156226
	Alcohol	rs4938230	Intergenic	A	C	0.0128	0.002	1.48e-10	-0.0065	0.0176	0.713679
	Alcohol	rs500321	Intergenic	A	T	0.0097	0.0017	4.92e-09	-0.0269	0.0142	0.0581808
	Alcohol	rs5024204	Intron:PTGER3	T	A	0.0097	0.0016	2.55e-09	-0.0116	0.0142	0.414627
	Alcohol	rs55872084	Intron:SGCD	T	G	0.01	0.0017	6.32e-09	-0.0152	0.0147	0.299932
	Alcohol	rs55932213	Intergenic	G	A	0.0095	0.0017	9.55e-09	-0.0132	0.0147	0.368702
	Alcohol	rs56030824	Intron:SPI1	G	A	0.0116	0.0016	1.15e-13	-0.0036	0.0135	0.788325
	Alcohol	rs561222871	Intron:ADH1C	C	T	0.0388	0.0036	6.56e-27	0.3088	0.4686	0.509961
	Alcohol	rs56337305	Intergenic	T	C	0.0096	0.0015	1.63e-10	-0.0133	0.0131	0.306724
	Alcohol	rs58107686	Intron:PHC2	C	A	0.0097	0.0016	7.79e-10	0.0275	0.0134	0.0401009
	Alcohol	rs60654199	Intron:RASA2	C	A	0.0167	0.003	2.85e-08	0.0428	0.0252	0.0894258
	Alcohol	rs62044525	Intergenic	C	G	0.0122	0.0019	1.03e-10	0.025	0.0162	0.122224
	Alcohol	rs62250685	Intron:CADM2	A	G	0.0144	0.0015	1.05e-21	-0.0153	0.013	0.239152
	Alcohol	rs6460047	Intergenic	C	T	0.0116	0.0018	9.69e-11	0.0176	0.0155	0.255718
	Alcohol	rs6787172	Intron:RSRC1	T	G	0.008	0.0015	4.27e-08	0.0079	0.0127	0.532506
	Alcohol	rs682011	Intergenic	C	T	0.0082	0.0015	2.22e-08	-0.0164	0.0127	0.195804
	Alcohol	rs6951574	Intergenic	C	T	0.0132	0.0015	1.58e-19	-0.008	0.0127	0.528379
	Alcohol	rs705687	Intergenic	A	G	0.0109	0.0018	8.15e-10	0.0306	0.0152	0.0436428
	Alcohol	rs7074871	Intergenic	G	A	0.0094	0.0017	1.86e-08	-0.0135	0.0144	0.348555
	Alcohol	rs7185555	Intergenic	G	C	0.0111	0.002	4.24e-08	0.0077	0.0173	0.657587
	Alcohol	rs72859280	Intergenic	T	G	0.0229	0.0039	4.44e-09	-0.0026	0.0336	0.939281
	Alcohol	rs74664784	Intron:CADM2	T	C	0.0127	0.0016	1.58e-14	0.3337	0.3174	0.293121
	Alcohol	rs7682824	Intergenic	T	C	0.0084	0.0015	2.77e-08	0.0101	0.018	0.575386
	Alcohol	rs77165542	Intergenic	C	T	0.026	0.004	5.63e-11	0.0231	0.0345	0.503891
	Alcohol	rs79139602	Intron:C4orf17	T	A	0.0603	0.0051	1.8e-32	-0.0116	0.0451	0.796829
	Alcohol	rs7950166	Intron:TRIM66	C	T	0.0098	0.0015	9.89e-11	0.0185	0.0132	0.15923
	Alcohol	rs79616692	Intron:LINC01572	C	G	0.0163	0.0024	4.11e-12	0.0311	0.0204	0.12706
	Alcohol	rs823114	Intergenic	A	G	0.0088	0.0015	2.31e-09	0.0168	0.0127	0.184566
	Alcohol	rs828867	Utr3:TET3	A	G	0.0088	0.0015	2.15e-09	0.0174	0.0129	0.175259
	Alcohol	rs9607814	Intergenic	C	A	0.0102	0.0019	4.31e-08	0.0007	0.016	0.963267
	Alcohol	rs9838144	Intron:CPNE4	G	C	0.01	0.0018	2.65e-08	-0.0232	0.0156	0.135493
	Alcohol	rs9950000	Intron:TCF4	C	T	0.0091	0.0015	9.38e-10	0.0035	0.0129	0.785955
	Beta, beta coefficient; EA, effect allele; OA, other allele; SE, standard error; SNP, single nucleotide polymorphism.

## Sheet: UKBB_Ovary
	Summary statistics for the associations of the smoking- and alcohol-associated SNPs with these exposures and ovarian cancer in UK Biobank
						Summary statistics for exposure			Summary statistics for cancer
	Phenotype	SNP	Gene	EA	OA	Beta	SE	p value	Beta	SE	p value
	Smoking	rs10042827	Intron:RANBP17	C	T	0.0167	0.0027	9.410e-10	0.0072	0.0393	0.855
	Smoking	rs1004787	Intron:LINC01833	A	G	0.0284	0.0026	1.110e-28	0.0139	0.0367	0.7055
	Smoking	rs10060196	Intergenic	A	C	0.0183	0.0026	1.290e-12	-0.0892	0.037	0.016
	Smoking	rs1008078	Intergenic	T	C	0.0228	0.0026	1.630e-18	-0.0513	0.0374	0.1695
	Smoking	rs1022376	Intergenic	T	C	0.0147	0.0026	1.660e-08	-0.0037	0.0366	0.919
	Smoking	rs1022528	Intron:PTGER3	A	G	0.0174	0.0027	8.480e-11	-0.014	0.0386	0.7163
	Smoking	rs10233018	Intergenic	G	A	0.0246	0.0025	4.770e-22	0.0742	0.0365	0.0421
	Smoking	rs10272990	Intergenic	T	C	0.0209	0.0027	1.270e-14	-0.0183	0.0387	0.6369
	Smoking	rs10279261	Intron:EXOC4	G	A	0.0189	0.0026	6.050e-13	0.0254	0.0376	0.4988
	Smoking	rs1030015	Intron:MAGI2	T	G	0.0143	0.0026	2.150e-08	-0.0097	0.0365	0.7896
	Smoking	rs10446419	Intergenic	A	G	0.0196	0.0031	5.050e-10	0.009	0.0453	0.8416
	Smoking	rs10490159	Intron:LOC730100	T	C	0.0172	0.0026	3.860e-11	0.0283	0.0372	0.4474
	Smoking	rs1050847	Utr3:ZCCHC14	C	T	0.0148	0.0026	7.370e-09	0.0135	0.037	0.7161
	Smoking	rs1059490	Utr3:HIST1H2BD	T	C	0.0186	0.0026	2.160e-12	0.0251	0.0376	0.5048
	Smoking	rs10698713	Intron:TULP4	G	A	0.0335	0.0056	2.380e-09	0.1448	0.0783	0.0643
	Smoking	rs10789369	Intergenic	A	G	0.0234	0.0026	3.390e-19	-0.0251	0.0377	0.5057
	Smoking	rs10805858	Intergenic	T	A	0.0181	0.0027	1.880e-11	-0.0416	0.0387	0.2818
	Smoking	rs10853981	Intergenic	A	G	0.0148	0.0027	4.880e-08	0.0593	0.0387	0.1259
	Smoking	rs10858334	Utr3:OLFM1	G	C	0.0229	0.0038	1.180e-09	-0.0624	0.0523	0.2331
	Smoking	rs10873871	Intron:ST6GALNAC3	G	A	0.0175	0.0031	2.820e-08	0.0406	0.0445	0.3621
	Smoking	rs10885480	Intron:NRAP	T	C	0.0187	0.0028	3.830e-11	-0.0133	0.0405	0.7421
	Smoking	rs10905461	Intergenic	T	C	0.0164	0.0029	2.360e-08	0.0496	0.0417	0.2345
	Smoking	rs10914684	Intron:PHC2	G	A	0.0158	0.0027	6.320e-09	0.1221	0.0389	0.0017
	Smoking	rs10935779	Intron:RNF13	C	T	0.0143	0.0026	2.950e-08	0.0362	0.0369	0.3261
	Smoking	rs10945141	Intron:ADGRB3	A	G	0.0181	0.0029	3.590e-10	0.0005	0.0415	0.9908
	Smoking	rs10953957	Intergenic	A	G	0.0144	0.0026	3.660e-08	0.0456	0.0379	0.2286
	Smoking	rs10966092	Intron:ELAVL2	T	C	0.0205	0.0029	1.120e-12	-0.0354	0.0417	0.3962
	Smoking	rs10969352	Intergenic	A	T	0.0143	0.0025	1.820e-08	0.0145	0.0365	0.6898
	Smoking	rs11057005	Intron:LMO3	A	G	0.0157	0.0026	9.120e-10	0.0047	0.0371	0.8998
	Smoking	rs1106363	Intron:NTM	T	C	0.0174	0.0027	9.200e-11	-0.0301	0.0388	0.4379
	Smoking	rs11076962	Intergenic	C	T	0.0183	0.0028	1.200e-10	-0.0492	0.0404	0.2232
	Smoking	rs11078713	Intron:CHD3	A	G	0.0146	0.0026	1.590e-08	-0.0096	0.037	0.7956
	Smoking	rs1108130	Exon:LINC00554	A	T	0.0239	0.0031	1.570e-14	0.0214	0.0454	0.6369
	Smoking	rs1109480	Intron:CABP1	G	A	0.0167	0.0026	1.840e-10	-0.0332	0.0377	0.3781
	Smoking	rs11128203	Intron:FOXP1	A	T	0.0204	0.0026	1.290e-15	-0.0186	0.0367	0.6128
	Smoking	rs11162019	Intergenic	C	T	0.0155	0.0026	5.060e-09	-0.0136	0.038	0.7205
	Smoking	rs1116690	Intron:INPP4B	G	A	0.0163	0.0029	2.160e-08	-0.0399	0.042	0.3425
	Smoking	rs11191269	Intron:GBF1	G	C	0.0176	0.0032	4.610e-08	0.0507	0.0453	0.2627
	Smoking	rs11192347	Intron:SORCS3	G	A	0.0265	0.0043	6.150e-10	0.0107	0.0585	0.8547
	Smoking	rs11258417	Intron:BEND7	C	T	0.0145	0.0026	2.710e-08	0.0894	0.0373	0.0164
	Smoking	rs1126757	Synonymous:IL11	T	C	0.0142	0.0026	2.920e-08	-0.0036	0.0366	0.9216
	Smoking	rs112725451	Intergenic	T	C	0.0261	0.0034	1.650e-14	-0.0596	0.0493	0.2267
	Smoking	rs112913817	Intergenic	G	A	0.0781	0.012	9.280e-11	-0.2091	0.1875	0.2649
	Smoking	rs113230003	Intron:PGPEP1	G	A	0.0189	0.0029	1.050e-10	0.0476	0.0418	0.2552
	Smoking	rs1139897	Nonsynonymous:RHOT2	G	A	0.0241	0.003	1.770e-15	-0.0527	0.0437	0.2285
	Smoking	rs114976176	Intron:SH3YL1	A	C	0.0155	0.0027	6.040e-09	0.035	0.0382	0.3598
	Smoking	rs1150668	Intron:ZNF192P1	T	G	0.0185	0.0026	8.540e-13	0.0462	0.0368	0.2092
	Smoking	rs11587399	Intergenic	A	T	0.0178	0.0031	7.250e-09	-0.0082	0.0445	0.8544
	Smoking	rs11594623	Intergenic	C	T	0.0274	0.003	7.450e-20	0.0551	0.0422	0.1924
	Smoking	rs1160685	Intron:GRID2	G	C	0.0153	0.0026	2.310e-09	-0.0443	0.0368	0.2282
	Smoking	rs11611651	Intron:GOLGA3	A	G	0.0271	0.0045	2.050e-09	0.0292	0.0647	0.652
	Smoking	rs11642231	Intron:SPG7	G	A	0.0156	0.0026	3.440e-09	-0.0023	0.0375	0.9502
	Smoking	rs11651955	Intergenic	G	A	0.014	0.0025	3.740e-08	-0.0262	0.0365	0.4727
	Smoking	rs11678980	Exon:LINC01806	A	G	0.0177	0.0026	5.190e-12	0.0063	0.0378	0.8669
	Smoking	rs11692435	Nonsynonymous:ACTR1B	A	G	0.0251	0.0046	4.470e-08	0.0663	0.069	0.3361
	Smoking	rs11713899	Intron:CNTN4	C	A	0.0187	0.0034	3.150e-08	-0.068	0.0482	0.1586
	Smoking	rs1173461	Intergenic	T	C	0.0166	0.0027	9.510e-10	0.0083	0.0389	0.8316
	Smoking	rs117657830	Intergenic	A	G	0.0378	0.0064	3.180e-09	-0.1282	0.0882	0.146
	Smoking	rs11766326	Intron:IMMP2L	T	C	0.0175	0.0026	1.790e-11	-0.0469	0.0365	0.1991
	Smoking	rs11768481	Intron:DLX6-AS1	C	A	0.0186	0.0027	5.230e-12	-0.0018	0.0388	0.9624
	Smoking	rs117734003	Intron:SYT3	C	G	0.0303	0.0051	2.570e-09	0.1418	0.0737	0.0544
	Smoking	rs11783093	Intergenic	C	T	0.0471	0.0035	2.070e-41	0.0403	0.0499	0.4196
	Smoking	rs11791671	Intron:RFX3	T	C	0.0279	0.0051	4.240e-08	-0.0066	0.0724	0.9273
	Smoking	rs118202	Intron:REV3L	G	T	0.0367	0.0033	1.900e-29	0.0341	0.0471	0.4697
	Smoking	rs11872397	Intron:ZNF407	G	A	0.0171	0.0029	5.200e-09	0.0874	0.0421	0.0382
	Smoking	rs1187820	Intergenic	C	T	0.0143	0.0026	2.690e-08	-0.0049	0.0371	0.8944
	Smoking	rs11889814	Intergenic	A	C	0.021	0.0038	3.440e-08	0.039	0.0545	0.4743
	Smoking	rs11956866	Intergenic	T	G	0.0148	0.0026	7.820e-09	0.0275	0.0369	0.4566
	Smoking	rs12022778	Intron:ELAVL4	C	A	0.0268	0.0032	3.180e-17	-0.0423	0.0449	0.346
	Smoking	rs12027999	Intron:UBAP2L	T	C	0.0244	0.0039	5.330e-10	0.0278	0.055	0.6136
	Smoking	rs12053870	Intron:LOC105374060	G	T	0.0156	0.0026	1.020e-09	0.0326	0.0367	0.375
	Smoking	rs12130857	Intron:CAMTA1	G	A	0.018	0.0027	3.650e-11	-0.0417	0.0389	0.2838
	Smoking	rs12195240	Intergenic	A	G	0.0249	0.0028	1.080e-18	0.0265	0.0406	0.5135
	Smoking	rs12244388	Intron:AS3MT|BORCS7-ASMT	A	G	0.0258	0.0027	4.310e-22	-0.0463	0.0386	0.2301
	Smoking	rs12442563	Intergenic	G	T	0.0232	0.0031	3.130e-14	-0.0248	0.0438	0.5706
	Smoking	rs12474587	Intron:SLC4A10	T	G	0.0242	0.0026	4.830e-21	0.0086	0.0368	0.8145
	Smoking	rs12517438	Intergenic	G	T	0.0154	0.0026	1.890e-09	0.0514	0.0367	0.161
	Smoking	rs12530388	Utr5:ASCC3	A	C	0.0184	0.0025	5.830e-13	0.0328	0.0366	0.3702
	Smoking	rs12563365	Intron:ACTN2	A	G	0.0166	0.0026	1.050e-10	0.026	0.0368	0.4807
	Smoking	rs12633090	Intergenic	G	C	0.023	0.0033	3.160e-12	0.0135	0.0472	0.7739
	Smoking	rs12642744	Intergenic	G	T	0.0166	0.003	2.820e-08	0.0303	0.0416	0.4662
	Smoking	rs12714017	Intergenic	C	T	0.0154	0.0026	3.650e-09	-0.0027	0.0366	0.942
	Smoking	rs12739243	Intron:SYT14	T	C	0.0213	0.0031	4.450e-12	0.0443	0.0441	0.3153
	Smoking	rs12740789	Intergenic	G	A	0.0285	0.0033	1.180e-17	-0.0073	0.0463	0.875
	Smoking	rs12755632	Intergenic	A	G	0.0154	0.0027	1.930e-08	-0.0162	0.039	0.6773
	Smoking	rs12855717	Intergenic	T	C	0.0155	0.0026	1.220e-09	-0.0517	0.0367	0.1588
	Smoking	rs12878369	Intergenic	A	C	0.0174	0.0026	1.600e-11	-0.0132	0.037	0.7213
	Smoking	rs12918191	Intergenic	A	G	0.0197	0.003	3.140e-11	0.0036	0.0424	0.9331
	Smoking	rs1291821	Intron:CELF2|CELF2-AS2	G	A	0.0145	0.0026	1.390e-08	0.0965	0.0367	0.0085
	Smoking	rs13007361	Intergenic	A	G	0.0175	0.0031	2.290e-08	-0.0089	0.0449	0.843
	Smoking	rs13066050	Intergenic	T	C	0.0188	0.0031	1.930e-09	-0.0971	0.0452	0.0317
	Smoking	rs13109980	Intron:MAML3	G	A	0.0222	0.0027	3.370e-16	0.0532	0.039	0.172
	Smoking	rs13110073	Intron:TTC29	T	C	0.0246	0.0026	3.240e-21	-0.0229	0.0374	0.5413
	Smoking	rs13237637	Intron:SDK1	G	C	0.0237	0.0025	1.540e-20	-0.0103	0.0365	0.7781
	Smoking	rs13261666	Intron:TOX	G	T	0.02	0.0025	4.360e-15	0.0085	0.0365	0.8162
	Smoking	rs13319205	Intron:SMARCC1	A	T	0.0165	0.0028	3.770e-09	0.0303	0.0416	0.467
	Smoking	rs13392222	Intron:AFF3	A	C	0.0234	0.0037	1.930e-10	0.0159	0.0528	0.7638
	Smoking	rs13437771	Intron:ZNF789	A	G	0.0271	0.0035	1.390e-14	-0.0407	0.0504	0.4192
	Smoking	rs1373178	Intron:DCC	T	G	0.0203	0.0026	4.160e-15	-0.0253	0.0373	0.4979
	Smoking	rs1381287	Intergenic	T	C	0.018	0.0026	1.810e-12	-0.0074	0.0368	0.8413
	Smoking	rs1381775	Intergenic	T	C	0.0156	0.0028	2.790e-08	0.0405	0.0402	0.3145
	Smoking	rs1385108	Intergenic	T	C	0.0187	0.003	3.840e-10	0.025	0.0426	0.5574
	Smoking	rs1389171	Intergenic	T	A	0.0175	0.003	4.450e-09	0.0366	0.0428	0.3934
	Smoking	rs13906	Utr3:MCRS1	C	T	0.0245	0.0041	1.980e-09	0.0024	0.0589	0.9669
	Smoking	rs139896	Intron:POLR2F	C	T	0.0154	0.0027	7.140e-09	-0.0063	0.0381	0.8677
	Smoking	rs1413119	Intergenic	C	T	0.0153	0.0026	4.770e-09	0.0142	0.0372	0.7022
	Smoking	rs1435479	Intron:GRID2	T	G	0.0164	0.0028	5.680e-09	-0.0045	0.0401	0.911
	Smoking	rs1435672	Intergenic	C	T	0.0141	0.0026	3.820e-08	-0.0573	0.0367	0.1185
	Smoking	rs1445649	Intron:KCNJ3	C	T	0.0206	0.0026	8.480e-16	0.0359	0.0366	0.3264
	Smoking	rs1449012	Intron:IQCJ-SCHIP1|SCHIP1	C	T	0.0154	0.0026	1.770e-09	-0.0388	0.0366	0.2892
	Smoking	rs147052174	Nonsynonymous:FAM163A	T	G	0.0623	0.0098	2.300e-10	0.0758	0.1356	0.5761
	Smoking	rs1514176	Intron:FPGT-TNNI3K|TNNI3K	G	A	0.0193	0.0026	7.670e-14	-0.0282	0.0369	0.4441
	Smoking	rs1518393	Intron:VRK2	C	A	0.0169	0.0026	1.300e-10	-0.0232	0.0378	0.5393
	Smoking	rs1549979	Intron:CADM2	C	T	0.0245	0.0026	8.800e-21	0.0231	0.0375	0.5387
	Smoking	rs1555445	Upstream:NOL4L-DT	T	A	0.0188	0.0027	7.750e-12	0.0014	0.0395	0.9714
	Smoking	rs1561112	Intron:LRGUK	T	C	0.0152	0.0026	3.840e-09	0.128	0.0372	0.0006
	Smoking	rs160631	Intron:ICK	T	G	0.0173	0.0029	1.870e-09	0.1194	0.0415	0.004
	Smoking	rs1632941	Intron:HLA-G	T	C	0.0158	0.0026	6.670e-10	-0.0009	0.0365	0.9804
	Smoking	rs16826827	Intergenic	T	C	0.0222	0.0039	9.170e-09	-0.0411	0.0548	0.454
	Smoking	rs16828799	Intron:NLGN1	T	G	0.0198	0.0035	1.830e-08	0.0267	0.0507	0.5983
	Smoking	rs1713676	Intergenic	A	G	0.0167	0.0026	5.380e-11	0.0271	0.0365	0.4584
	Smoking	rs1714521	Intron:LOC100996447	A	C	0.0163	0.0026	3.070e-10	-0.0283	0.037	0.444
	Smoking	rs17165769	Intron:FBXL17	G	A	0.0159	0.0026	9.560e-10	0.0233	0.0374	0.5325
	Smoking	rs17197663	Utr5:POSTN	G	A	0.0216	0.0039	2.060e-08	-0.0415	0.0542	0.4445
	Smoking	rs1722666	Intergenic	T	C	0.0161	0.0029	2.170e-08	0.0448	0.0407	0.2703
	Smoking	rs17229285	Intergenic	C	T	0.0155	0.0025	1.270e-09	-0.0515	0.0365	0.1585
	Smoking	rs1733760	Intron:PCDH15	C	T	0.0148	0.0025	6.700e-09	0.0427	0.0365	0.2423
	Smoking	rs1737329	Intergenic	G	C	0.017	0.0029	5.080e-09	0.0075	0.0414	0.8558
	Smoking	rs17554906	Intergenic	C	G	0.0142	0.0026	3.140e-08	0.0429	0.0366	0.2415
	Smoking	rs1759433	Intron:GAPVD1	A	G	0.0154	0.0026	1.690e-09	-0.014	0.0364	0.7001
	Smoking	rs17616642	Intron:LINC01122	A	G	0.0166	0.003	2.100e-08	0.028	0.0422	0.5067
	Smoking	rs17692129	Intron:NSF	T	C	0.0196	0.0027	4.570e-13	0.0242	0.0386	0.5307
	Smoking	rs1772572	Intergenic	C	A	0.0169	0.0027	5.620e-10	0.0225	0.0388	0.5616
	Smoking	rs1799068	Intergenic	T	G	0.0166	0.0026	2.590e-10	0.0273	0.0374	0.4656
	Smoking	rs1811739	Intron:LINC02288	A	G	0.0183	0.003	5.970e-10	-0.0013	0.0427	0.9764
	Smoking	rs181508347	Intergenic	G	T	0.0811	0.013	4.950e-10	-0.1177	0.1883	0.5321
	Smoking	rs1834306	Intron:MIR100HG	A	G	0.0145	0.0026	1.960e-08	0.035	0.0372	0.346
	Smoking	rs1863161	Intergenic	A	G	0.0153	0.0026	2.340e-09	0.0263	0.0367	0.4749
	Smoking	rs1889571	Intron:ADGRB2	G	T	0.0222	0.0038	4.190e-09	0.0909	0.0547	0.0965
	Smoking	rs1901477	Intergenic	G	A	0.0304	0.0026	2.070e-31	0.0513	0.0365	0.16
	Smoking	rs1910236	Intergenic	A	G	0.0146	0.0026	9.910e-09	-0.0167	0.0366	0.6472
	Smoking	rs1927901	Intergenic	T	C	0.0142	0.0026	3.100e-08	0.0457	0.0367	0.2128
	Smoking	rs1930371	Intergenic	C	T	0.0172	0.003	7.090e-09	-0.0045	0.0426	0.9166
	Smoking	rs1931431	Intergenic	C	G	0.0182	0.0026	8.560e-13	-0.055	0.0366	0.1321
	Smoking	rs1935571	Intergenic	T	G	0.0157	0.0026	6.990e-10	0.0477	0.0365	0.1911
	Smoking	rs1937443	Intron:PDE4B	G	C	0.0204	0.0026	1.790e-15	0.018	0.0371	0.6273
	Smoking	rs1944689	Intergenic	T	G	0.0177	0.0031	1.270e-08	-0.0502	0.0443	0.2565
	Smoking	rs2010921	Intron:NTM	A	G	0.0174	0.0028	2.470e-10	0.0622	0.0394	0.1144
	Smoking	rs2028269	Intron:THBS4	A	G	0.0162	0.0026	5.190e-10	-0.0063	0.0372	0.8656
	Smoking	rs2063976	Intergenic	C	T	0.0202	0.0027	7.450e-14	0.0241	0.0387	0.5341
	Smoking	rs2145451	Intergenic	T	C	0.02	0.0032	5.440e-10	-0.0141	0.0467	0.7628
	Smoking	rs2155646	Intron:NCAM1	C	T	0.0378	0.0026	9.440e-48	0.0019	0.0374	0.9588
	Smoking	rs2173019	Intron:TENM2	A	T	0.0282	0.0033	2.980e-17	0.0345	0.0478	0.471
	Smoking	rs221988	Intergenic	A	C	0.0149	0.0026	1.430e-08	-0.0227	0.0381	0.5507
	Smoking	rs2276825	Intron:STIMATE|TMEM110-MUSTN1	C	T	0.0189	0.003	1.890e-10	-0.0381	0.0443	0.3899
	Smoking	rs2279829	Utr3:ZIC4	C	T	0.0174	0.0031	2.050e-08	0.0414	0.0444	0.3515
	Smoking	rs2289791	Intron:SMAD3	G	T	0.0177	0.003	2.010e-09	-0.0131	0.0425	0.7574
	Smoking	rs2306866	Intron:CACNA1D	A	T	0.0167	0.0026	1.890e-10	0.0239	0.0373	0.5222
	Smoking	rs2319545	Intergenic	A	C	0.0232	0.0036	8.300e-11	0.0123	0.0503	0.8063
	Smoking	rs2344976	Intron:ZNF207	T	C	0.0151	0.0026	7.980e-09	0.0264	0.0376	0.4826
	Smoking	rs2359180	Intergenic	A	G	0.0144	0.0026	4.980e-08	-0.0226	0.0623	0.717
	Smoking	rs2378662	Intron:LOC101927575	A	G	0.0152	0.0026	2.670e-09	-0.0306	0.0368	0.4058
	Smoking	rs238896	Intron:ZBTB16	G	A	0.0169	0.0025	3.650e-11	-0.0105	0.0365	0.7728
	Smoking	rs2526390	Intron:SEMA3F|SEMA3F-AS1	T	C	0.0205	0.0027	3.620e-14	-0.0709	0.0391	0.07
	Smoking	rs2539706	Intergenic	A	G	0.0162	0.0026	1.950e-10	0.0155	0.0366	0.6717
	Smoking	rs2587507	Intergenic	T	C	0.0147	0.0025	8.690e-09	0.045	0.0362	0.2141
	Smoking	rs2637869	Intergenic	A	G	0.0182	0.0028	6.540e-11	0.0687	0.0399	0.0853
	Smoking	rs2710634	Intron:BIRC6	T	C	0.0178	0.0026	3.360e-12	0.0881	0.0366	0.016
	Smoking	rs2734390	Intron:FHIT	G	A	0.0148	0.0026	2.090e-08	0.031	0.038	0.414
	Smoking	rs2796793	Intergenic	A	G	0.0145	0.0026	1.550e-08	-0.0233	0.0367	0.5247
	Smoking	rs281296	Intron:SEMA6D	A	G	0.0247	0.0027	1.590e-20	-0.058	0.0382	0.1289
	Smoking	rs28408682	Intergenic	G	A	0.0167	0.0026	1.410e-10	-0.0043	0.0373	0.9074
	Smoking	rs28441558	Intron:CHD3	T	C	0.0356	0.0055	1.240e-10	0.0174	0.0775	0.8218
	Smoking	rs28717373	Intergenic	C	T	0.0165	0.0027	6.160e-10	0.0409	0.038	0.2819
	Smoking	rs2901785	Intron:LOC102724601	G	A	0.0173	0.0026	1.470e-11	0.0276	0.0367	0.4529
	Smoking	rs290601	Intergenic	T	C	0.0163	0.0029	1.140e-08	0.0584	0.041	0.1543
	Smoking	rs2925128	Intergenic	T	C	0.0168	0.0027	3.670e-10	0.0136	0.0376	0.7171
	Smoking	rs2938134	Intergenic	C	A	0.0175	0.0028	3.140e-10	-0.0593	0.039	0.1277
	Smoking	rs2939756	Intron:LRRC4C	G	A	0.0157	0.0026	7.450e-10	0.0163	0.0367	0.6569
	Smoking	rs2952251	Intron:MSRA	G	A	0.0164	0.003	4.240e-08	0.0441	0.0416	0.2887
	Smoking	rs2959084	Intron:PHF21A	A	G	0.0171	0.0028	9.820e-10	-0.0514	0.04	0.1983
	Smoking	rs301807	Intron:LOC102724552|RERE	G	A	0.018	0.0026	2.500e-12	-0.0128	0.037	0.73
	Smoking	rs3098272	Intergenic	A	C	0.0178	0.0032	2.080e-08	-0.0253	0.0455	0.5779
	Smoking	rs3115418	Intergenic	T	C	0.0142	0.0026	2.790e-08	0.0338	0.0367	0.3567
	Smoking	rs3172494	Utr3:IP6K2	G	T	0.0291	0.004	3.400e-13	0.0219	0.0589	0.7099
	Smoking	rs3218116	Intergenic	C	T	0.0198	0.0029	1.050e-11	0.0384	0.0415	0.3548
	Smoking	rs329124	Intron:JADE2	A	G	0.0164	0.0026	1.960e-10	-0.0224	0.037	0.5457
	Smoking	rs34342129	Intergenic	T	C	0.0143	0.0025	2.130e-08	-0.0787	0.0364	0.0308
	Smoking	rs34399632	Intron:THSD7B	G	A	0.0194	0.003	1.460e-10	-0.0158	0.042	0.7071
	Smoking	rs34553878	Nonsynonymous:PRRC2B	G	A	0.0247	0.0041	1.170e-09	-0.0642	0.0584	0.2718
	Smoking	rs34940743	Intron:NRXN3	G	A	0.0159	0.0027	2.800e-09	-0.0639	0.0382	0.0944
	Smoking	rs34970111	Intron:ITPRIP	C	T	0.0146	0.0026	1.280e-08	-0.0534	0.0366	0.1448
	Smoking	rs35375873	Intergenic	G	C	0.027	0.0041	3.290e-11	-0.0654	0.0583	0.2622
	Smoking	rs35656245	Intergenic	A	G	0.0159	0.0029	2.230e-08	-0.0479	0.0413	0.2465
	Smoking	rs357304	Intergenic	C	T	0.0167	0.0029	5.400e-09	-0.0448	0.0416	0.2819
	Smoking	rs359247	Intergenic	T	A	0.022	0.0027	9.890e-17	0.0625	0.0381	0.1009
	Smoking	rs359431	Intergenic	C	T	0.0142	0.0026	3.160e-08	0.0396	0.0367	0.2817
	Smoking	rs3740977	Intron:DGKZ	C	T	0.0195	0.0034	1.170e-08	-0.0115	0.0488	0.8132
	Smoking	rs3764351	Intron:PNMT	G	A	0.0147	0.0027	3.890e-08	-0.0311	0.0388	0.4229
	Smoking	rs3800227	Intron:FOXO3	G	A	0.0172	0.0029	3.640e-09	0.0809	0.0418	0.0531
	Smoking	rs3810496	Intron:ZBTB46	C	T	0.0159	0.0026	1.540e-09	-0.0453	0.0377	0.2297
	Smoking	rs3811038	Intron:TTL	C	T	0.0191	0.0028	1.580e-11	0.0001	0.0411	0.9981
	Smoking	rs3820277	Intron:IGSF21	G	T	0.0188	0.0026	1.570e-13	0.0127	0.0366	0.7291
	Smoking	rs3843905	Intergenic	C	T	0.0151	0.0026	5.410e-09	0.057	0.0373	0.1268
	Smoking	rs3847244	Intergenic	T	C	0.0187	0.0026	2.600e-13	-0.0459	0.037	0.2155
	Smoking	rs3850736	Intron:LOC102724623	G	C	0.0191	0.0026	6.430e-14	0.0096	0.0366	0.7938
	Smoking	rs3909281	Intergenic	G	T	0.0211	0.0026	1.620e-16	0.0201	0.0369	0.5871
	Smoking	rs3934797	Intergenic	G	A	0.0213	0.0033	1.120e-10	0.0023	0.0464	0.961
	Smoking	rs4044321	Intron:TENM2	A	G	0.0226	0.0027	1.750e-17	0.0168	0.0381	0.6591
	Smoking	rs4140932	Intergenic	T	A	0.014	0.0026	4.890e-08	-0.0319	0.0369	0.3871
	Smoking	rs42417	Intron:MCTP1	T	C	0.0169	0.0028	8.270e-10	-0.0134	0.0397	0.7348
	Smoking	rs4264267	Intron:TRPC4	T	C	0.0148	0.0026	6.820e-09	0.0479	0.0367	0.1915
	Smoking	rs4275621	Intergenic	A	G	0.0214	0.0026	3.760e-16	0.0161	0.0377	0.6698
	Smoking	rs4310804	Intron:NR2F2-AS1	C	G	0.0182	0.003	7.550e-10	-0.0209	0.0425	0.6228
	Smoking	rs4326350	Intron:XKR6	C	G	0.0176	0.0026	5.160e-12	0.0331	0.0365	0.3645
	Smoking	rs4476253	Intergenic	G	A	0.0185	0.003	5.780e-10	-0.0072	0.0429	0.8675
	Smoking	rs4543050	Intergenic	T	A	0.0222	0.0033	1.450e-11	0.0321	0.0475	0.4994
	Smoking	rs45444697	Intron:ADAM15|DCST1-AS1	G	C	0.0197	0.0031	2.720e-10	0.0916	0.0441	0.0378
	Smoking	rs4674916	Intron:CUL3	C	A	0.018	0.0027	3.060e-11	-0.0235	0.0392	0.5485
	Smoking	rs4674993	Intron:NYAP2	A	G	0.024	0.0032	4.850e-14	-0.0315	0.0456	0.4905
	Smoking	rs4727189	Intron:ZNF804B	C	T	0.0149	0.0027	3.000e-08	-0.0318	0.0386	0.41
	Smoking	rs4752018	Intron:SHTN1	A	C	0.0189	0.003	4.420e-10	-0.0378	0.0435	0.3843
	Smoking	rs4759229	Intron:ERBB3	G	A	0.0156	0.0027	6.530e-09	0.0924	0.0382	0.0156
	Smoking	rs4785187	Intron:ZNF423	A	G	0.02	0.0031	6.550e-11	0.051	0.0438	0.2441
	Smoking	rs4788676	Intron:ZFHX3	T	C	0.0177	0.003	4.920e-09	-0.0336	0.0435	0.4392
	Smoking	rs4790874	Intron:SMG6	T	C	0.0174	0.0026	8.430e-12	-0.0559	0.0367	0.1276
	Smoking	rs4818005	Intron:BRWD1	G	A	0.0204	0.0026	1.090e-14	0.0009	0.0368	0.9812
	Smoking	rs4822102	Intergenic	C	T	0.0165	0.0026	2.780e-10	-0.0769	0.0375	0.0404
	Smoking	rs4837631	Intron:BRINP1	C	T	0.0154	0.0026	2.030e-09	0.0219	0.0366	0.5505
	Smoking	rs4877285	Intergenic	G	A	0.0181	0.0027	2.100e-11	0.0302	0.0394	0.4428
	Smoking	rs4886207	Intron:DIAPH3	T	C	0.0162	0.0026	8.780e-10	0.0171	0.038	0.6535
	Smoking	rs4912332	Intergenic	T	C	0.0141	0.0025	2.940e-08	0.0706	0.0365	0.0531
	Smoking	rs540860	Intergenic	G	A	0.0176	0.0026	5.750e-12	-0.009	0.0367	0.8061
	Smoking	rs55786907	Intergenic	G	A	0.0194	0.0035	1.840e-08	-0.0326	0.0504	0.5174
	Smoking	rs55913542	Intron:BCL11B	T	G	0.0186	0.0034	3.250e-08	-0.016	0.0478	0.7372
	Smoking	rs55944129	Intergenic	T	C	0.0176	0.0029	1.060e-09	0.0402	0.0413	0.3295
	Smoking	rs56208390	Intergenic	G	A	0.0216	0.0039	2.680e-08	-0.0629	0.0565	0.2651
	Smoking	rs56367474	Intergenic	C	T	0.0173	0.0028	4.200e-10	0.0459	0.0394	0.2434
	Smoking	rs56902655	Intergenic	T	G	0.0219	0.0037	4.090e-09	0.096	0.0533	0.0717
	Smoking	rs57153235	Intron:CADM2	T	G	0.0194	0.0027	1.560e-12	-0.0107	0.0391	0.7849
	Smoking	rs58400863	Intron:LINC02497	G	A	0.0202	0.0027	4.890e-14	-0.0186	0.0386	0.6306
	Smoking	rs586699	Intron:FAT3	G	A	0.0148	0.0026	7.290e-09	0.0183	0.0366	0.6173
	Smoking	rs59537158	Intergenic	T	C	0.0225	0.0031	4.620e-13	-0.0256	0.0438	0.5587
	Smoking	rs6011779	Intron:CHRNA4	C	T	0.0192	0.0032	2.830e-09	0.0396	0.0466	0.3949
	Smoking	rs6050446	Nonsynonymous:ENTPD6	G	A	0.0544	0.0076	8.800e-13	-0.0206	0.1037	0.8429
	Smoking	rs6073075	Intergenic	T	A	0.0187	0.0034	2.440e-08	-0.0338	0.0483	0.4846
	Smoking	rs60833441	Intergenic	A	G	0.0143	0.0026	2.280e-08	-0.0529	0.0366	0.1486
	Smoking	rs61533748	Intergenic	C	T	0.0174	0.0026	2.820e-11	-0.0386	0.0375	0.3032
	Smoking	rs61884449	Intron:NRXN2	T	C	0.02	0.0036	2.320e-08	-0.0656	0.0512	0.2003
	Smoking	rs61886926	Intron:RPS6KA4	C	T	0.0179	0.0026	7.300e-12	0.0141	0.0373	0.7049
	Smoking	rs619087	Intergenic	G	A	0.0143	0.0026	3.100e-08	-0.0005	0.0369	0.9892
	Smoking	rs61959481	Intergenic	G	A	0.0203	0.0031	7.950e-11	-0.0823	0.0477	0.0843
	Smoking	rs62007780	Intron:LINGO1	G	T	0.0159	0.0026	7.480e-10	0.0015	0.0367	0.9675
	Smoking	rs62052916	Intron:LINC01572	A	T	0.0319	0.005	1.620e-10	0.0357	0.0698	0.6085
	Smoking	rs62098013	Intron:DCC	A	G	0.0177	0.0026	2.240e-11	0.0172	0.0383	0.6537
	Smoking	rs62106258	Intergenic	T	C	0.0455	0.006	3.330e-14	0.0166	0.0849	0.8451
	Smoking	rs62137126	Intergenic	A	G	0.0237	0.0039	1.310e-09	0.0425	0.0563	0.4508
	Smoking	rs62180324	Intron:WDPCP	G	A	0.0195	0.0031	3.910e-10	0.0299	0.0443	0.4987
	Smoking	rs62193862	Intergenic	A	G	0.0238	0.0042	1.990e-08	-0.0331	0.0609	0.5869
	Smoking	rs62246017	Intron:FOXP1	G	A	0.0162	0.0027	3.030e-09	-0.0344	0.0395	0.3846
	Smoking	rs62340589	Intron:GPM6A	C	G	0.0174	0.0032	4.310e-08	-0.0574	0.0454	0.2058
	Smoking	rs62618693	Nonsynonymous:QSER1	C	T	0.0353	0.0063	2.090e-08	0.0315	0.088	0.7206
	Smoking	rs6265	Nonsynonymous:BDNF	C	T	0.0293	0.0033	2.810e-19	-0.078	0.0466	0.0945
	Smoking	rs6437769	Intergenic	T	C	0.0142	0.0026	3.740e-08	0.0869	0.037	0.0187
	Smoking	rs6438436	Intergenic	T	C	0.0247	0.0033	5.330e-14	-0.043	0.0477	0.3668
	Smoking	rs644740	Intron:OVOL1	C	T	0.0141	0.0026	3.670e-08	0.0105	0.0366	0.7736
	Smoking	rs6452785	Intron:TMEM161B-AS1	C	T	0.0269	0.0026	4.690e-26	-0.04	0.0366	0.2742
	Smoking	rs6474609	Intergenic	T	A	0.0156	0.0026	1.710e-09	-0.0338	0.0373	0.3651
	Smoking	rs6497840	Intergenic	A	G	0.0228	0.0029	2.010e-15	-0.0345	0.0404	0.3931
	Smoking	rs6568832	Intron:MIR548H3|MMS22L	A	G	0.0189	0.003	1.740e-10	0.0364	0.0423	0.389
	Smoking	rs67050670	Intergenic	A	G	0.0203	0.003	2.340e-11	0.0142	0.0434	0.7436
	Smoking	rs6730325	Intergenic	G	A	0.0146	0.0026	2.100e-08	0.0378	0.0373	0.3107
	Smoking	rs6731872	Intergenic	G	T	0.0316	0.0034	5.350e-21	-0.062	0.0482	0.1984
	Smoking	rs6750107	Intron:CTNNA2	A	G	0.0146	0.0026	2.600e-08	0.0135	0.0376	0.7187
	Smoking	rs6750529	Intron:LINC01934	T	C	0.0199	0.0029	9.260e-12	0.0055	0.0415	0.8952
	Smoking	rs6756212	Intergenic	C	T	0.0339	0.0026	3.490e-40	0.026	0.0366	0.4781
	Smoking	rs67777803	Intron:SEZ6	G	T	0.0246	0.0034	3.180e-13	-0.0133	0.0483	0.7832
	Smoking	rs6782116	Intron:ROBO2	C	T	0.0147	0.0026	1.460e-08	0.0509	0.0371	0.1706
	Smoking	rs6874731	Intron:RASGRF2	G	T	0.0153	0.0025	1.830e-09	-0.018	0.0368	0.625
	Smoking	rs6890961	Intron:TENM2	C	T	0.0193	0.0026	2.130e-13	-0.0625	0.0377	0.0974
	Smoking	rs6936160	Intergenic	T	C	0.0201	0.0028	4.200e-13	-0.0037	0.0396	0.9255
	Smoking	rs6948707	Intron:MAD1L1	G	T	0.0243	0.0026	4.240e-21	-0.0202	0.037	0.5856
	Smoking	rs6968380	Intergenic	G	A	0.0234	0.0027	1.050e-17	-0.0411	0.0396	0.2991
	Smoking	rs6986430	Intron:RUNX1T1	T	C	0.0243	0.0031	1.990e-15	-0.0919	0.0436	0.035
	Smoking	rs6993429	Intergenic	C	A	0.0191	0.0026	9.870e-14	0.0378	0.0368	0.3043
	Smoking	rs7024924	Intergenic	C	T	0.0189	0.0034	1.900e-08	0.0669	0.0478	0.1617
	Smoking	rs7026534	Intron:MED27	T	G	0.0166	0.0028	2.680e-09	-0.0549	0.04	0.1692
	Smoking	rs7072776	Intergenic	A	G	0.022	0.0028	5.660e-15	0.0668	0.0409	0.102
	Smoking	rs7134009	Intergenic	T	C	0.0158	0.0029	4.300e-08	0.0267	0.0407	0.5119
	Smoking	rs71367544	Intergenic	T	C	0.0206	0.0032	8.540e-11	0.025	0.0448	0.5767
	Smoking	rs71592686	Intron:ELOVL7	C	T	0.0207	0.0029	3.850e-13	-0.0395	0.0407	0.3317
	Smoking	rs71602617	Intergenic	C	T	0.0178	0.0032	2.100e-08	0.0381	0.0449	0.3959
	Smoking	rs7188873	Intron:TNRC6A	G	A	0.0203	0.0026	8.460e-15	-0.015	0.0376	0.6905
	Smoking	rs7192140	Intron:GRIN2A	T	C	0.0169	0.0025	3.400e-11	-0.0117	0.0366	0.7487
	Smoking	rs72780746	Intergenic	T	C	0.0258	0.0034	2.050e-14	-0.0767	0.0488	0.1161
	Smoking	rs72789626	Intron:EFNA5	T	A	0.0256	0.0037	5.130e-12	0.0868	0.0533	0.1035
	Smoking	rs72790288	Intron:ALK	G	A	0.0455	0.0077	3.280e-09	-0.2227	0.1083	0.0398
	Smoking	rs72898831	Intergenic	A	G	0.0244	0.0035	4.140e-12	0.0172	0.0498	0.7292
	Smoking	rs72938304	Intergenic	G	A	0.0272	0.004	1.360e-11	0.0724	0.0569	0.2035
	Smoking	rs73008357	Intergenic	A	C	0.0223	0.004	2.440e-08	0.0199	0.0566	0.7248
	Smoking	rs7333559	Intron:CLYBL|LOC101927437	G	A	0.0232	0.0031	5.940e-14	-0.0168	0.045	0.7091
	Smoking	rs73831818	Intron:ERC2	G	A	0.032	0.0055	5.460e-09	0.0202	0.075	0.7883
	Smoking	rs74697736	Intergenic	A	G	0.0223	0.0028	2.430e-15	-0.0409	0.0402	0.3097
	Smoking	rs748832	Intergenic	G	A	0.0172	0.0026	6.600e-11	-0.0071	0.0378	0.8512
	Smoking	rs7505855	Intron:NOL4	C	T	0.017	0.0026	5.310e-11	0.0353	0.0371	0.3413
	Smoking	rs75210106	Intron:TTL	C	T	0.0187	0.0033	2.330e-08	-0.0399	0.0484	0.4095
	Smoking	rs75674569	Intron:HS6ST3	G	A	0.0253	0.0043	2.580e-09	0.0658	0.0613	0.2829
	Smoking	rs7585579	Intergenic	G	C	0.0204	0.0026	5.480e-15	0.0175	0.0369	0.6349
	Smoking	rs75919030	Intron:CA10	T	C	0.021	0.0029	3.350e-13	-0.0232	0.0416	0.5767
	Smoking	rs7598402	Intron:NRXN1	C	G	0.0147	0.0025	7.380e-09	0.033	0.0366	0.3673
	Smoking	rs7600835	Intergenic	G	A	0.0151	0.0027	1.800e-08	-0.0363	0.0389	0.3505
	Smoking	rs7631379	Intron:SOX2-OT	C	T	0.0208	0.0032	3.940e-11	-0.0231	0.0447	0.6055
	Smoking	rs7640107	Intron:FHIT	C	T	0.0142	0.0026	3.460e-08	0.0647	0.0369	0.0792
	Smoking	rs76460663	Intergenic	C	G	0.0423	0.0064	4.150e-11	-0.0482	0.0943	0.6095
	Smoking	rs7657022	Intergenic	G	A	0.0183	0.0025	7.340e-13	0.0257	0.0366	0.4822
	Smoking	rs76608582	Intron:HDGFL2	C	A	0.0345	0.0059	4.880e-09	0.0772	0.0903	0.3929
	Smoking	rs76841737	Intergenic	C	G	0.0231	0.0042	3.260e-08	-0.0291	0.0594	0.6242
	Smoking	rs7696257	Intergenic	A	G	0.0153	0.0026	6.780e-09	0.037	0.0384	0.3354
	Smoking	rs77215829	Intron:HECTD4	A	C	0.024	0.0038	2.020e-10	-0.0244	0.0539	0.65
	Smoking	rs77283305	Intron:CHCHD3	G	A	0.0152	0.0028	3.910e-08	0.0646	0.0393	0.1003
	Smoking	rs7743165	Intergenic	G	T	0.0193	0.0025	4.150e-14	-0.0561	0.0364	0.1236
	Smoking	rs7802996	Intron:MAGI2	C	T	0.0209	0.0034	1.060e-09	-0.0499	0.0489	0.3075
	Smoking	rs7809303	Intron:AUTS2	G	A	0.0214	0.0027	3.480e-15	-0.0595	0.039	0.127
	Smoking	rs7836565	Intron:PXDNL	C	T	0.0155	0.0028	4.360e-08	0.0048	0.0403	0.905
	Smoking	rs7867822	Intron:FOCAD	A	G	0.0151	0.0027	2.760e-08	0.0084	0.039	0.8294
	Smoking	rs7901883	Intron:BTRC	G	A	0.0193	0.003	1.980e-10	-0.0555	0.0434	0.201
	Smoking	rs7920501	Intergenic	T	A	0.0155	0.0026	1.250e-09	-0.0071	0.0367	0.8474
	Smoking	rs7921378	Intron:ARID5B	G	C	0.0233	0.0025	6.100e-20	-0.0081	0.0366	0.8245
	Smoking	rs7929518	Intron:EED	G	A	0.0192	0.003	2.550e-10	-0.0478	0.0441	0.2785
	Smoking	rs7943721	Intergenic	G	A	0.0212	0.0034	3.580e-10	0.0039	0.0489	0.9361
	Smoking	rs79476395	Intergenic	G	A	0.0334	0.0049	1.040e-11	-0.0978	0.0696	0.16
	Smoking	rs7969559	Intron:CPSF6	A	G	0.017	0.0028	1.530e-09	-0.0186	0.0408	0.6476
	Smoking	rs8005334	Intron:NRXN3	G	T	0.0167	0.0027	3.440e-10	-0.0075	0.0377	0.842
	Smoking	rs8027457	Intron:IGF1R	C	T	0.0153	0.0025	1.880e-09	0.0034	0.0364	0.9263
	Smoking	rs8050598	Intergenic	T	C	0.0187	0.0029	1.760e-10	0.0057	0.0432	0.8947
	Smoking	rs8083764	Intron:DCC	G	T	0.016	0.0028	7.970e-09	-0.0032	0.0392	0.9355
	Smoking	rs8096225	Intron:MIR924HG	C	A	0.0155	0.0028	2.630e-08	-0.0457	0.0396	0.2475
	Smoking	rs8103660	Intron:ELL	C	T	0.0158	0.0027	3.030e-09	0.0216	0.0381	0.571
	Smoking	rs876793	Intron:RYR2	T	C	0.0179	0.0027	5.690e-11	-0.0663	0.0384	0.0843
	Smoking	rs910912	Intergenic	T	C	0.0168	0.0029	7.820e-09	0.0111	0.041	0.7869
	Smoking	rs925524	Synonymous:MAST2	G	A	0.0156	0.0028	2.940e-08	-0.0188	0.04	0.6382
	Smoking	rs9288999	Intron:ZBTB20	A	G	0.0174	0.0029	1.500e-09	-0.0142	0.0424	0.7374
	Smoking	rs9302604	Intergenic	G	A	0.0187	0.0026	3.290e-13	-0.0082	0.0368	0.8239
	Smoking	rs9323328	Intergenic	A	G	0.0142	0.0026	2.550e-08	0.0387	0.0367	0.2906
	Smoking	rs9331343	Intron:TMEM242	T	C	0.0141	0.0026	3.900e-08	-0.0093	0.037	0.8008
	Smoking	rs9423279	Intergenic	C	G	0.0186	0.0027	3.060e-12	0.0161	0.0391	0.6798
	Smoking	rs951740	Intron:PTPRF	A	G	0.0295	0.0026	3.820e-29	-0.0154	0.0377	0.6828
	Smoking	rs9538162	Intergenic	C	T	0.0174	0.0026	1.760e-11	-0.0198	0.037	0.5916
	Smoking	rs9540731	Intron:PCDH9	C	T	0.0177	0.0025	3.420e-12	-0.0481	0.0365	0.1874
	Smoking	rs9545155	Intergenic	T	C	0.0161	0.0026	3.040e-10	0.0413	0.0365	0.2578
	Smoking	rs9627272	Intergenic	G	C	0.0155	0.0026	2.420e-09	0.0069	0.0374	0.8532
	Smoking	rs963354	Intergenic	A	C	0.015	0.0027	4.210e-08	-0.0021	0.0389	0.9564
	Smoking	rs9787523	Intron:SORCS3	T	C	0.0156	0.0026	1.420e-09	-0.0487	0.0375	0.1945
	Smoking	rs9826984	Intergenic	G	A	0.0141	0.0026	3.870e-08	0.0127	0.0366	0.7286
	Smoking	rs9841807	Intergenic	T	C	0.0163	0.0029	1.350e-08	0.0096	0.0408	0.8133
	Smoking	rs9850597	Intergenic	G	A	0.0186	0.0033	1.650e-08	-0.0032	0.0473	0.9464
	Smoking	rs986714	Intergenic	A	T	0.016	0.0026	4.130e-10	0.0186	0.0367	0.6132
	Smoking	rs9922607	Intergenic	C	T	0.0222	0.0032	3.420e-12	-0.007	0.0452	0.8768
	Smoking	rs9936784	Intergenic	G	T	0.014	0.0026	4.330e-08	-0.0175	0.0366	0.632
	Smoking	rs9941217	Intergenic	C	G	0.0186	0.0027	3.500e-12	0.0048	0.0382	0.8989
	Smoking	rs9987376	Intergenic	T	G	0.0205	0.0026	2.010e-15	-0.0556	0.037	0.1328
	Alcohol	rs10004020	Intergenic	A	G	0.0091	0.0016	2.43e-08	-0.0248	0.0405	0.540459
	Alcohol	rs10028756	Intergenic	G	A	0.0186	0.0022	1.16e-17	-0.053	0.054	0.326351
	Alcohol	rs10085696	Intron:AUTS2	A	G	0.0114	0.0019	1.12e-09	-0.066	0.0471	0.161114
	Alcohol	rs10236149	Intron:ARPC1B	A	G	0.0135	0.0022	1.18e-09	-0.0504	0.0551	0.360357
	Alcohol	rs10438820	Intron:RPTOR	T	C	0.009	0.0016	1.76e-08	0.045	0.0397	0.256717
	Alcohol	rs10506274	Intron:ACSS3	G	T	0.009	0.0015	5.78e-10	0.0433	0.0365	0.23592
	Alcohol	rs10750025	Intergenic	T	C	0.0103	0.0016	4.89e-11	-0.0063	0.0393	0.873174
	Alcohol	rs10753661	Intergenic	G	A	0.0086	0.0016	3.76e-08	0.0015	0.0393	0.969575
	Alcohol	rs10876188	Intron:SLC4A8	C	T	0.008	0.0015	4.84e-08	-0.0086	0.0365	0.814019
	Alcohol	rs10978550	Intergenic	T	C	0.0117	0.0018	7.15e-11	-0.0274	0.0455	0.547335
	Alcohol	rs11030084	Intron:BDNF-AS|LINC00678	C	T	0.0106	0.0019	1.72e-08	-0.0644	0.0469	0.169524
	Alcohol	rs1104608	Intergenic	G	C	0.011	0.0015	1.05e-13	-0.0012	0.0371	0.973947
	Alcohol	rs1123285	Intron:OTX2	C	G	0.0089	0.0015	8.14e-09	-0.0653	0.0391	0.0947949
	Alcohol	rs113443718	Intron:SEZ6L2	G	A	0.0102	0.0016	1.19e-10	0.0039	0.0396	0.920785
	Alcohol	rs11625650	Intron:KIF26A	G	A	0.0096	0.0017	2.89e-08	-0.0255	0.0428	0.551432
	Alcohol	rs11692435	Nonsynonymous:ACTR1B	A	G	0.0174	0.0026	2.53e-11	0.0663	0.069	0.336064
	Alcohol	rs11739827	Intron:TENM2	G	T	0.0084	0.0015	1.18e-08	-0.0142	0.037	0.701386
	Alcohol	rs11940694	Intron:KLB	G	A	0.0259	0.0015	3.03e-68	0.0364	0.0377	0.334731
	Alcohol	rs12088813	Intron:PDE4B	A	C	0.0093	0.0016	1.58e-08	0.085	0.041	0.0379973
	Alcohol	rs1217091	Intergenic	C	T	0.0122	0.0019	7.05e-11	0.0392	0.0466	0.400813
	Alcohol	rs1229984	Nonsynonymous:ADH1B	C	T	0.1505	0.0039	<2,2e-308	-0.1013	0.1177	0.389318
	Alcohol	rs12499107	Intergenic	G	A	0.0127	0.0022	4.45e-09	0.0354	0.0536	0.50971
	Alcohol	rs1260326	Nonsynonymous:GCKR	C	T	0.0209	0.0015	8.05e-45	-0.0207	0.0373	0.578999
	Alcohol	rs12651313	Intergenic	C	G	0.0086	0.0015	3.79e-09	-0.023	0.0367	0.531355
	Alcohol	rs12655091	Intergenic	G	A	0.0083	0.0015	1.25e-08	0.0172	0.0366	0.639036
	Alcohol	rs12795042	Intron:LOC646522	A	C	0.0083	0.0015	3.25e-08	0.0354	0.0381	0.352719
	Alcohol	rs12907323	Intron:AGBL1	G	A	0.0085	0.0015	9.93e-09	0.0064	0.0372	0.862641
	Alcohol	rs13024996	Intron:ARHGAP15	C	A	0.0109	0.0015	5.72e-13	-0.0031	0.0377	0.935175
	Alcohol	rs13032049	Intron:WDPCP	G	A	0.0102	0.0016	3e-10	0.0437	0.0407	0.282205
	Alcohol	rs13066454	Intergenic	C	T	0.0088	0.0015	4.13e-09	-0.0307	0.0373	0.409634
	Alcohol	rs13094887	Intergenic	A	T	0.0103	0.0016	8.57e-11	0.0573	0.0399	0.151003
	Alcohol	rs13107325	Nonsynonymous:SLC39A8	C	T	0.0275	0.0028	1.53e-22	-0.0921	0.0696	0.185615
	Alcohol	rs13250583	Intergenic	C	T	0.0097	0.0018	4.7e-08	0.0138	0.0445	0.757185
	Alcohol	rs13383034	Intron:LINC01833	T	C	0.0149	0.0016	6.31e-22	0.0286	0.0395	0.46878
	Alcohol	rs17029090	Synonymous:C4orf17	A	G	0.0491	0.0052	4.75e-21	0.0691	0.1335	0.605089
	Alcohol	rs1713676	Intergenic	A	G	0.008	0.0015	4.29e-08	0.0271	0.0365	0.458355
	Alcohol	rs17177078	Intron:TNRC6A	C	T	0.0223	0.003	1.27e-13	-0.0206	0.0796	0.795986
	Alcohol	rs17665139	Intergenic	C	T	0.0116	0.002	1.59e-08	0.0157	0.0512	0.758778
	Alcohol	rs2011092	Intron:ZBTB38	T	C	0.0089	0.0015	7.35e-09	0.0081	0.0385	0.832333
	Alcohol	rs2165670	Intergenic	A	G	0.0231	0.0024	1.67e-22	-0.0042	0.0602	0.943996
	Alcohol	rs2178197	Intron:GPN1	A	G	0.0088	0.0015	2.45e-09	-0.0001	0.037	0.996896
	Alcohol	rs2180870	Intron:ARID4A	T	C	0.0122	0.0021	1.12e-08	-0.0209	0.054	0.698595
	Alcohol	rs2472297	Intergenic	T	C	0.0106	0.0017	3.1e-10	-0.0366	0.0414	0.375819
	Alcohol	rs2764771	Intergenic	A	G	0.0099	0.0016	4.02e-10	0.0259	0.0398	0.514618
	Alcohol	rs281379	Intergenic	A	G	0.0137	0.0015	4.91e-21	0.0109	0.0367	0.766265
	Alcohol	rs2854334	Intergenic	G	A	0.0092	0.0015	7.51e-10	0.0001	0.0377	0.998331
	Alcohol	rs28601761	Intergenic	G	C	0.0091	0.0015	7.17e-10	0.0075	0.0374	0.840321
	Alcohol	rs28680958	Intron:ZBTB37	G	A	0.011	0.0018	5.13e-10	-0.035	0.0442	0.429197
	Alcohol	rs28929474	Nonsynonymous:SERPINA1	C	T	0.0368	0.0054	1.34e-11	0.1344	0.1303	0.302471
	Alcohol	rs35034355	Intron:ORC5	G	A	0.0081	0.0015	2.87e-08	0.0134	0.0364	0.713435
	Alcohol	rs36052336	Intron:ADH1C	A	G	0.0184	0.003	1.23e-09	0.0742	0.0753	0.324427
	Alcohol	rs3748034	Nonsynonymous:HGFAC	G	T	0.0117	0.0021	1.67e-08	0.046	0.0523	0.378534
	Alcohol	rs378421	Intergenic	G	A	0.0112	0.0015	4.83e-14	-0.009	0.0373	0.808463
	Alcohol	rs3803800	Nonsynonymous:TNFSF12-TNFSF13|TNFSF13	G	A	0.0114	0.0018	1.5e-10	0.1167	0.0446	0.00883676
	Alcohol	rs3809162	Intergenic	G	A	0.0091	0.0015	1.19e-09	-0.0701	0.0371	0.0591009
	Alcohol	rs4092465	Intergenic	A	G	0.0083	0.0015	4.39e-08	-0.0004	0.0384	0.992022
	Alcohol	rs4501255	Intron:BEND4	G	C	0.0107	0.0017	4.83e-10	0.014	0.0429	0.744974
	Alcohol	rs4548913	Intron:SRR	G	A	0.0084	0.0015	3.11e-08	-0.0395	0.0381	0.300671
	Alcohol	rs4690727	Intron:INPP4B	G	C	0.0108	0.0016	2.43e-11	-0.0227	0.0409	0.578915
	Alcohol	rs4699791	Intergenic	A	G	0.0186	0.0025	6.58e-14	-0.0009	0.0617	0.988333
	Alcohol	rs4815364	Intron:ACSS1	A	G	0.0086	0.0015	1.02e-08	-0.0126	0.0374	0.73541
	Alcohol	rs4842786	Intergenic	G	A	0.0088	0.0015	2.73e-09	0.082	0.037	0.0269315
	Alcohol	rs4916723	Intron:LINC00461	A	C	0.01	0.0015	1.72e-11	0.0582	0.0373	0.118368
	Alcohol	rs4938230	Intergenic	A	C	0.0128	0.002	1.48e-10	0.0882	0.051	0.0838613
	Alcohol	rs500321	Intergenic	A	T	0.0097	0.0017	4.92e-09	0.0735	0.041	0.0731598
	Alcohol	rs5024204	Intron:PTGER3	T	A	0.0097	0.0016	2.55e-09	0.0169	0.0411	0.68058
	Alcohol	rs55872084	Intron:SGCD	T	G	0.01	0.0017	6.32e-09	-0.0558	0.0425	0.189414
	Alcohol	rs55932213	Intergenic	G	A	0.0095	0.0017	9.55e-09	-0.0116	0.0427	0.786436
	Alcohol	rs56030824	Intron:SPI1	G	A	0.0116	0.0016	1.15e-13	-0.0054	0.039	0.888957
	Alcohol	rs561222871	Intron:ADH1C	C	T	0.0388	0.0036	6.56e-27	-0.0832	1.8701	0.964531
	Alcohol	rs56337305	Intergenic	T	C	0.0096	0.0015	1.63e-10	-0.0171	0.0377	0.649542
	Alcohol	rs58107686	Intron:PHC2	C	A	0.0097	0.0016	7.79e-10	0.1237	0.0388	0.00142128
	Alcohol	rs60654199	Intron:RASA2	C	A	0.0167	0.003	2.85e-08	-0.0441	0.0729	0.54481
	Alcohol	rs62044525	Intergenic	C	G	0.0122	0.0019	1.03e-10	0.0009	0.0468	0.985201
	Alcohol	rs62250685	Intron:CADM2	A	G	0.0144	0.0015	1.05e-21	0.0235	0.0375	0.531256
	Alcohol	rs6460047	Intergenic	C	T	0.0116	0.0018	9.69e-11	0.0249	0.0449	0.57897
	Alcohol	rs6787172	Intron:RSRC1	T	G	0.008	0.0015	4.27e-08	-0.0282	0.0368	0.443198
	Alcohol	rs682011	Intergenic	C	T	0.0082	0.0015	2.22e-08	-0.0264	0.0367	0.472762
	Alcohol	rs6951574	Intergenic	C	T	0.0132	0.0015	1.58e-19	-0.0268	0.0369	0.467064
	Alcohol	rs705687	Intergenic	A	G	0.0109	0.0018	8.15e-10	0.0702	0.0439	0.1097
	Alcohol	rs7074871	Intergenic	G	A	0.0094	0.0017	1.86e-08	-0.0594	0.0416	0.153489
	Alcohol	rs7185555	Intergenic	G	C	0.0111	0.002	4.24e-08	0.0653	0.05	0.192069
	Alcohol	rs72859280	Intergenic	T	G	0.0229	0.0039	4.44e-09	-0.0045	0.0975	0.963038
	Alcohol	rs74664784	Intron:CADM2	T	C	0.0127	0.0016	1.58e-14	0.9927	0.9429	0.292431
	Alcohol	rs7682824	Intergenic	T	C	0.0084	0.0015	2.77e-08	-0.0093	0.0522	0.859359
	Alcohol	rs77165542	Intergenic	C	T	0.026	0.004	5.63e-11	0.0285	0.0997	0.775139
	Alcohol	rs79139602	Intron:C4orf17	T	A	0.0603	0.0051	1.8e-32	-0.0966	0.1306	0.459651
	Alcohol	rs7950166	Intron:TRIM66	C	T	0.0098	0.0015	9.89e-11	0.0606	0.0381	0.111894
	Alcohol	rs79616692	Intron:LINC01572	C	G	0.0163	0.0024	4.11e-12	-0.1694	0.059	0.00409245
	Alcohol	rs823114	Intergenic	A	G	0.0088	0.0015	2.31e-09	0.0475	0.0366	0.194592
	Alcohol	rs828867	Utr3:TET3	A	G	0.0088	0.0015	2.15e-09	0.0185	0.0373	0.619409
	Alcohol	rs9607814	Intergenic	C	A	0.0102	0.0019	4.31e-08	-0.0478	0.0462	0.300756
	Alcohol	rs9838144	Intron:CPNE4	G	C	0.01	0.0018	2.65e-08	-0.0331	0.045	0.461835
	Alcohol	rs9950000	Intron:TCF4	C	T	0.0091	0.0015	9.38e-10	0.0489	0.0375	0.191396
	Beta, beta coefficient; EA, effect allele; OA, other allele; SE, standard error; SNP, single nucleotide polymorphism.

## Sheet: UKBB_Prostate
	Summary statistics for the associations of the smoking- and alcohol-associated SNPs with these exposures and prostate cancer in UK Biobank
						Summary statistics for exposure			Summary statistics for cancer
	Phenotype	SNP	Gene	EA	OA	Beta	SE	p value	Beta	SE	p value
	Smoking	rs10042827	Intron:RANBP17	C	T	0.0167	0.0027	9.410e-10	0.0019	0.0179	0.9176
	Smoking	rs1004787	Intron:LINC01833	A	G	0.0284	0.0026	1.110e-28	0.007	0.0167	0.677
	Smoking	rs10060196	Intergenic	A	C	0.0183	0.0026	1.290e-12	-0.0118	0.0168	0.4805
	Smoking	rs1008078	Intergenic	T	C	0.0228	0.0026	1.630e-18	-0.0128	0.017	0.4514
	Smoking	rs1022376	Intergenic	T	C	0.0147	0.0026	1.660e-08	0.0265	0.0167	0.1117
	Smoking	rs1022528	Intron:PTGER3	A	G	0.0174	0.0027	8.480e-11	0.0154	0.0176	0.3797
	Smoking	rs10233018	Intergenic	G	A	0.0246	0.0025	4.770e-22	0.0276	0.0166	0.0966
	Smoking	rs10272990	Intergenic	T	C	0.0209	0.0027	1.270e-14	-0.0341	0.0176	0.0524
	Smoking	rs10279261	Intron:EXOC4	G	A	0.0189	0.0026	6.050e-13	0.0197	0.0172	0.2508
	Smoking	rs1030015	Intron:MAGI2	T	G	0.0143	0.0026	2.150e-08	-0.0362	0.0166	0.0294
	Smoking	rs10446419	Intergenic	A	G	0.0196	0.0031	5.050e-10	-0.0046	0.0206	0.8219
	Smoking	rs10490159	Intron:LOC730100	T	C	0.0172	0.0026	3.860e-11	-0.0013	0.017	0.9406
	Smoking	rs1050847	Utr3:ZCCHC14	C	T	0.0148	0.0026	7.370e-09	0.0148	0.0169	0.3801
	Smoking	rs1059490	Utr3:HIST1H2BD	T	C	0.0186	0.0026	2.160e-12	0.0337	0.0171	0.0486
	Smoking	rs10698713	Intron:TULP4	G	A	0.0335	0.0056	2.380e-09	-0.0021	0.0356	0.9533
	Smoking	rs10789369	Intergenic	A	G	0.0234	0.0026	3.390e-19	-0.0004	0.0172	0.9829
	Smoking	rs10805858	Intergenic	T	A	0.0181	0.0027	1.880e-11	-0.0084	0.0176	0.6335
	Smoking	rs10853981	Intergenic	A	G	0.0148	0.0027	4.880e-08	-0.0061	0.0177	0.7314
	Smoking	rs10858334	Utr3:OLFM1	G	C	0.0229	0.0038	1.180e-09	-0.0639	0.0238	0.0072
	Smoking	rs10873871	Intron:ST6GALNAC3	G	A	0.0175	0.0031	2.820e-08	0.0143	0.0202	0.48
	Smoking	rs10885480	Intron:NRAP	T	C	0.0187	0.0028	3.830e-11	0.0178	0.0184	0.3315
	Smoking	rs10905461	Intergenic	T	C	0.0164	0.0029	2.360e-08	0.0182	0.019	0.3376
	Smoking	rs10914684	Intron:PHC2	G	A	0.0158	0.0027	6.320e-09	-0.0097	0.0177	0.5821
	Smoking	rs10935779	Intron:RNF13	C	T	0.0143	0.0026	2.950e-08	-0.0241	0.0168	0.1516
	Smoking	rs10945141	Intron:ADGRB3	A	G	0.0181	0.0029	3.590e-10	-0.0116	0.019	0.5421
	Smoking	rs10953957	Intergenic	A	G	0.0144	0.0026	3.660e-08	-0.0218	0.0172	0.2054
	Smoking	rs10966092	Intron:ELAVL2	T	C	0.0205	0.0029	1.120e-12	-0.0185	0.019	0.3322
	Smoking	rs10969352	Intergenic	A	T	0.0143	0.0025	1.820e-08	0.0072	0.0166	0.6639
	Smoking	rs11057005	Intron:LMO3	A	G	0.0157	0.0026	9.120e-10	-0.0285	0.0168	0.0896
	Smoking	rs1106363	Intron:NTM	T	C	0.0174	0.0027	9.200e-11	-0.0223	0.0176	0.2066
	Smoking	rs11076962	Intergenic	C	T	0.0183	0.0028	1.200e-10	-0.0113	0.0184	0.5404
	Smoking	rs11078713	Intron:CHD3	A	G	0.0146	0.0026	1.590e-08	-0.0331	0.0169	0.0498
	Smoking	rs1108130	Exon:LINC00554	A	T	0.0239	0.0031	1.570e-14	-0.0221	0.0206	0.2848
	Smoking	rs1109480	Intron:CABP1	G	A	0.0167	0.0026	1.840e-10	0.0097	0.0171	0.5714
	Smoking	rs11128203	Intron:FOXP1	A	T	0.0204	0.0026	1.290e-15	0.0186	0.0167	0.2666
	Smoking	rs11162019	Intergenic	C	T	0.0155	0.0026	5.060e-09	0.0315	0.0173	0.0685
	Smoking	rs1116690	Intron:INPP4B	G	A	0.0163	0.0029	2.160e-08	0.0093	0.0191	0.6289
	Smoking	rs11191269	Intron:GBF1	G	C	0.0176	0.0032	4.610e-08	-0.0049	0.0206	0.8127
	Smoking	rs11192347	Intron:SORCS3	G	A	0.0265	0.0043	6.150e-10	0.0049	0.0267	0.8533
	Smoking	rs11258417	Intron:BEND7	C	T	0.0145	0.0026	2.710e-08	-0.0157	0.0169	0.3539
	Smoking	rs1126757	Synonymous:IL11	T	C	0.0142	0.0026	2.920e-08	-0.0295	0.0167	0.077
	Smoking	rs112725451	Intergenic	T	C	0.0261	0.0034	1.650e-14	0.0001	0.0223	0.9964
	Smoking	rs112913817	Intergenic	G	A	0.0781	0.012	9.280e-11	0.1099	0.0867	0.205
	Smoking	rs113230003	Intron:PGPEP1	G	A	0.0189	0.0029	1.050e-10	0.0063	0.019	0.7415
	Smoking	rs1139897	Nonsynonymous:RHOT2	G	A	0.0241	0.003	1.770e-15	-0.0041	0.02	0.8379
	Smoking	rs114976176	Intron:SH3YL1	A	C	0.0155	0.0027	6.040e-09	0.0085	0.0173	0.6222
	Smoking	rs1150668	Intron:ZNF192P1	T	G	0.0185	0.0026	8.540e-13	0.0263	0.0168	0.1167
	Smoking	rs11587399	Intergenic	A	T	0.0178	0.0031	7.250e-09	0.0104	0.0202	0.6066
	Smoking	rs11594623	Intergenic	C	T	0.0274	0.003	7.450e-20	-0.045	0.0192	0.0194
	Smoking	rs1160685	Intron:GRID2	G	C	0.0153	0.0026	2.310e-09	0.0085	0.0167	0.6093
	Smoking	rs11611651	Intron:GOLGA3	A	G	0.0271	0.0045	2.050e-09	0.0497	0.0293	0.0899
	Smoking	rs11642231	Intron:SPG7	G	A	0.0156	0.0026	3.440e-09	0.0417	0.0171	0.0147
	Smoking	rs11651955	Intergenic	G	A	0.014	0.0025	3.740e-08	-0.003	0.0166	0.858
	Smoking	rs11678980	Exon:LINC01806	A	G	0.0177	0.0026	5.190e-12	0.0087	0.0172	0.6119
	Smoking	rs11692435	Nonsynonymous:ACTR1B	A	G	0.0251	0.0046	4.470e-08	-0.0485	0.0314	0.1225
	Smoking	rs11713899	Intron:CNTN4	C	A	0.0187	0.0034	3.150e-08	-0.009	0.022	0.6839
	Smoking	rs1173461	Intergenic	T	C	0.0166	0.0027	9.510e-10	-0.0018	0.0177	0.9182
	Smoking	rs117657830	Intergenic	A	G	0.0378	0.0064	3.180e-09	0.0526	0.0399	0.1871
	Smoking	rs11766326	Intron:IMMP2L	T	C	0.0175	0.0026	1.790e-11	-0.02	0.0166	0.2286
	Smoking	rs11768481	Intron:DLX6-AS1	C	A	0.0186	0.0027	5.230e-12	0.0098	0.0177	0.5788
	Smoking	rs117734003	Intron:SYT3	C	G	0.0303	0.0051	2.570e-09	-0.0565	0.0339	0.0956
	Smoking	rs11783093	Intergenic	C	T	0.0471	0.0035	2.070e-41	0.0017	0.0228	0.9422
	Smoking	rs11791671	Intron:RFX3	T	C	0.0279	0.0051	4.240e-08	-0.0221	0.0331	0.5043
	Smoking	rs118202	Intron:REV3L	G	T	0.0367	0.0033	1.900e-29	-0.0288	0.0215	0.1803
	Smoking	rs11872397	Intron:ZNF407	G	A	0.0171	0.0029	5.200e-09	0.0201	0.019	0.2909
	Smoking	rs1187820	Intergenic	C	T	0.0143	0.0026	2.690e-08	-0.0172	0.0169	0.3108
	Smoking	rs11889814	Intergenic	A	C	0.021	0.0038	3.440e-08	-0.0017	0.0247	0.9436
	Smoking	rs11956866	Intergenic	T	G	0.0148	0.0026	7.820e-09	0.0122	0.0168	0.4679
	Smoking	rs12022778	Intron:ELAVL4	C	A	0.0268	0.0032	3.180e-17	-0.0014	0.0204	0.9434
	Smoking	rs12027999	Intron:UBAP2L	T	C	0.0244	0.0039	5.330e-10	-0.0003	0.025	0.9892
	Smoking	rs12053870	Intron:LOC105374060	G	T	0.0156	0.0026	1.020e-09	-0.0056	0.0167	0.7374
	Smoking	rs12130857	Intron:CAMTA1	G	A	0.018	0.0027	3.650e-11	0.0255	0.0177	0.1501
	Smoking	rs12195240	Intergenic	A	G	0.0249	0.0028	1.080e-18	-0.0116	0.0186	0.5305
	Smoking	rs12244388	Intron:AS3MT|BORCS7-ASMT	A	G	0.0258	0.0027	4.310e-22	-0.0629	0.0175	0.0003
	Smoking	rs12442563	Intergenic	G	T	0.0232	0.0031	3.130e-14	-0.0046	0.02	0.8193
	Smoking	rs12474587	Intron:SLC4A10	T	G	0.0242	0.0026	4.830e-21	0.0142	0.0167	0.3974
	Smoking	rs12517438	Intergenic	G	T	0.0154	0.0026	1.890e-09	-0.0122	0.0167	0.4633
	Smoking	rs12530388	Utr5:ASCC3	A	C	0.0184	0.0025	5.830e-13	0.0165	0.0166	0.3192
	Smoking	rs12563365	Intron:ACTN2	A	G	0.0166	0.0026	1.050e-10	-0.0078	0.0168	0.6405
	Smoking	rs12633090	Intergenic	G	C	0.023	0.0033	3.160e-12	0.0137	0.0216	0.5245
	Smoking	rs12642744	Intergenic	G	T	0.0166	0.003	2.820e-08	0.0098	0.019	0.6045
	Smoking	rs12714017	Intergenic	C	T	0.0154	0.0026	3.650e-09	0.0081	0.0166	0.6251
	Smoking	rs12739243	Intron:SYT14	T	C	0.0213	0.0031	4.450e-12	-0.0001	0.0201	0.9963
	Smoking	rs12740789	Intergenic	G	A	0.0285	0.0033	1.180e-17	0.0014	0.0212	0.9468
	Smoking	rs12755632	Intergenic	A	G	0.0154	0.0027	1.930e-08	0.0371	0.0178	0.0368
	Smoking	rs12855717	Intergenic	T	C	0.0155	0.0026	1.220e-09	-0.0191	0.0167	0.253
	Smoking	rs12878369	Intergenic	A	C	0.0174	0.0026	1.600e-11	-0.0048	0.0169	0.7781
	Smoking	rs12918191	Intergenic	A	G	0.0197	0.003	3.140e-11	-0.0092	0.0193	0.6335
	Smoking	rs1291821	Intron:CELF2|CELF2-AS2	G	A	0.0145	0.0026	1.390e-08	-0.0124	0.0167	0.4564
	Smoking	rs13007361	Intergenic	A	G	0.0175	0.0031	2.290e-08	-0.0096	0.0204	0.6376
	Smoking	rs13066050	Intergenic	T	C	0.0188	0.0031	1.930e-09	-0.0045	0.0205	0.827
	Smoking	rs13109980	Intron:MAML3	G	A	0.0222	0.0027	3.370e-16	-0.0199	0.0177	0.2613
	Smoking	rs13110073	Intron:TTC29	T	C	0.0246	0.0026	3.240e-21	-0.0033	0.017	0.8453
	Smoking	rs13237637	Intron:SDK1	G	C	0.0237	0.0025	1.540e-20	-0.0283	0.0167	0.0892
	Smoking	rs13261666	Intron:TOX	G	T	0.02	0.0025	4.360e-15	0.0013	0.0166	0.9378
	Smoking	rs13319205	Intron:SMARCC1	A	T	0.0165	0.0028	3.770e-09	0.0309	0.0188	0.1014
	Smoking	rs13392222	Intron:AFF3	A	C	0.0234	0.0037	1.930e-10	-0.0084	0.024	0.7271
	Smoking	rs13437771	Intron:ZNF789	A	G	0.0271	0.0035	1.390e-14	0.0408	0.0229	0.0749
	Smoking	rs1373178	Intron:DCC	T	G	0.0203	0.0026	4.160e-15	-0.004	0.017	0.8146
	Smoking	rs1381287	Intergenic	T	C	0.018	0.0026	1.810e-12	-0.0055	0.0168	0.7452
	Smoking	rs1381775	Intergenic	T	C	0.0156	0.0028	2.790e-08	0.0096	0.0184	0.6031
	Smoking	rs1385108	Intergenic	T	C	0.0187	0.003	3.840e-10	0.0017	0.0195	0.9314
	Smoking	rs1389171	Intergenic	T	A	0.0175	0.003	4.450e-09	-0.0076	0.0194	0.6974
	Smoking	rs13906	Utr3:MCRS1	C	T	0.0245	0.0041	1.980e-09	-0.0184	0.0269	0.4942
	Smoking	rs139896	Intron:POLR2F	C	T	0.0154	0.0027	7.140e-09	0.0077	0.0174	0.6576
	Smoking	rs1413119	Intergenic	C	T	0.0153	0.0026	4.770e-09	-0.0215	0.017	0.2048
	Smoking	rs1435479	Intron:GRID2	T	G	0.0164	0.0028	5.680e-09	0.0017	0.0183	0.9264
	Smoking	rs1435672	Intergenic	C	T	0.0141	0.0026	3.820e-08	-0.012	0.0167	0.4724
	Smoking	rs1445649	Intron:KCNJ3	C	T	0.0206	0.0026	8.480e-16	-0.0257	0.0167	0.1234
	Smoking	rs1449012	Intron:IQCJ-SCHIP1|SCHIP1	C	T	0.0154	0.0026	1.770e-09	0.0154	0.0166	0.3542
	Smoking	rs147052174	Nonsynonymous:FAM163A	T	G	0.0623	0.0098	2.300e-10	0.0375	0.0614	0.5411
	Smoking	rs1514176	Intron:FPGT-TNNI3K|TNNI3K	G	A	0.0193	0.0026	7.670e-14	0.0087	0.0168	0.6018
	Smoking	rs1518393	Intron:VRK2	C	A	0.0169	0.0026	1.300e-10	0.0048	0.0172	0.7813
	Smoking	rs1549979	Intron:CADM2	C	T	0.0245	0.0026	8.800e-21	0.0057	0.0171	0.7404
	Smoking	rs1555445	Upstream:NOL4L-DT	T	A	0.0188	0.0027	7.750e-12	0.0091	0.0181	0.6133
	Smoking	rs1561112	Intron:LRGUK	T	C	0.0152	0.0026	3.840e-09	-0.0144	0.0169	0.3939
	Smoking	rs160631	Intron:ICK	T	G	0.0173	0.0029	1.870e-09	-0.0262	0.0189	0.1663
	Smoking	rs1632941	Intron:HLA-G	T	C	0.0158	0.0026	6.670e-10	0.042	0.0167	0.0118
	Smoking	rs16826827	Intergenic	T	C	0.0222	0.0039	9.170e-09	0.007	0.0249	0.7793
	Smoking	rs16828799	Intron:NLGN1	T	G	0.0198	0.0035	1.830e-08	0.0321	0.023	0.1624
	Smoking	rs1713676	Intergenic	A	G	0.0167	0.0026	5.380e-11	-0.0039	0.0166	0.8135
	Smoking	rs1714521	Intron:LOC100996447	A	C	0.0163	0.0026	3.070e-10	-0.0083	0.0168	0.6201
	Smoking	rs17165769	Intron:FBXL17	G	A	0.0159	0.0026	9.560e-10	0.0043	0.017	0.8021
	Smoking	rs17197663	Utr5:POSTN	G	A	0.0216	0.0039	2.060e-08	-0.0425	0.0248	0.0859
	Smoking	rs1722666	Intergenic	T	C	0.0161	0.0029	2.170e-08	0.0093	0.0185	0.6162
	Smoking	rs17229285	Intergenic	C	T	0.0155	0.0025	1.270e-09	-0.0312	0.0166	0.0607
	Smoking	rs1733760	Intron:PCDH15	C	T	0.0148	0.0025	6.700e-09	0.0071	0.0166	0.6699
	Smoking	rs1737329	Intergenic	G	C	0.017	0.0029	5.080e-09	0.0078	0.0188	0.6773
	Smoking	rs17554906	Intergenic	C	G	0.0142	0.0026	3.140e-08	0.0109	0.0166	0.5136
	Smoking	rs1759433	Intron:GAPVD1	A	G	0.0154	0.0026	1.690e-09	0.0349	0.0166	0.0353
	Smoking	rs17616642	Intron:LINC01122	A	G	0.0166	0.003	2.100e-08	-0.0023	0.0192	0.9037
	Smoking	rs17692129	Intron:NSF	T	C	0.0196	0.0027	4.570e-13	0.0357	0.0176	0.0428
	Smoking	rs1772572	Intergenic	C	A	0.0169	0.0027	5.620e-10	-0.0159	0.0176	0.3668
	Smoking	rs1799068	Intergenic	T	G	0.0166	0.0026	2.590e-10	0.0791	0.017	0
	Smoking	rs1811739	Intron:LINC02288	A	G	0.0183	0.003	5.970e-10	-0.021	0.0195	0.2816
	Smoking	rs181508347	Intergenic	G	T	0.0811	0.013	4.950e-10	-0.1137	0.089	0.2015
	Smoking	rs1834306	Intron:MIR100HG	A	G	0.0145	0.0026	1.960e-08	-0.005	0.017	0.7677
	Smoking	rs1863161	Intergenic	A	G	0.0153	0.0026	2.340e-09	-0.0409	0.0168	0.0146
	Smoking	rs1889571	Intron:ADGRB2	G	T	0.0222	0.0038	4.190e-09	-0.0301	0.0248	0.2254
	Smoking	rs1901477	Intergenic	G	A	0.0304	0.0026	2.070e-31	-0.0126	0.0166	0.4469
	Smoking	rs1910236	Intergenic	A	G	0.0146	0.0026	9.910e-09	-0.011	0.0166	0.5068
	Smoking	rs1927901	Intergenic	T	C	0.0142	0.0026	3.100e-08	0.0099	0.0167	0.5553
	Smoking	rs1930371	Intergenic	C	T	0.0172	0.003	7.090e-09	-0.0191	0.0194	0.3236
	Smoking	rs1931431	Intergenic	C	G	0.0182	0.0026	8.560e-13	0.0158	0.0167	0.3416
	Smoking	rs1935571	Intergenic	T	G	0.0157	0.0026	6.990e-10	-0.006	0.0166	0.719
	Smoking	rs1937443	Intron:PDE4B	G	C	0.0204	0.0026	1.790e-15	-0.0328	0.0168	0.0501
	Smoking	rs1944689	Intergenic	T	G	0.0177	0.0031	1.270e-08	0.0371	0.0201	0.0652
	Smoking	rs2010921	Intron:NTM	A	G	0.0174	0.0028	2.470e-10	0.0026	0.0179	0.8835
	Smoking	rs2028269	Intron:THBS4	A	G	0.0162	0.0026	5.190e-10	-0.019	0.0169	0.2619
	Smoking	rs2063976	Intergenic	C	T	0.0202	0.0027	7.450e-14	0.0316	0.0177	0.0744
	Smoking	rs2145451	Intergenic	T	C	0.02	0.0032	5.440e-10	-0.039	0.0213	0.0662
	Smoking	rs2155646	Intron:NCAM1	C	T	0.0378	0.0026	9.440e-48	0.0031	0.0171	0.855
	Smoking	rs2173019	Intron:TENM2	A	T	0.0282	0.0033	2.980e-17	-0.0499	0.0217	0.0213
	Smoking	rs221988	Intergenic	A	C	0.0149	0.0026	1.430e-08	0.0289	0.0173	0.0954
	Smoking	rs2276825	Intron:STIMATE|TMEM110-MUSTN1	C	T	0.0189	0.003	1.890e-10	-0.0433	0.0201	0.0312
	Smoking	rs2279829	Utr3:ZIC4	C	T	0.0174	0.0031	2.050e-08	0.0031	0.0203	0.877
	Smoking	rs2289791	Intron:SMAD3	G	T	0.0177	0.003	2.010e-09	0.017	0.0194	0.3816
	Smoking	rs2306866	Intron:CACNA1D	A	T	0.0167	0.0026	1.890e-10	0.0154	0.017	0.3651
	Smoking	rs2319545	Intergenic	A	C	0.0232	0.0036	8.300e-11	-0.0335	0.023	0.1449
	Smoking	rs2344976	Intron:ZNF207	T	C	0.0151	0.0026	7.980e-09	-0.0022	0.0171	0.8961
	Smoking	rs2359180	Intergenic	A	G	0.0144	0.0026	4.980e-08	0.0488	0.0282	0.0835
	Smoking	rs2378662	Intron:LOC101927575	A	G	0.0152	0.0026	2.670e-09	-0.0157	0.0167	0.3475
	Smoking	rs238896	Intron:ZBTB16	G	A	0.0169	0.0025	3.650e-11	0.006	0.0166	0.7188
	Smoking	rs2526390	Intron:SEMA3F|SEMA3F-AS1	T	C	0.0205	0.0027	3.620e-14	0.0128	0.0177	0.4711
	Smoking	rs2539706	Intergenic	A	G	0.0162	0.0026	1.950e-10	0.0122	0.0166	0.4642
	Smoking	rs2587507	Intergenic	T	C	0.0147	0.0025	8.690e-09	0.0437	0.0165	0.0081
	Smoking	rs2637869	Intergenic	A	G	0.0182	0.0028	6.540e-11	-0.0262	0.0182	0.1503
	Smoking	rs2710634	Intron:BIRC6	T	C	0.0178	0.0026	3.360e-12	-0.029	0.0166	0.0811
	Smoking	rs2734390	Intron:FHIT	G	A	0.0148	0.0026	2.090e-08	0	0.0173	0.9998
	Smoking	rs2796793	Intergenic	A	G	0.0145	0.0026	1.550e-08	0.0028	0.0167	0.8676
	Smoking	rs281296	Intron:SEMA6D	A	G	0.0247	0.0027	1.590e-20	-0.0052	0.0174	0.7644
	Smoking	rs28408682	Intergenic	G	A	0.0167	0.0026	1.410e-10	-0.0421	0.0169	0.0127
	Smoking	rs28441558	Intron:CHD3	T	C	0.0356	0.0055	1.240e-10	-0.1581	0.0351	0
	Smoking	rs28717373	Intergenic	C	T	0.0165	0.0027	6.160e-10	0.0206	0.0173	0.2335
	Smoking	rs2901785	Intron:LOC102724601	G	A	0.0173	0.0026	1.470e-11	0.0094	0.0167	0.5744
	Smoking	rs290601	Intergenic	T	C	0.0163	0.0029	1.140e-08	0.0082	0.0187	0.6617
	Smoking	rs2925128	Intergenic	T	C	0.0168	0.0027	3.670e-10	0.0074	0.0171	0.6648
	Smoking	rs2938134	Intergenic	C	A	0.0175	0.0028	3.140e-10	0.009	0.0177	0.6096
	Smoking	rs2939756	Intron:LRRC4C	G	A	0.0157	0.0026	7.450e-10	0.0059	0.0167	0.724
	Smoking	rs2952251	Intron:MSRA	G	A	0.0164	0.003	4.240e-08	-0.0008	0.019	0.9679
	Smoking	rs2959084	Intron:PHF21A	A	G	0.0171	0.0028	9.820e-10	0.0235	0.0182	0.1962
	Smoking	rs301807	Intron:LOC102724552|RERE	G	A	0.018	0.0026	2.500e-12	0.0114	0.0168	0.4971
	Smoking	rs3098272	Intergenic	A	C	0.0178	0.0032	2.080e-08	0.052	0.0207	0.012
	Smoking	rs3115418	Intergenic	T	C	0.0142	0.0026	2.790e-08	-0.031	0.0167	0.0632
	Smoking	rs3172494	Utr3:IP6K2	G	T	0.0291	0.004	3.400e-13	0.0327	0.0269	0.2239
	Smoking	rs3218116	Intergenic	C	T	0.0198	0.0029	1.050e-11	-0.0298	0.0189	0.1147
	Smoking	rs329124	Intron:JADE2	A	G	0.0164	0.0026	1.960e-10	-0.0275	0.0168	0.1023
	Smoking	rs34342129	Intergenic	T	C	0.0143	0.0025	2.130e-08	-0.0009	0.0166	0.9582
	Smoking	rs34399632	Intron:THSD7B	G	A	0.0194	0.003	1.460e-10	0.0054	0.0192	0.7783
	Smoking	rs34553878	Nonsynonymous:PRRC2B	G	A	0.0247	0.0041	1.170e-09	-0.0248	0.0265	0.3485
	Smoking	rs34940743	Intron:NRXN3	G	A	0.0159	0.0027	2.800e-09	-0.0063	0.0174	0.7162
	Smoking	rs34970111	Intron:ITPRIP	C	T	0.0146	0.0026	1.280e-08	-0.0428	0.0167	0.0103
	Smoking	rs35375873	Intergenic	G	C	0.027	0.0041	3.290e-11	-0.0795	0.0264	0.0026
	Smoking	rs35656245	Intergenic	A	G	0.0159	0.0029	2.230e-08	-0.0099	0.0187	0.5969
	Smoking	rs357304	Intergenic	C	T	0.0167	0.0029	5.400e-09	-0.0004	0.0188	0.9845
	Smoking	rs359247	Intergenic	T	A	0.022	0.0027	9.890e-17	0.007	0.0173	0.6868
	Smoking	rs359431	Intergenic	C	T	0.0142	0.0026	3.160e-08	0.0065	0.0167	0.6997
	Smoking	rs3740977	Intron:DGKZ	C	T	0.0195	0.0034	1.170e-08	-0.0226	0.0222	0.3096
	Smoking	rs3764351	Intron:PNMT	G	A	0.0147	0.0027	3.890e-08	0.0329	0.0176	0.0612
	Smoking	rs3800227	Intron:FOXO3	G	A	0.0172	0.0029	3.640e-09	0.0138	0.0191	0.4706
	Smoking	rs3810496	Intron:ZBTB46	C	T	0.0159	0.0026	1.540e-09	0.0029	0.0171	0.8646
	Smoking	rs3811038	Intron:TTL	C	T	0.0191	0.0028	1.580e-11	-0.0081	0.0186	0.6648
	Smoking	rs3820277	Intron:IGSF21	G	T	0.0188	0.0026	1.570e-13	-0.0312	0.0167	0.0617
	Smoking	rs3843905	Intergenic	C	T	0.0151	0.0026	5.410e-09	0.0133	0.017	0.4341
	Smoking	rs3847244	Intergenic	T	C	0.0187	0.0026	2.600e-13	-0.0173	0.0169	0.3056
	Smoking	rs3850736	Intron:LOC102724623	G	C	0.0191	0.0026	6.430e-14	0.003	0.0166	0.8557
	Smoking	rs3909281	Intergenic	G	T	0.0211	0.0026	1.620e-16	-0.0075	0.0168	0.6557
	Smoking	rs3934797	Intergenic	G	A	0.0213	0.0033	1.120e-10	0.0134	0.0211	0.5243
	Smoking	rs4044321	Intron:TENM2	A	G	0.0226	0.0027	1.750e-17	0.0058	0.0173	0.736
	Smoking	rs4140932	Intergenic	T	A	0.014	0.0026	4.890e-08	0.0365	0.0168	0.0295
	Smoking	rs42417	Intron:MCTP1	T	C	0.0169	0.0028	8.270e-10	0.0409	0.018	0.0232
	Smoking	rs4264267	Intron:TRPC4	T	C	0.0148	0.0026	6.820e-09	0.0105	0.0167	0.529
	Smoking	rs4275621	Intergenic	A	G	0.0214	0.0026	3.760e-16	0	0.0172	0.9983
	Smoking	rs4310804	Intron:NR2F2-AS1	C	G	0.0182	0.003	7.550e-10	0.0045	0.0193	0.816
	Smoking	rs4326350	Intron:XKR6	C	G	0.0176	0.0026	5.160e-12	0.0057	0.0166	0.7307
	Smoking	rs4476253	Intergenic	G	A	0.0185	0.003	5.780e-10	-0.0268	0.0195	0.1688
	Smoking	rs4543050	Intergenic	T	A	0.0222	0.0033	1.450e-11	0.0363	0.0216	0.0928
	Smoking	rs45444697	Intron:ADAM15|DCST1-AS1	G	C	0.0197	0.0031	2.720e-10	-0.0111	0.02	0.5798
	Smoking	rs4674916	Intron:CUL3	C	A	0.018	0.0027	3.060e-11	-0.0096	0.0178	0.5897
	Smoking	rs4674993	Intron:NYAP2	A	G	0.024	0.0032	4.850e-14	-0.0389	0.0209	0.0621
	Smoking	rs4727189	Intron:ZNF804B	C	T	0.0149	0.0027	3.000e-08	-0.0197	0.0175	0.2617
	Smoking	rs4752018	Intron:SHTN1	A	C	0.0189	0.003	4.420e-10	0.0128	0.0198	0.5175
	Smoking	rs4759229	Intron:ERBB3	G	A	0.0156	0.0027	6.530e-09	0.033	0.0174	0.0575
	Smoking	rs4785187	Intron:ZNF423	A	G	0.02	0.0031	6.550e-11	-0.0153	0.02	0.4441
	Smoking	rs4788676	Intron:ZFHX3	T	C	0.0177	0.003	4.920e-09	-0.0098	0.0198	0.6203
	Smoking	rs4790874	Intron:SMG6	T	C	0.0174	0.0026	8.430e-12	-0.0142	0.0167	0.3954
	Smoking	rs4818005	Intron:BRWD1	G	A	0.0204	0.0026	1.090e-14	-0.0011	0.0168	0.9461
	Smoking	rs4822102	Intergenic	C	T	0.0165	0.0026	2.780e-10	-0.0138	0.0171	0.4201
	Smoking	rs4837631	Intron:BRINP1	C	T	0.0154	0.0026	2.030e-09	0.0037	0.0167	0.8226
	Smoking	rs4877285	Intergenic	G	A	0.0181	0.0027	2.100e-11	0.0081	0.0179	0.6508
	Smoking	rs4886207	Intron:DIAPH3	T	C	0.0162	0.0026	8.780e-10	-0.0053	0.0173	0.7586
	Smoking	rs4912332	Intergenic	T	C	0.0141	0.0025	2.940e-08	-0.0316	0.0166	0.0573
	Smoking	rs540860	Intergenic	G	A	0.0176	0.0026	5.750e-12	0.016	0.0166	0.3369
	Smoking	rs55786907	Intergenic	G	A	0.0194	0.0035	1.840e-08	0.0014	0.0229	0.9513
	Smoking	rs55913542	Intron:BCL11B	T	G	0.0186	0.0034	3.250e-08	-0.0128	0.0217	0.5551
	Smoking	rs55944129	Intergenic	T	C	0.0176	0.0029	1.060e-09	0.0014	0.0188	0.9398
	Smoking	rs56208390	Intergenic	G	A	0.0216	0.0039	2.680e-08	-0.0075	0.0258	0.7714
	Smoking	rs56367474	Intergenic	C	T	0.0173	0.0028	4.200e-10	0.018	0.0179	0.3159
	Smoking	rs56902655	Intergenic	T	G	0.0219	0.0037	4.090e-09	-0.0079	0.0242	0.7444
	Smoking	rs57153235	Intron:CADM2	T	G	0.0194	0.0027	1.560e-12	0.0161	0.0178	0.3664
	Smoking	rs58400863	Intron:LINC02497	G	A	0.0202	0.0027	4.890e-14	0.0054	0.0176	0.7573
	Smoking	rs586699	Intron:FAT3	G	A	0.0148	0.0026	7.290e-09	-0.0074	0.0167	0.6563
	Smoking	rs59537158	Intergenic	T	C	0.0225	0.0031	4.620e-13	-0.0295	0.0199	0.1397
	Smoking	rs6011779	Intron:CHRNA4	C	T	0.0192	0.0032	2.830e-09	-0.0129	0.0211	0.5411
	Smoking	rs6050446	Nonsynonymous:ENTPD6	G	A	0.0544	0.0076	8.800e-13	-0.061	0.0468	0.1928
	Smoking	rs6073075	Intergenic	T	A	0.0187	0.0034	2.440e-08	0.006	0.022	0.784
	Smoking	rs60833441	Intergenic	A	G	0.0143	0.0026	2.280e-08	-0.0204	0.0167	0.2207
	Smoking	rs61533748	Intergenic	C	T	0.0174	0.0026	2.820e-11	-0.0329	0.017	0.0537
	Smoking	rs61884449	Intron:NRXN2	T	C	0.02	0.0036	2.320e-08	0.0155	0.0234	0.5074
	Smoking	rs61886926	Intron:RPS6KA4	C	T	0.0179	0.0026	7.300e-12	-0.0079	0.017	0.6407
	Smoking	rs619087	Intergenic	G	A	0.0143	0.0026	3.100e-08	0.0087	0.0168	0.6033
	Smoking	rs61959481	Intergenic	G	A	0.0203	0.0031	7.950e-11	0.0367	0.0216	0.0891
	Smoking	rs62007780	Intron:LINGO1	G	T	0.0159	0.0026	7.480e-10	-0.0125	0.0168	0.4556
	Smoking	rs62052916	Intron:LINC01572	A	T	0.0319	0.005	1.620e-10	-0.0096	0.0316	0.762
	Smoking	rs62098013	Intron:DCC	A	G	0.0177	0.0026	2.240e-11	-0.0097	0.0174	0.5772
	Smoking	rs62106258	Intergenic	T	C	0.0455	0.006	3.330e-14	0.0443	0.0386	0.2505
	Smoking	rs62137126	Intergenic	A	G	0.0237	0.0039	1.310e-09	0.0285	0.0256	0.265
	Smoking	rs62180324	Intron:WDPCP	G	A	0.0195	0.0031	3.910e-10	-0.0981	0.0201	0
	Smoking	rs62193862	Intergenic	A	G	0.0238	0.0042	1.990e-08	0.0043	0.0278	0.876
	Smoking	rs62246017	Intron:FOXP1	G	A	0.0162	0.0027	3.030e-09	-0.0158	0.018	0.3784
	Smoking	rs62340589	Intron:GPM6A	C	G	0.0174	0.0032	4.310e-08	0.0067	0.0207	0.746
	Smoking	rs62618693	Nonsynonymous:QSER1	C	T	0.0353	0.0063	2.090e-08	0.0347	0.04	0.3856
	Smoking	rs6265	Nonsynonymous:BDNF	C	T	0.0293	0.0033	2.810e-19	-0.0285	0.0212	0.1779
	Smoking	rs6437769	Intergenic	T	C	0.0142	0.0026	3.740e-08	0.0036	0.0168	0.8311
	Smoking	rs6438436	Intergenic	T	C	0.0247	0.0033	5.330e-14	0.0009	0.0217	0.9667
	Smoking	rs644740	Intron:OVOL1	C	T	0.0141	0.0026	3.670e-08	-0.0065	0.0167	0.6981
	Smoking	rs6452785	Intron:TMEM161B-AS1	C	T	0.0269	0.0026	4.690e-26	-0.0424	0.0167	0.011
	Smoking	rs6474609	Intergenic	T	A	0.0156	0.0026	1.710e-09	-0.0178	0.0169	0.2932
	Smoking	rs6497840	Intergenic	A	G	0.0228	0.0029	2.010e-15	-0.0236	0.0184	0.1995
	Smoking	rs6568832	Intron:MIR548H3|MMS22L	A	G	0.0189	0.003	1.740e-10	0.0092	0.0193	0.6349
	Smoking	rs67050670	Intergenic	A	G	0.0203	0.003	2.340e-11	-0.013	0.0198	0.5115
	Smoking	rs6730325	Intergenic	G	A	0.0146	0.0026	2.100e-08	-0.0141	0.017	0.4065
	Smoking	rs6731872	Intergenic	G	T	0.0316	0.0034	5.350e-21	-0.0365	0.0219	0.0961
	Smoking	rs6750107	Intron:CTNNA2	A	G	0.0146	0.0026	2.600e-08	0.0162	0.0171	0.3425
	Smoking	rs6750529	Intron:LINC01934	T	C	0.0199	0.0029	9.260e-12	0.0282	0.019	0.1364
	Smoking	rs6756212	Intergenic	C	T	0.0339	0.0026	3.490e-40	0.0044	0.0166	0.7929
	Smoking	rs67777803	Intron:SEZ6	G	T	0.0246	0.0034	3.180e-13	-0.0066	0.022	0.7629
	Smoking	rs6782116	Intron:ROBO2	C	T	0.0147	0.0026	1.460e-08	-0.0106	0.0169	0.5276
	Smoking	rs6874731	Intron:RASGRF2	G	T	0.0153	0.0025	1.830e-09	-0.0002	0.0168	0.9911
	Smoking	rs6890961	Intron:TENM2	C	T	0.0193	0.0026	2.130e-13	-0.0073	0.0172	0.671
	Smoking	rs6936160	Intergenic	T	C	0.0201	0.0028	4.200e-13	0.0015	0.018	0.9339
	Smoking	rs6948707	Intron:MAD1L1	G	T	0.0243	0.0026	4.240e-21	-0.0438	0.0168	0.009
	Smoking	rs6968380	Intergenic	G	A	0.0234	0.0027	1.050e-17	-0.0098	0.0181	0.5893
	Smoking	rs6986430	Intron:RUNX1T1	T	C	0.0243	0.0031	1.990e-15	0.0251	0.0198	0.2039
	Smoking	rs6993429	Intergenic	C	A	0.0191	0.0026	9.870e-14	-0.0162	0.0167	0.332
	Smoking	rs7024924	Intergenic	C	T	0.0189	0.0034	1.900e-08	0.088	0.0218	0.0001
	Smoking	rs7026534	Intron:MED27	T	G	0.0166	0.0028	2.680e-09	0.0156	0.0182	0.3921
	Smoking	rs7072776	Intergenic	A	G	0.022	0.0028	5.660e-15	-0.009	0.0186	0.629
	Smoking	rs7134009	Intergenic	T	C	0.0158	0.0029	4.300e-08	-0.0082	0.0185	0.6569
	Smoking	rs71367544	Intergenic	T	C	0.0206	0.0032	8.540e-11	0.01	0.0203	0.6231
	Smoking	rs71592686	Intron:ELOVL7	C	T	0.0207	0.0029	3.850e-13	0.0006	0.0185	0.9744
	Smoking	rs71602617	Intergenic	C	T	0.0178	0.0032	2.100e-08	-0.0185	0.0204	0.3663
	Smoking	rs7188873	Intron:TNRC6A	G	A	0.0203	0.0026	8.460e-15	-0.0017	0.0172	0.9233
	Smoking	rs7192140	Intron:GRIN2A	T	C	0.0169	0.0025	3.400e-11	-0.0278	0.0167	0.0959
	Smoking	rs72780746	Intergenic	T	C	0.0258	0.0034	2.050e-14	-0.0171	0.0221	0.4408
	Smoking	rs72789626	Intron:EFNA5	T	A	0.0256	0.0037	5.130e-12	-0.0488	0.0243	0.0445
	Smoking	rs72790288	Intron:ALK	G	A	0.0455	0.0077	3.280e-09	-0.0206	0.0487	0.6727
	Smoking	rs72898831	Intergenic	A	G	0.0244	0.0035	4.140e-12	0.042	0.0226	0.0634
	Smoking	rs72938304	Intergenic	G	A	0.0272	0.004	1.360e-11	0.0237	0.026	0.3625
	Smoking	rs73008357	Intergenic	A	C	0.0223	0.004	2.440e-08	0.0063	0.0257	0.8055
	Smoking	rs7333559	Intron:CLYBL|LOC101927437	G	A	0.0232	0.0031	5.940e-14	-0.0134	0.0205	0.5155
	Smoking	rs73831818	Intron:ERC2	G	A	0.032	0.0055	5.460e-09	0.0829	0.0344	0.0159
	Smoking	rs74697736	Intergenic	A	G	0.0223	0.0028	2.430e-15	-0.0138	0.0184	0.4515
	Smoking	rs748832	Intergenic	G	A	0.0172	0.0026	6.600e-11	0.0213	0.0172	0.2153
	Smoking	rs7505855	Intron:NOL4	C	T	0.017	0.0026	5.310e-11	0.0151	0.0169	0.3712
	Smoking	rs75210106	Intron:TTL	C	T	0.0187	0.0033	2.330e-08	0.0429	0.022	0.0515
	Smoking	rs75674569	Intron:HS6ST3	G	A	0.0253	0.0043	2.580e-09	-0.0033	0.0279	0.9052
	Smoking	rs7585579	Intergenic	G	C	0.0204	0.0026	5.480e-15	-0.0196	0.0168	0.2421
	Smoking	rs75919030	Intron:CA10	T	C	0.021	0.0029	3.350e-13	0.0116	0.019	0.5397
	Smoking	rs7598402	Intron:NRXN1	C	G	0.0147	0.0025	7.380e-09	-0.0123	0.0167	0.4614
	Smoking	rs7600835	Intergenic	G	A	0.0151	0.0027	1.800e-08	-0.0562	0.0177	0.0015
	Smoking	rs7631379	Intron:SOX2-OT	C	T	0.0208	0.0032	3.940e-11	0.0478	0.0204	0.0192
	Smoking	rs7640107	Intron:FHIT	C	T	0.0142	0.0026	3.460e-08	-0.0018	0.0168	0.9153
	Smoking	rs76460663	Intergenic	C	G	0.0423	0.0064	4.150e-11	0.0517	0.0427	0.2269
	Smoking	rs7657022	Intergenic	G	A	0.0183	0.0025	7.340e-13	-0.0099	0.0166	0.5496
	Smoking	rs76608582	Intron:HDGFL2	C	A	0.0345	0.0059	4.880e-09	-0.0323	0.0407	0.4282
	Smoking	rs76841737	Intergenic	C	G	0.0231	0.0042	3.260e-08	0.0096	0.0268	0.7213
	Smoking	rs7696257	Intergenic	A	G	0.0153	0.0026	6.780e-09	0.0037	0.0174	0.8304
	Smoking	rs77215829	Intron:HECTD4	A	C	0.024	0.0038	2.020e-10	0.0228	0.0246	0.3541
	Smoking	rs77283305	Intron:CHCHD3	G	A	0.0152	0.0028	3.910e-08	-0.0016	0.0178	0.9295
	Smoking	rs7743165	Intergenic	G	T	0.0193	0.0025	4.150e-14	0.0134	0.0166	0.4213
	Smoking	rs7802996	Intron:MAGI2	C	T	0.0209	0.0034	1.060e-09	0.0302	0.0223	0.1765
	Smoking	rs7809303	Intron:AUTS2	G	A	0.0214	0.0027	3.480e-15	-0.0093	0.0177	0.5979
	Smoking	rs7836565	Intron:PXDNL	C	T	0.0155	0.0028	4.360e-08	-0.0027	0.0184	0.8844
	Smoking	rs7867822	Intron:FOCAD	A	G	0.0151	0.0027	2.760e-08	-0.0046	0.0177	0.7971
	Smoking	rs7901883	Intron:BTRC	G	A	0.0193	0.003	1.980e-10	-0.0024	0.0197	0.9022
	Smoking	rs7920501	Intergenic	T	A	0.0155	0.0026	1.250e-09	-0.0081	0.0167	0.6259
	Smoking	rs7921378	Intron:ARID5B	G	C	0.0233	0.0025	6.100e-20	0.014	0.0167	0.4028
	Smoking	rs7929518	Intron:EED	G	A	0.0192	0.003	2.550e-10	-0.0261	0.02	0.1937
	Smoking	rs7943721	Intergenic	G	A	0.0212	0.0034	3.580e-10	-0.0275	0.0222	0.2147
	Smoking	rs79476395	Intergenic	G	A	0.0334	0.0049	1.040e-11	-0.0503	0.0318	0.1136
	Smoking	rs7969559	Intron:CPSF6	A	G	0.017	0.0028	1.530e-09	0.0191	0.0185	0.3011
	Smoking	rs8005334	Intron:NRXN3	G	T	0.0167	0.0027	3.440e-10	0.016	0.0172	0.3513
	Smoking	rs8027457	Intron:IGF1R	C	T	0.0153	0.0025	1.880e-09	0.0228	0.0166	0.1701
	Smoking	rs8050598	Intergenic	T	C	0.0187	0.0029	1.760e-10	0.0229	0.0196	0.2435
	Smoking	rs8083764	Intron:DCC	G	T	0.016	0.0028	7.970e-09	-0.0059	0.0179	0.7431
	Smoking	rs8096225	Intron:MIR924HG	C	A	0.0155	0.0028	2.630e-08	-0.0058	0.018	0.7476
	Smoking	rs8103660	Intron:ELL	C	T	0.0158	0.0027	3.030e-09	0.0054	0.0173	0.7549
	Smoking	rs876793	Intron:RYR2	T	C	0.0179	0.0027	5.690e-11	-0.0188	0.0174	0.2814
	Smoking	rs910912	Intergenic	T	C	0.0168	0.0029	7.820e-09	-0.0292	0.0187	0.1181
	Smoking	rs925524	Synonymous:MAST2	G	A	0.0156	0.0028	2.940e-08	-0.0119	0.0183	0.5166
	Smoking	rs9288999	Intron:ZBTB20	A	G	0.0174	0.0029	1.500e-09	-0.0044	0.0192	0.8172
	Smoking	rs9302604	Intergenic	G	A	0.0187	0.0026	3.290e-13	0.033	0.0167	0.0484
	Smoking	rs9323328	Intergenic	A	G	0.0142	0.0026	2.550e-08	0.0121	0.0167	0.47
	Smoking	rs9331343	Intron:TMEM242	T	C	0.0141	0.0026	3.900e-08	-0.0208	0.0169	0.2162
	Smoking	rs9423279	Intergenic	C	G	0.0186	0.0027	3.060e-12	-0.0362	0.0178	0.0419
	Smoking	rs951740	Intron:PTPRF	A	G	0.0295	0.0026	3.820e-29	0.017	0.0171	0.3223
	Smoking	rs9538162	Intergenic	C	T	0.0174	0.0026	1.760e-11	0.0183	0.0168	0.276
	Smoking	rs9540731	Intron:PCDH9	C	T	0.0177	0.0025	3.420e-12	0.0268	0.0166	0.1058
	Smoking	rs9545155	Intergenic	T	C	0.0161	0.0026	3.040e-10	-0.0279	0.0166	0.0928
	Smoking	rs9627272	Intergenic	G	C	0.0155	0.0026	2.420e-09	0.0183	0.017	0.2835
	Smoking	rs963354	Intergenic	A	C	0.015	0.0027	4.210e-08	0.0064	0.0177	0.7193
	Smoking	rs9787523	Intron:SORCS3	T	C	0.0156	0.0026	1.420e-09	0.0043	0.0171	0.8035
	Smoking	rs9826984	Intergenic	G	A	0.0141	0.0026	3.870e-08	-0.0186	0.0166	0.2636
	Smoking	rs9841807	Intergenic	T	C	0.0163	0.0029	1.350e-08	-0.0019	0.0186	0.9178
	Smoking	rs9850597	Intergenic	G	A	0.0186	0.0033	1.650e-08	0.0053	0.0216	0.8043
	Smoking	rs986714	Intergenic	A	T	0.016	0.0026	4.130e-10	-0.0094	0.0167	0.5722
	Smoking	rs9922607	Intergenic	C	T	0.0222	0.0032	3.420e-12	0.0127	0.0205	0.5372
	Smoking	rs9936784	Intergenic	G	T	0.014	0.0026	4.330e-08	-0.0273	0.0166	0.1006
	Smoking	rs9941217	Intergenic	C	G	0.0186	0.0027	3.500e-12	0.0175	0.0173	0.3137
	Smoking	rs9987376	Intergenic	T	G	0.0205	0.0026	2.010e-15	0.0065	0.0168	0.699
	Alcohol	rs10004020	Intergenic	A	G	0.0091	0.0016	2.43e-08	0.0423	0.0185	0.0218718
	Alcohol	rs10028756	Intergenic	G	A	0.0186	0.0022	1.16e-17	0.0111	0.0244	0.650353
	Alcohol	rs10085696	Intron:AUTS2	A	G	0.0114	0.0019	1.12e-09	-0.0184	0.0214	0.388837
	Alcohol	rs10236149	Intron:ARPC1B	A	G	0.0135	0.0022	1.18e-09	0.0486	0.025	0.0518948
	Alcohol	rs10438820	Intron:RPTOR	T	C	0.009	0.0016	1.76e-08	0.0599	0.018	0.0008928
	Alcohol	rs10506274	Intron:ACSS3	G	T	0.009	0.0015	5.78e-10	-0.0046	0.0166	0.783351
	Alcohol	rs10750025	Intergenic	T	C	0.0103	0.0016	4.89e-11	0.0059	0.0179	0.74249
	Alcohol	rs10753661	Intergenic	G	A	0.0086	0.0016	3.76e-08	0.0244	0.0179	0.173666
	Alcohol	rs10876188	Intron:SLC4A8	C	T	0.008	0.0015	4.84e-08	-0.0239	0.0167	0.151438
	Alcohol	rs10978550	Intergenic	T	C	0.0117	0.0018	7.15e-11	-0.0118	0.0206	0.566133
	Alcohol	rs11030084	Intron:BDNF-AS|LINC00678	C	T	0.0106	0.0019	1.72e-08	-0.033	0.0213	0.121216
	Alcohol	rs1104608	Intergenic	G	C	0.011	0.0015	1.05e-13	0.0062	0.0169	0.713988
	Alcohol	rs1123285	Intron:OTX2	C	G	0.0089	0.0015	8.14e-09	-0.0209	0.0178	0.242419
	Alcohol	rs113443718	Intron:SEZ6L2	G	A	0.0102	0.0016	1.19e-10	0.0114	0.018	0.527302
	Alcohol	rs11625650	Intron:KIF26A	G	A	0.0096	0.0017	2.89e-08	0.0003	0.0194	0.98713
	Alcohol	rs11692435	Nonsynonymous:ACTR1B	A	G	0.0174	0.0026	2.53e-11	-0.0485	0.0314	0.122532
	Alcohol	rs11739827	Intron:TENM2	G	T	0.0084	0.0015	1.18e-08	-0.0089	0.0168	0.598281
	Alcohol	rs11940694	Intron:KLB	G	A	0.0259	0.0015	3.03e-68	-0.0354	0.0171	0.0388717
	Alcohol	rs12088813	Intron:PDE4B	A	C	0.0093	0.0016	1.58e-08	-0.0476	0.0186	0.0104837
	Alcohol	rs1217091	Intergenic	C	T	0.0122	0.0019	7.05e-11	-0.025	0.0212	0.238294
	Alcohol	rs1229984	Nonsynonymous:ADH1B	C	T	0.1505	0.0039	<2,2e-308	0.0046	0.0523	0.929199
	Alcohol	rs12499107	Intergenic	G	A	0.0127	0.0022	4.45e-09	-0.0153	0.0246	0.5344
	Alcohol	rs1260326	Nonsynonymous:GCKR	C	T	0.0209	0.0015	8.05e-45	0.0078	0.017	0.646701
	Alcohol	rs12651313	Intergenic	C	G	0.0086	0.0015	3.79e-09	-0.0108	0.0168	0.52053
	Alcohol	rs12655091	Intergenic	G	A	0.0083	0.0015	1.25e-08	0.0173	0.0167	0.297797
	Alcohol	rs12795042	Intron:LOC646522	A	C	0.0083	0.0015	3.25e-08	-0.0269	0.0174	0.121303
	Alcohol	rs12907323	Intron:AGBL1	G	A	0.0085	0.0015	9.93e-09	-0.0136	0.0169	0.422387
	Alcohol	rs13024996	Intron:ARHGAP15	C	A	0.0109	0.0015	5.72e-13	-0.0399	0.0172	0.0202001
	Alcohol	rs13032049	Intron:WDPCP	G	A	0.0102	0.0016	3e-10	-0.0454	0.0185	0.0142484
	Alcohol	rs13066454	Intergenic	C	T	0.0088	0.0015	4.13e-09	-0.0036	0.017	0.832714
	Alcohol	rs13094887	Intergenic	A	T	0.0103	0.0016	8.57e-11	0.0296	0.0181	0.102826
	Alcohol	rs13107325	Nonsynonymous:SLC39A8	C	T	0.0275	0.0028	1.53e-22	0.014	0.0313	0.654792
	Alcohol	rs13250583	Intergenic	C	T	0.0097	0.0018	4.7e-08	0.018	0.0203	0.375611
	Alcohol	rs13383034	Intron:LINC01833	T	C	0.0149	0.0016	6.31e-22	0.0146	0.018	0.416253
	Alcohol	rs17029090	Synonymous:C4orf17	A	G	0.0491	0.0052	4.75e-21	0.0557	0.0593	0.347736
	Alcohol	rs1713676	Intergenic	A	G	0.008	0.0015	4.29e-08	-0.0039	0.0166	0.813544
	Alcohol	rs17177078	Intron:TNRC6A	C	T	0.0223	0.003	1.27e-13	0.027	0.0359	0.4516
	Alcohol	rs17665139	Intergenic	C	T	0.0116	0.002	1.59e-08	-0.0006	0.0231	0.979054
	Alcohol	rs2011092	Intron:ZBTB38	T	C	0.0089	0.0015	7.35e-09	-0.0223	0.0175	0.201312
	Alcohol	rs2165670	Intergenic	A	G	0.0231	0.0024	1.67e-22	-0.0549	0.0278	0.0479822
	Alcohol	rs2178197	Intron:GPN1	A	G	0.0088	0.0015	2.45e-09	-0.005	0.0168	0.76792
	Alcohol	rs2180870	Intron:ARID4A	T	C	0.0122	0.0021	1.12e-08	-0.0166	0.0247	0.499767
	Alcohol	rs2472297	Intergenic	T	C	0.0106	0.0017	3.1e-10	-0.0123	0.0189	0.513109
	Alcohol	rs2764771	Intergenic	A	G	0.0099	0.0016	4.02e-10	0.01	0.0181	0.581701
	Alcohol	rs281379	Intergenic	A	G	0.0137	0.0015	4.91e-21	-0.0209	0.0167	0.209647
	Alcohol	rs2854334	Intergenic	G	A	0.0092	0.0015	7.51e-10	0.0249	0.0172	0.146702
	Alcohol	rs28601761	Intergenic	G	C	0.0091	0.0015	7.17e-10	-0.0179	0.017	0.292723
	Alcohol	rs28680958	Intron:ZBTB37	G	A	0.011	0.0018	5.13e-10	0.0067	0.0201	0.740249
	Alcohol	rs28929474	Nonsynonymous:SERPINA1	C	T	0.0368	0.0054	1.34e-11	0.1149	0.0585	0.0493918
	Alcohol	rs35034355	Intron:ORC5	G	A	0.0081	0.0015	2.87e-08	0.0343	0.0166	0.0386448
	Alcohol	rs36052336	Intron:ADH1C	A	G	0.0184	0.003	1.23e-09	0.0195	0.0342	0.569235
	Alcohol	rs3748034	Nonsynonymous:HGFAC	G	T	0.0117	0.0021	1.67e-08	-0.0107	0.0238	0.651211
	Alcohol	rs378421	Intergenic	G	A	0.0112	0.0015	4.83e-14	-0.0006	0.0169	0.970467
	Alcohol	rs3803800	Nonsynonymous:TNFSF12-TNFSF13|TNFSF13	G	A	0.0114	0.0018	1.5e-10	0.0052	0.0203	0.79829
	Alcohol	rs3809162	Intergenic	G	A	0.0091	0.0015	1.19e-09	0.0117	0.0169	0.489271
	Alcohol	rs4092465	Intergenic	A	G	0.0083	0.0015	4.39e-08	-0.0103	0.0175	0.55354
	Alcohol	rs4501255	Intron:BEND4	G	C	0.0107	0.0017	4.83e-10	-0.0048	0.0195	0.80346
	Alcohol	rs4548913	Intron:SRR	G	A	0.0084	0.0015	3.11e-08	-0.0097	0.0173	0.576143
	Alcohol	rs4690727	Intron:INPP4B	G	C	0.0108	0.0016	2.43e-11	-0.008	0.0186	0.665983
	Alcohol	rs4699791	Intergenic	A	G	0.0186	0.0025	6.58e-14	0.042	0.0281	0.134569
	Alcohol	rs4815364	Intron:ACSS1	A	G	0.0086	0.0015	1.02e-08	-0.0051	0.017	0.766422
	Alcohol	rs4842786	Intergenic	G	A	0.0088	0.0015	2.73e-09	0.0067	0.0169	0.690256
	Alcohol	rs4916723	Intron:LINC00461	A	C	0.01	0.0015	1.72e-11	0.0383	0.017	0.0244784
	Alcohol	rs4938230	Intergenic	A	C	0.0128	0.002	1.48e-10	-0.0406	0.0233	0.081546
	Alcohol	rs500321	Intergenic	A	T	0.0097	0.0017	4.92e-09	0.0197	0.0187	0.291362
	Alcohol	rs5024204	Intron:PTGER3	T	A	0.0097	0.0016	2.55e-09	0.0154	0.0187	0.412399
	Alcohol	rs55872084	Intron:SGCD	T	G	0.01	0.0017	6.32e-09	-0.0213	0.0194	0.272117
	Alcohol	rs55932213	Intergenic	G	A	0.0095	0.0017	9.55e-09	0.008	0.0194	0.680438
	Alcohol	rs56030824	Intron:SPI1	G	A	0.0116	0.0016	1.15e-13	0.0206	0.0177	0.24459
	Alcohol	rs561222871	Intron:ADH1C	C	T	0.0388	0.0036	6.56e-27	-0.117	0.6007	0.845519
	Alcohol	rs56337305	Intergenic	T	C	0.0096	0.0015	1.63e-10	0.0155	0.0172	0.366281
	Alcohol	rs58107686	Intron:PHC2	C	A	0.0097	0.0016	7.79e-10	-0.0028	0.0177	0.872254
	Alcohol	rs60654199	Intron:RASA2	C	A	0.0167	0.003	2.85e-08	0.0093	0.0333	0.779165
	Alcohol	rs62044525	Intergenic	C	G	0.0122	0.0019	1.03e-10	-0.025	0.0212	0.238284
	Alcohol	rs62250685	Intron:CADM2	A	G	0.0144	0.0015	1.05e-21	0.0038	0.0171	0.82331
	Alcohol	rs6460047	Intergenic	C	T	0.0116	0.0018	9.69e-11	-0.0106	0.0205	0.60452
	Alcohol	rs6787172	Intron:RSRC1	T	G	0.008	0.0015	4.27e-08	0.0147	0.0167	0.37931
	Alcohol	rs682011	Intergenic	C	T	0.0082	0.0015	2.22e-08	0.0267	0.0167	0.108928
	Alcohol	rs6951574	Intergenic	C	T	0.0132	0.0015	1.58e-19	0.0011	0.0168	0.945648
	Alcohol	rs705687	Intergenic	A	G	0.0109	0.0018	8.15e-10	-0.0254	0.0199	0.202174
	Alcohol	rs7074871	Intergenic	G	A	0.0094	0.0017	1.86e-08	0.0059	0.0189	0.753904
	Alcohol	rs7185555	Intergenic	G	C	0.0111	0.002	4.24e-08	-0.007	0.0227	0.758252
	Alcohol	rs72859280	Intergenic	T	G	0.0229	0.0039	4.44e-09	-0.0646	0.0448	0.149163
	Alcohol	rs74664784	Intron:CADM2	T	C	0.0127	0.0016	1.58e-14	0.0123	0.4571	0.978569
	Alcohol	rs7682824	Intergenic	T	C	0.0084	0.0015	2.77e-08	0.0549	0.0236	0.0200401
	Alcohol	rs77165542	Intergenic	C	T	0.026	0.004	5.63e-11	0.0588	0.0453	0.194708
	Alcohol	rs79139602	Intron:C4orf17	T	A	0.0603	0.0051	1.8e-32	-0.0361	0.0582	0.534472
	Alcohol	rs7950166	Intron:TRIM66	C	T	0.0098	0.0015	9.89e-11	-0.0099	0.0173	0.568381
	Alcohol	rs79616692	Intron:LINC01572	C	G	0.0163	0.0024	4.11e-12	0.0704	0.027	0.00900822
	Alcohol	rs823114	Intergenic	A	G	0.0088	0.0015	2.31e-09	-0.0706	0.0167	2.256e-05
	Alcohol	rs828867	Utr3:TET3	A	G	0.0088	0.0015	2.15e-09	-0.0133	0.017	0.432747
	Alcohol	rs9607814	Intergenic	C	A	0.0102	0.0019	4.31e-08	-0.0087	0.021	0.677683
	Alcohol	rs9838144	Intron:CPNE4	G	C	0.01	0.0018	2.65e-08	-0.0105	0.0206	0.610165
	Alcohol	rs9950000	Intron:TCF4	C	T	0.0091	0.0015	9.38e-10	-0.0122	0.0171	0.473179
	Beta, beta coefficient; EA, effect allele; OA, other allele; SE, standard error; SNP, single nucleotide polymorphism.

## Sheet: UKBB_Uterus
	Summary statistics for the associations of the smoking- and alcohol-associated SNPs with these exposures and uterine cancer in UK Biobank
						Summary statistics for exposure			Summary statistics for cancer
	Phenotype	SNP	Gene	EA	OA	Beta	SE	p value	Beta	SE	p value
	Smoking	rs10042827	Intron:RANBP17	C	T	0.0167	0.0027	9.410e-10	-0.0613	0.0349	0.079
	Smoking	rs1004787	Intron:LINC01833	A	G	0.0284	0.0026	1.110e-28	-0.0326	0.0327	0.3198
	Smoking	rs10060196	Intergenic	A	C	0.0183	0.0026	1.290e-12	0.0159	0.0329	0.6285
	Smoking	rs1008078	Intergenic	T	C	0.0228	0.0026	1.630e-18	0.0053	0.0332	0.8744
	Smoking	rs1022376	Intergenic	T	C	0.0147	0.0026	1.660e-08	0.0452	0.0325	0.165
	Smoking	rs1022528	Intron:PTGER3	A	G	0.0174	0.0027	8.480e-11	-0.0219	0.0343	0.5221
	Smoking	rs10233018	Intergenic	G	A	0.0246	0.0025	4.770e-22	-0.0321	0.0324	0.3219
	Smoking	rs10272990	Intergenic	T	C	0.0209	0.0027	1.270e-14	0.0193	0.0344	0.5749
	Smoking	rs10279261	Intron:EXOC4	G	A	0.0189	0.0026	6.050e-13	-0.0335	0.0335	0.3164
	Smoking	rs1030015	Intron:MAGI2	T	G	0.0143	0.0026	2.150e-08	0.0259	0.0324	0.4238
	Smoking	rs10446419	Intergenic	A	G	0.0196	0.0031	5.050e-10	-0.0235	0.0402	0.5586
	Smoking	rs10490159	Intron:LOC730100	T	C	0.0172	0.0026	3.860e-11	-0.0286	0.0331	0.3868
	Smoking	rs1050847	Utr3:ZCCHC14	C	T	0.0148	0.0026	7.370e-09	-0.0004	0.0329	0.991
	Smoking	rs1059490	Utr3:HIST1H2BD	T	C	0.0186	0.0026	2.160e-12	-0.0128	0.0334	0.7021
	Smoking	rs10698713	Intron:TULP4	G	A	0.0335	0.0056	2.380e-09	-0.0057	0.0695	0.9343
	Smoking	rs10789369	Intergenic	A	G	0.0234	0.0026	3.390e-19	0.0009	0.0335	0.9778
	Smoking	rs10805858	Intergenic	T	A	0.0181	0.0027	1.880e-11	0.07	0.0344	0.0418
	Smoking	rs10853981	Intergenic	A	G	0.0148	0.0027	4.880e-08	0.0473	0.0344	0.1687
	Smoking	rs10858334	Utr3:OLFM1	G	C	0.0229	0.0038	1.180e-09	-0.055	0.0465	0.2371
	Smoking	rs10873871	Intron:ST6GALNAC3	G	A	0.0175	0.0031	2.820e-08	-0.0203	0.0396	0.6071
	Smoking	rs10885480	Intron:NRAP	T	C	0.0187	0.0028	3.830e-11	0.0807	0.036	0.0249
	Smoking	rs10905461	Intergenic	T	C	0.0164	0.0029	2.360e-08	0.0721	0.0371	0.052
	Smoking	rs10914684	Intron:PHC2	G	A	0.0158	0.0027	6.320e-09	-0.0249	0.0346	0.4714
	Smoking	rs10935779	Intron:RNF13	C	T	0.0143	0.0026	2.950e-08	-0.0345	0.0328	0.2921
	Smoking	rs10945141	Intron:ADGRB3	A	G	0.0181	0.0029	3.590e-10	0.0371	0.0369	0.3141
	Smoking	rs10953957	Intergenic	A	G	0.0144	0.0026	3.660e-08	0.0144	0.0337	0.6681
	Smoking	rs10966092	Intron:ELAVL2	T	C	0.0205	0.0029	1.120e-12	0.0338	0.0371	0.3628
	Smoking	rs10969352	Intergenic	A	T	0.0143	0.0025	1.820e-08	0.0255	0.0324	0.4319
	Smoking	rs11057005	Intron:LMO3	A	G	0.0157	0.0026	9.120e-10	0.0603	0.0329	0.0672
	Smoking	rs1106363	Intron:NTM	T	C	0.0174	0.0027	9.200e-11	0.0288	0.0345	0.4047
	Smoking	rs11076962	Intergenic	C	T	0.0183	0.0028	1.200e-10	0.0611	0.0359	0.0891
	Smoking	rs11078713	Intron:CHD3	A	G	0.0146	0.0026	1.590e-08	-0.0402	0.0329	0.2221
	Smoking	rs1108130	Exon:LINC00554	A	T	0.0239	0.0031	1.570e-14	-0.006	0.0404	0.8816
	Smoking	rs1109480	Intron:CABP1	G	A	0.0167	0.0026	1.840e-10	-0.0117	0.0335	0.726
	Smoking	rs11128203	Intron:FOXP1	A	T	0.0204	0.0026	1.290e-15	0.0181	0.0326	0.5775
	Smoking	rs11162019	Intergenic	C	T	0.0155	0.0026	5.060e-09	-0.0032	0.0338	0.9235
	Smoking	rs1116690	Intron:INPP4B	G	A	0.0163	0.0029	2.160e-08	0.0047	0.0374	0.899
	Smoking	rs11191269	Intron:GBF1	G	C	0.0176	0.0032	4.610e-08	0.0294	0.0403	0.4653
	Smoking	rs11192347	Intron:SORCS3	G	A	0.0265	0.0043	6.150e-10	0.0056	0.052	0.914
	Smoking	rs11258417	Intron:BEND7	C	T	0.0145	0.0026	2.710e-08	-0.0115	0.0331	0.729
	Smoking	rs1126757	Synonymous:IL11	T	C	0.0142	0.0026	2.920e-08	-0.0669	0.0325	0.0396
	Smoking	rs112725451	Intergenic	T	C	0.0261	0.0034	1.650e-14	-0.0056	0.0439	0.8976
	Smoking	rs112913817	Intergenic	G	A	0.0781	0.012	9.280e-11	0.1602	0.1679	0.3399
	Smoking	rs113230003	Intron:PGPEP1	G	A	0.0189	0.0029	1.050e-10	-0.028	0.0372	0.4519
	Smoking	rs1139897	Nonsynonymous:RHOT2	G	A	0.0241	0.003	1.770e-15	0.0748	0.0389	0.0543
	Smoking	rs114976176	Intron:SH3YL1	A	C	0.0155	0.0027	6.040e-09	0.0693	0.034	0.0412
	Smoking	rs1150668	Intron:ZNF192P1	T	G	0.0185	0.0026	8.540e-13	0.0374	0.0327	0.2528
	Smoking	rs11587399	Intergenic	A	T	0.0178	0.0031	7.250e-09	0.0255	0.0395	0.5183
	Smoking	rs11594623	Intergenic	C	T	0.0274	0.003	7.450e-20	0.062	0.0375	0.0987
	Smoking	rs1160685	Intron:GRID2	G	C	0.0153	0.0026	2.310e-09	0.0095	0.0327	0.77
	Smoking	rs11611651	Intron:GOLGA3	A	G	0.0271	0.0045	2.050e-09	-0.0725	0.0575	0.2076
	Smoking	rs11642231	Intron:SPG7	G	A	0.0156	0.0026	3.440e-09	0.0595	0.0333	0.0743
	Smoking	rs11651955	Intergenic	G	A	0.014	0.0025	3.740e-08	-0.0046	0.0324	0.8867
	Smoking	rs11678980	Exon:LINC01806	A	G	0.0177	0.0026	5.190e-12	0.0333	0.0338	0.3236
	Smoking	rs11692435	Nonsynonymous:ACTR1B	A	G	0.0251	0.0046	4.470e-08	-0.0247	0.061	0.6853
	Smoking	rs11713899	Intron:CNTN4	C	A	0.0187	0.0034	3.150e-08	-0.0041	0.043	0.9241
	Smoking	rs1173461	Intergenic	T	C	0.0166	0.0027	9.510e-10	-0.0215	0.0346	0.5341
	Smoking	rs117657830	Intergenic	A	G	0.0378	0.0064	3.180e-09	-0.0824	0.0786	0.2947
	Smoking	rs11766326	Intron:IMMP2L	T	C	0.0175	0.0026	1.790e-11	0.0481	0.0324	0.1379
	Smoking	rs11768481	Intron:DLX6-AS1	C	A	0.0186	0.0027	5.230e-12	0.0034	0.0346	0.9226
	Smoking	rs117734003	Intron:SYT3	C	G	0.0303	0.0051	2.570e-09	0.0321	0.0656	0.625
	Smoking	rs11783093	Intergenic	C	T	0.0471	0.0035	2.070e-41	-0.0054	0.0445	0.9039
	Smoking	rs11791671	Intron:RFX3	T	C	0.0279	0.0051	4.240e-08	0.0256	0.0644	0.6914
	Smoking	rs118202	Intron:REV3L	G	T	0.0367	0.0033	1.900e-29	-0.0356	0.0419	0.396
	Smoking	rs11872397	Intron:ZNF407	G	A	0.0171	0.0029	5.200e-09	0.0231	0.0374	0.5373
	Smoking	rs1187820	Intergenic	C	T	0.0143	0.0026	2.690e-08	-0.0165	0.033	0.616
	Smoking	rs11889814	Intergenic	A	C	0.021	0.0038	3.440e-08	0.0197	0.0484	0.6843
	Smoking	rs11956866	Intergenic	T	G	0.0148	0.0026	7.820e-09	-0.0242	0.0328	0.4613
	Smoking	rs12022778	Intron:ELAVL4	C	A	0.0268	0.0032	3.180e-17	-0.0673	0.0399	0.0917
	Smoking	rs12027999	Intron:UBAP2L	T	C	0.0244	0.0039	5.330e-10	0.0234	0.0489	0.6327
	Smoking	rs12053870	Intron:LOC105374060	G	T	0.0156	0.0026	1.020e-09	-0.0332	0.0326	0.3092
	Smoking	rs12130857	Intron:CAMTA1	G	A	0.018	0.0027	3.650e-11	-0.0508	0.0346	0.1417
	Smoking	rs12195240	Intergenic	A	G	0.0249	0.0028	1.080e-18	-0.0109	0.0361	0.7627
	Smoking	rs12244388	Intron:AS3MT|BORCS7-ASMT	A	G	0.0258	0.0027	4.310e-22	-0.0029	0.0343	0.932
	Smoking	rs12442563	Intergenic	G	T	0.0232	0.0031	3.130e-14	-0.0888	0.0389	0.0224
	Smoking	rs12474587	Intron:SLC4A10	T	G	0.0242	0.0026	4.830e-21	-0.0352	0.0327	0.2814
	Smoking	rs12517438	Intergenic	G	T	0.0154	0.0026	1.890e-09	-0.0094	0.0326	0.773
	Smoking	rs12530388	Utr5:ASCC3	A	C	0.0184	0.0025	5.830e-13	0.0068	0.0325	0.8349
	Smoking	rs12563365	Intron:ACTN2	A	G	0.0166	0.0026	1.050e-10	0.0247	0.0327	0.4501
	Smoking	rs12633090	Intergenic	G	C	0.023	0.0033	3.160e-12	0.0318	0.042	0.4483
	Smoking	rs12642744	Intergenic	G	T	0.0166	0.003	2.820e-08	-0.0546	0.0369	0.1392
	Smoking	rs12714017	Intergenic	C	T	0.0154	0.0026	3.650e-09	0.0475	0.0325	0.1438
	Smoking	rs12739243	Intron:SYT14	T	C	0.0213	0.0031	4.450e-12	-0.0055	0.0392	0.8893
	Smoking	rs12740789	Intergenic	G	A	0.0285	0.0033	1.180e-17	0.0127	0.0412	0.7573
	Smoking	rs12755632	Intergenic	A	G	0.0154	0.0027	1.930e-08	0.0155	0.0347	0.6544
	Smoking	rs12855717	Intergenic	T	C	0.0155	0.0026	1.220e-09	0.0162	0.0326	0.6192
	Smoking	rs12878369	Intergenic	A	C	0.0174	0.0026	1.600e-11	-0.0337	0.0329	0.3054
	Smoking	rs12918191	Intergenic	A	G	0.0197	0.003	3.140e-11	-0.005	0.0377	0.8937
	Smoking	rs1291821	Intron:CELF2|CELF2-AS2	G	A	0.0145	0.0026	1.390e-08	0.0229	0.0326	0.4833
	Smoking	rs13007361	Intergenic	A	G	0.0175	0.0031	2.290e-08	-0.0217	0.0399	0.587
	Smoking	rs13066050	Intergenic	T	C	0.0188	0.0031	1.930e-09	0.0605	0.0402	0.132
	Smoking	rs13109980	Intron:MAML3	G	A	0.0222	0.0027	3.370e-16	0.0413	0.0346	0.2333
	Smoking	rs13110073	Intron:TTC29	T	C	0.0246	0.0026	3.240e-21	-0.0453	0.0333	0.1733
	Smoking	rs13237637	Intron:SDK1	G	C	0.0237	0.0025	1.540e-20	-0.0217	0.0325	0.5045
	Smoking	rs13261666	Intron:TOX	G	T	0.02	0.0025	4.360e-15	-0.008	0.0324	0.8056
	Smoking	rs13319205	Intron:SMARCC1	A	T	0.0165	0.0028	3.770e-09	0.0308	0.037	0.4039
	Smoking	rs13392222	Intron:AFF3	A	C	0.0234	0.0037	1.930e-10	-0.0051	0.0469	0.9127
	Smoking	rs13437771	Intron:ZNF789	A	G	0.0271	0.0035	1.390e-14	0.0657	0.0447	0.1418
	Smoking	rs1373178	Intron:DCC	T	G	0.0203	0.0026	4.160e-15	0.1163	0.0332	0.0005
	Smoking	rs1381287	Intergenic	T	C	0.018	0.0026	1.810e-12	0.0141	0.0327	0.6652
	Smoking	rs1381775	Intergenic	T	C	0.0156	0.0028	2.790e-08	0.0068	0.0358	0.8487
	Smoking	rs1385108	Intergenic	T	C	0.0187	0.003	3.840e-10	0.0167	0.038	0.6606
	Smoking	rs1389171	Intergenic	T	A	0.0175	0.003	4.450e-09	0.0177	0.0381	0.642
	Smoking	rs13906	Utr3:MCRS1	C	T	0.0245	0.0041	1.980e-09	0.0409	0.0524	0.4353
	Smoking	rs139896	Intron:POLR2F	C	T	0.0154	0.0027	7.140e-09	0.0317	0.0339	0.3497
	Smoking	rs1413119	Intergenic	C	T	0.0153	0.0026	4.770e-09	0.0266	0.0331	0.4219
	Smoking	rs1435479	Intron:GRID2	T	G	0.0164	0.0028	5.680e-09	0.0155	0.0357	0.6637
	Smoking	rs1435672	Intergenic	C	T	0.0141	0.0026	3.820e-08	-0.0051	0.0326	0.8754
	Smoking	rs1445649	Intron:KCNJ3	C	T	0.0206	0.0026	8.480e-16	0.0173	0.0325	0.5945
	Smoking	rs1449012	Intron:IQCJ-SCHIP1|SCHIP1	C	T	0.0154	0.0026	1.770e-09	0.0179	0.0326	0.5816
	Smoking	rs147052174	Nonsynonymous:FAM163A	T	G	0.0623	0.0098	2.300e-10	-0.0699	0.1207	0.5627
	Smoking	rs1514176	Intron:FPGT-TNNI3K|TNNI3K	G	A	0.0193	0.0026	7.670e-14	-0.0195	0.0328	0.5512
	Smoking	rs1518393	Intron:VRK2	C	A	0.0169	0.0026	1.300e-10	-0.0297	0.0336	0.3764
	Smoking	rs1549979	Intron:CADM2	C	T	0.0245	0.0026	8.800e-21	-0.0005	0.0334	0.9874
	Smoking	rs1555445	Upstream:NOL4L-DT	T	A	0.0188	0.0027	7.750e-12	-0.0421	0.0351	0.231
	Smoking	rs1561112	Intron:LRGUK	T	C	0.0152	0.0026	3.840e-09	-0.0155	0.033	0.64
	Smoking	rs160631	Intron:ICK	T	G	0.0173	0.0029	1.870e-09	-0.0166	0.0369	0.6531
	Smoking	rs1632941	Intron:HLA-G	T	C	0.0158	0.0026	6.670e-10	0.0415	0.0325	0.2016
	Smoking	rs16826827	Intergenic	T	C	0.0222	0.0039	9.170e-09	0.0363	0.0488	0.4567
	Smoking	rs16828799	Intron:NLGN1	T	G	0.0198	0.0035	1.830e-08	0.01	0.0451	0.8252
	Smoking	rs1713676	Intergenic	A	G	0.0167	0.0026	5.380e-11	-0.0356	0.0325	0.2725
	Smoking	rs1714521	Intron:LOC100996447	A	C	0.0163	0.0026	3.070e-10	-0.0178	0.0329	0.5877
	Smoking	rs17165769	Intron:FBXL17	G	A	0.0159	0.0026	9.560e-10	-0.0028	0.0332	0.9329
	Smoking	rs17197663	Utr5:POSTN	G	A	0.0216	0.0039	2.060e-08	-0.0185	0.0481	0.7006
	Smoking	rs1722666	Intergenic	T	C	0.0161	0.0029	2.170e-08	-0.0302	0.0362	0.4041
	Smoking	rs17229285	Intergenic	C	T	0.0155	0.0025	1.270e-09	0.0325	0.0325	0.3172
	Smoking	rs1733760	Intron:PCDH15	C	T	0.0148	0.0025	6.700e-09	-0.0176	0.0325	0.588
	Smoking	rs1737329	Intergenic	G	C	0.017	0.0029	5.080e-09	0.0009	0.0368	0.9799
	Smoking	rs17554906	Intergenic	C	G	0.0142	0.0026	3.140e-08	-0.0347	0.0326	0.2868
	Smoking	rs1759433	Intron:GAPVD1	A	G	0.0154	0.0026	1.690e-09	-0.0569	0.0324	0.0788
	Smoking	rs17616642	Intron:LINC01122	A	G	0.0166	0.003	2.100e-08	0.0337	0.0376	0.3697
	Smoking	rs17692129	Intron:NSF	T	C	0.0196	0.0027	4.570e-13	0.0135	0.0343	0.6942
	Smoking	rs1772572	Intergenic	C	A	0.0169	0.0027	5.620e-10	0.0394	0.0345	0.2531
	Smoking	rs1799068	Intergenic	T	G	0.0166	0.0026	2.590e-10	0.0047	0.0333	0.8867
	Smoking	rs1811739	Intron:LINC02288	A	G	0.0183	0.003	5.970e-10	0.026	0.038	0.4936
	Smoking	rs181508347	Intergenic	G	T	0.0811	0.013	4.950e-10	0.0154	0.1672	0.9268
	Smoking	rs1834306	Intron:MIR100HG	A	G	0.0145	0.0026	1.960e-08	0.0434	0.0331	0.1898
	Smoking	rs1863161	Intergenic	A	G	0.0153	0.0026	2.340e-09	0.0504	0.0327	0.1232
	Smoking	rs1889571	Intron:ADGRB2	G	T	0.0222	0.0038	4.190e-09	-0.024	0.0486	0.6218
	Smoking	rs1901477	Intergenic	G	A	0.0304	0.0026	2.070e-31	-0.047	0.0324	0.1473
	Smoking	rs1910236	Intergenic	A	G	0.0146	0.0026	9.910e-09	0.0109	0.0325	0.7369
	Smoking	rs1927901	Intergenic	T	C	0.0142	0.0026	3.100e-08	-0.0177	0.0326	0.5863
	Smoking	rs1930371	Intergenic	C	T	0.0172	0.003	7.090e-09	0.0241	0.0379	0.5253
	Smoking	rs1931431	Intergenic	C	G	0.0182	0.0026	8.560e-13	0.0067	0.0325	0.8359
	Smoking	rs1935571	Intergenic	T	G	0.0157	0.0026	6.990e-10	0.0599	0.0325	0.0649
	Smoking	rs1937443	Intron:PDE4B	G	C	0.0204	0.0026	1.790e-15	0.0236	0.033	0.4744
	Smoking	rs1944689	Intergenic	T	G	0.0177	0.0031	1.270e-08	0.0487	0.0393	0.2162
	Smoking	rs2010921	Intron:NTM	A	G	0.0174	0.0028	2.470e-10	0.0066	0.0351	0.8516
	Smoking	rs2028269	Intron:THBS4	A	G	0.0162	0.0026	5.190e-10	-0.0074	0.0331	0.8232
	Smoking	rs2063976	Intergenic	C	T	0.0202	0.0027	7.450e-14	-0.0011	0.0344	0.9752
	Smoking	rs2145451	Intergenic	T	C	0.02	0.0032	5.440e-10	-0.0672	0.0414	0.105
	Smoking	rs2155646	Intron:NCAM1	C	T	0.0378	0.0026	9.440e-48	0.0425	0.0333	0.2014
	Smoking	rs2173019	Intron:TENM2	A	T	0.0282	0.0033	2.980e-17	-0.0213	0.0425	0.6166
	Smoking	rs221988	Intergenic	A	C	0.0149	0.0026	1.430e-08	0.044	0.0338	0.1934
	Smoking	rs2276825	Intron:STIMATE|TMEM110-MUSTN1	C	T	0.0189	0.003	1.890e-10	0.0633	0.0394	0.1079
	Smoking	rs2279829	Utr3:ZIC4	C	T	0.0174	0.0031	2.050e-08	0.0405	0.0395	0.3047
	Smoking	rs2289791	Intron:SMAD3	G	T	0.0177	0.003	2.010e-09	0.0726	0.0378	0.0549
	Smoking	rs2306866	Intron:CACNA1D	A	T	0.0167	0.0026	1.890e-10	-0.0253	0.0332	0.4468
	Smoking	rs2319545	Intergenic	A	C	0.0232	0.0036	8.300e-11	0.0552	0.0448	0.2178
	Smoking	rs2344976	Intron:ZNF207	T	C	0.0151	0.0026	7.980e-09	-0.0352	0.0335	0.2932
	Smoking	rs2359180	Intergenic	A	G	0.0144	0.0026	4.980e-08	-0.0093	0.0553	0.8659
	Smoking	rs2378662	Intron:LOC101927575	A	G	0.0152	0.0026	2.670e-09	-0.0114	0.0327	0.7265
	Smoking	rs238896	Intron:ZBTB16	G	A	0.0169	0.0025	3.650e-11	-0.0075	0.0324	0.8162
	Smoking	rs2526390	Intron:SEMA3F|SEMA3F-AS1	T	C	0.0205	0.0027	3.620e-14	-0.0163	0.0348	0.6394
	Smoking	rs2539706	Intergenic	A	G	0.0162	0.0026	1.950e-10	0.0147	0.0325	0.6512
	Smoking	rs2587507	Intergenic	T	C	0.0147	0.0025	8.690e-09	-0.0114	0.0322	0.7239
	Smoking	rs2637869	Intergenic	A	G	0.0182	0.0028	6.540e-11	-0.0264	0.0355	0.4578
	Smoking	rs2710634	Intron:BIRC6	T	C	0.0178	0.0026	3.360e-12	0.069	0.0325	0.0338
	Smoking	rs2734390	Intron:FHIT	G	A	0.0148	0.0026	2.090e-08	-0.0177	0.0338	0.6003
	Smoking	rs2796793	Intergenic	A	G	0.0145	0.0026	1.550e-08	-0.0174	0.0326	0.5937
	Smoking	rs281296	Intron:SEMA6D	A	G	0.0247	0.0027	1.590e-20	-0.0384	0.034	0.2577
	Smoking	rs28408682	Intergenic	G	A	0.0167	0.0026	1.410e-10	-0.041	0.0331	0.2159
	Smoking	rs28441558	Intron:CHD3	T	C	0.0356	0.0055	1.240e-10	-0.1182	0.0688	0.086
	Smoking	rs28717373	Intergenic	C	T	0.0165	0.0027	6.160e-10	-0.0146	0.0338	0.6654
	Smoking	rs2901785	Intron:LOC102724601	G	A	0.0173	0.0026	1.470e-11	0.0354	0.0326	0.2777
	Smoking	rs290601	Intergenic	T	C	0.0163	0.0029	1.140e-08	-0.0159	0.0364	0.662
	Smoking	rs2925128	Intergenic	T	C	0.0168	0.0027	3.670e-10	-0.0063	0.0334	0.85
	Smoking	rs2938134	Intergenic	C	A	0.0175	0.0028	3.140e-10	-0.022	0.0346	0.5254
	Smoking	rs2939756	Intron:LRRC4C	G	A	0.0157	0.0026	7.450e-10	0.0184	0.0326	0.5712
	Smoking	rs2952251	Intron:MSRA	G	A	0.0164	0.003	4.240e-08	0.0913	0.0369	0.0134
	Smoking	rs2959084	Intron:PHF21A	A	G	0.0171	0.0028	9.820e-10	0.0448	0.0356	0.2079
	Smoking	rs301807	Intron:LOC102724552|RERE	G	A	0.018	0.0026	2.500e-12	-0.0196	0.0329	0.55
	Smoking	rs3098272	Intergenic	A	C	0.0178	0.0032	2.080e-08	0.0806	0.0404	0.046
	Smoking	rs3115418	Intergenic	T	C	0.0142	0.0026	2.790e-08	0.0224	0.0326	0.492
	Smoking	rs3172494	Utr3:IP6K2	G	T	0.0291	0.004	3.400e-13	-0.0001	0.0525	0.9982
	Smoking	rs3218116	Intergenic	C	T	0.0198	0.0029	1.050e-11	0.0814	0.0369	0.0274
	Smoking	rs329124	Intron:JADE2	A	G	0.0164	0.0026	1.960e-10	-0.0217	0.0329	0.5093
	Smoking	rs34342129	Intergenic	T	C	0.0143	0.0025	2.130e-08	0.0756	0.0324	0.0196
	Smoking	rs34399632	Intron:THSD7B	G	A	0.0194	0.003	1.460e-10	-0.0326	0.0373	0.3828
	Smoking	rs34553878	Nonsynonymous:PRRC2B	G	A	0.0247	0.0041	1.170e-09	0.0248	0.052	0.6329
	Smoking	rs34940743	Intron:NRXN3	G	A	0.0159	0.0027	2.800e-09	0.0518	0.034	0.1274
	Smoking	rs34970111	Intron:ITPRIP	C	T	0.0146	0.0026	1.280e-08	0.0518	0.0326	0.1115
	Smoking	rs35375873	Intergenic	G	C	0.027	0.0041	3.290e-11	0.057	0.0519	0.272
	Smoking	rs35656245	Intergenic	A	G	0.0159	0.0029	2.230e-08	-0.0552	0.0367	0.1327
	Smoking	rs357304	Intergenic	C	T	0.0167	0.0029	5.400e-09	-0.0193	0.0369	0.6016
	Smoking	rs359247	Intergenic	T	A	0.022	0.0027	9.890e-17	-0.0129	0.0339	0.7025
	Smoking	rs359431	Intergenic	C	T	0.0142	0.0026	3.160e-08	0.0083	0.0327	0.7998
	Smoking	rs3740977	Intron:DGKZ	C	T	0.0195	0.0034	1.170e-08	0.0066	0.0434	0.8788
	Smoking	rs3764351	Intron:PNMT	G	A	0.0147	0.0027	3.890e-08	-0.0188	0.0344	0.5854
	Smoking	rs3800227	Intron:FOXO3	G	A	0.0172	0.0029	3.640e-09	0.0114	0.0372	0.7592
	Smoking	rs3810496	Intron:ZBTB46	C	T	0.0159	0.0026	1.540e-09	0.0221	0.0335	0.509
	Smoking	rs3811038	Intron:TTL	C	T	0.0191	0.0028	1.580e-11	0.0176	0.0364	0.6293
	Smoking	rs3820277	Intron:IGSF21	G	T	0.0188	0.0026	1.570e-13	0.0269	0.0325	0.4083
	Smoking	rs3843905	Intergenic	C	T	0.0151	0.0026	5.410e-09	0.025	0.0332	0.4511
	Smoking	rs3847244	Intergenic	T	C	0.0187	0.0026	2.600e-13	-0.0168	0.0329	0.6099
	Smoking	rs3850736	Intron:LOC102724623	G	C	0.0191	0.0026	6.430e-14	0.007	0.0325	0.8297
	Smoking	rs3909281	Intergenic	G	T	0.0211	0.0026	1.620e-16	0.0123	0.0329	0.7071
	Smoking	rs3934797	Intergenic	G	A	0.0213	0.0033	1.120e-10	-0.0362	0.0413	0.3806
	Smoking	rs4044321	Intron:TENM2	A	G	0.0226	0.0027	1.750e-17	0.0405	0.0339	0.2312
	Smoking	rs4140932	Intergenic	T	A	0.014	0.0026	4.890e-08	0.0205	0.0328	0.5315
	Smoking	rs42417	Intron:MCTP1	T	C	0.0169	0.0028	8.270e-10	-0.0287	0.0352	0.4147
	Smoking	rs4264267	Intron:TRPC4	T	C	0.0148	0.0026	6.820e-09	-0.0211	0.0326	0.5167
	Smoking	rs4275621	Intergenic	A	G	0.0214	0.0026	3.760e-16	0.021	0.0336	0.5322
	Smoking	rs4310804	Intron:NR2F2-AS1	C	G	0.0182	0.003	7.550e-10	-0.0075	0.0378	0.8422
	Smoking	rs4326350	Intron:XKR6	C	G	0.0176	0.0026	5.160e-12	0.057	0.0324	0.0786
	Smoking	rs4476253	Intergenic	G	A	0.0185	0.003	5.780e-10	0.0486	0.0381	0.202
	Smoking	rs4543050	Intergenic	T	A	0.0222	0.0033	1.450e-11	0.0373	0.0423	0.3777
	Smoking	rs45444697	Intron:ADAM15|DCST1-AS1	G	C	0.0197	0.0031	2.720e-10	0.0105	0.0392	0.7888
	Smoking	rs4674916	Intron:CUL3	C	A	0.018	0.0027	3.060e-11	-0.0436	0.0348	0.2101
	Smoking	rs4674993	Intron:NYAP2	A	G	0.024	0.0032	4.850e-14	-0.0504	0.0406	0.214
	Smoking	rs4727189	Intron:ZNF804B	C	T	0.0149	0.0027	3.000e-08	0.0014	0.0343	0.9663
	Smoking	rs4752018	Intron:SHTN1	A	C	0.0189	0.003	4.420e-10	-0.0315	0.0387	0.4149
	Smoking	rs4759229	Intron:ERBB3	G	A	0.0156	0.0027	6.530e-09	0.0565	0.034	0.0962
	Smoking	rs4785187	Intron:ZNF423	A	G	0.02	0.0031	6.550e-11	0.0107	0.039	0.784
	Smoking	rs4788676	Intron:ZFHX3	T	C	0.0177	0.003	4.920e-09	-0.0379	0.0387	0.327
	Smoking	rs4790874	Intron:SMG6	T	C	0.0174	0.0026	8.430e-12	0.0113	0.0326	0.7278
	Smoking	rs4818005	Intron:BRWD1	G	A	0.0204	0.0026	1.090e-14	-0.07	0.0328	0.0325
	Smoking	rs4822102	Intergenic	C	T	0.0165	0.0026	2.780e-10	-0.0067	0.0334	0.8415
	Smoking	rs4837631	Intron:BRINP1	C	T	0.0154	0.0026	2.030e-09	-0.0558	0.0325	0.0863
	Smoking	rs4877285	Intergenic	G	A	0.0181	0.0027	2.100e-11	-0.0476	0.0351	0.175
	Smoking	rs4886207	Intron:DIAPH3	T	C	0.0162	0.0026	8.780e-10	0.0302	0.0338	0.3719
	Smoking	rs4912332	Intergenic	T	C	0.0141	0.0025	2.940e-08	0.0718	0.0324	0.0267
	Smoking	rs540860	Intergenic	G	A	0.0176	0.0026	5.750e-12	0.0108	0.0326	0.7408
	Smoking	rs55786907	Intergenic	G	A	0.0194	0.0035	1.840e-08	-0.039	0.0449	0.3845
	Smoking	rs55913542	Intron:BCL11B	T	G	0.0186	0.0034	3.250e-08	-0.0789	0.0425	0.0633
	Smoking	rs55944129	Intergenic	T	C	0.0176	0.0029	1.060e-09	-0.0468	0.0367	0.2021
	Smoking	rs56208390	Intergenic	G	A	0.0216	0.0039	2.680e-08	0.0616	0.0502	0.2197
	Smoking	rs56367474	Intergenic	C	T	0.0173	0.0028	4.200e-10	-0.048	0.035	0.1705
	Smoking	rs56902655	Intergenic	T	G	0.0219	0.0037	4.090e-09	0.0897	0.0475	0.0587
	Smoking	rs57153235	Intron:CADM2	T	G	0.0194	0.0027	1.560e-12	0.0367	0.0349	0.2921
	Smoking	rs58400863	Intron:LINC02497	G	A	0.0202	0.0027	4.890e-14	-0.0491	0.0343	0.1526
	Smoking	rs586699	Intron:FAT3	G	A	0.0148	0.0026	7.290e-09	0.0541	0.0326	0.0965
	Smoking	rs59537158	Intergenic	T	C	0.0225	0.0031	4.620e-13	-0.0585	0.0389	0.1322
	Smoking	rs6011779	Intron:CHRNA4	C	T	0.0192	0.0032	2.830e-09	0.0584	0.0414	0.1582
	Smoking	rs6050446	Nonsynonymous:ENTPD6	G	A	0.0544	0.0076	8.800e-13	0.2084	0.0919	0.0234
	Smoking	rs6073075	Intergenic	T	A	0.0187	0.0034	2.440e-08	0.0189	0.0431	0.6615
	Smoking	rs60833441	Intergenic	A	G	0.0143	0.0026	2.280e-08	-0.024	0.0326	0.4617
	Smoking	rs61533748	Intergenic	C	T	0.0174	0.0026	2.820e-11	0.0211	0.0334	0.5278
	Smoking	rs61884449	Intron:NRXN2	T	C	0.02	0.0036	2.320e-08	0.041	0.0455	0.3671
	Smoking	rs61886926	Intron:RPS6KA4	C	T	0.0179	0.0026	7.300e-12	0.0011	0.0331	0.9733
	Smoking	rs619087	Intergenic	G	A	0.0143	0.0026	3.100e-08	-0.052	0.0328	0.113
	Smoking	rs61959481	Intergenic	G	A	0.0203	0.0031	7.950e-11	-0.045	0.0423	0.2877
	Smoking	rs62007780	Intron:LINGO1	G	T	0.0159	0.0026	7.480e-10	0.0148	0.0327	0.6504
	Smoking	rs62052916	Intron:LINC01572	A	T	0.0319	0.005	1.620e-10	-0.0071	0.0621	0.9092
	Smoking	rs62098013	Intron:DCC	A	G	0.0177	0.0026	2.240e-11	0.0069	0.0341	0.8389
	Smoking	rs62106258	Intergenic	T	C	0.0455	0.006	3.330e-14	0.1191	0.0755	0.1148
	Smoking	rs62137126	Intergenic	A	G	0.0237	0.0039	1.310e-09	0.0098	0.05	0.844
	Smoking	rs62180324	Intron:WDPCP	G	A	0.0195	0.0031	3.910e-10	-0.0014	0.0394	0.9708
	Smoking	rs62193862	Intergenic	A	G	0.0238	0.0042	1.990e-08	-0.0352	0.0544	0.5179
	Smoking	rs62246017	Intron:FOXP1	G	A	0.0162	0.0027	3.030e-09	-0.0513	0.0351	0.1437
	Smoking	rs62340589	Intron:GPM6A	C	G	0.0174	0.0032	4.310e-08	0.0106	0.0403	0.7926
	Smoking	rs62618693	Nonsynonymous:QSER1	C	T	0.0353	0.0063	2.090e-08	-0.1855	0.0783	0.0178
	Smoking	rs6265	Nonsynonymous:BDNF	C	T	0.0293	0.0033	2.810e-19	-0.0648	0.0414	0.1178
	Smoking	rs6437769	Intergenic	T	C	0.0142	0.0026	3.740e-08	0.0134	0.0329	0.684
	Smoking	rs6438436	Intergenic	T	C	0.0247	0.0033	5.330e-14	0.0148	0.0424	0.7266
	Smoking	rs644740	Intron:OVOL1	C	T	0.0141	0.0026	3.670e-08	0.0343	0.0325	0.2919
	Smoking	rs6452785	Intron:TMEM161B-AS1	C	T	0.0269	0.0026	4.690e-26	0.0208	0.0326	0.5239
	Smoking	rs6474609	Intergenic	T	A	0.0156	0.0026	1.710e-09	-0.0126	0.0332	0.7042
	Smoking	rs6497840	Intergenic	A	G	0.0228	0.0029	2.010e-15	0.0082	0.0359	0.8199
	Smoking	rs6568832	Intron:MIR548H3|MMS22L	A	G	0.0189	0.003	1.740e-10	-0.0034	0.0376	0.9283
	Smoking	rs67050670	Intergenic	A	G	0.0203	0.003	2.340e-11	0.0374	0.0385	0.3317
	Smoking	rs6730325	Intergenic	G	A	0.0146	0.0026	2.100e-08	0.0165	0.0332	0.6194
	Smoking	rs6731872	Intergenic	G	T	0.0316	0.0034	5.350e-21	0.0192	0.0428	0.6547
	Smoking	rs6750107	Intron:CTNNA2	A	G	0.0146	0.0026	2.600e-08	0.0069	0.0334	0.8372
	Smoking	rs6750529	Intron:LINC01934	T	C	0.0199	0.0029	9.260e-12	0.0781	0.0369	0.0341
	Smoking	rs6756212	Intergenic	C	T	0.0339	0.0026	3.490e-40	-0.018	0.0326	0.5811
	Smoking	rs67777803	Intron:SEZ6	G	T	0.0246	0.0034	3.180e-13	0.0042	0.043	0.9227
	Smoking	rs6782116	Intron:ROBO2	C	T	0.0147	0.0026	1.460e-08	0.0308	0.033	0.3506
	Smoking	rs6874731	Intron:RASGRF2	G	T	0.0153	0.0025	1.830e-09	-0.0315	0.0327	0.3357
	Smoking	rs6890961	Intron:TENM2	C	T	0.0193	0.0026	2.130e-13	-0.0652	0.0335	0.0516
	Smoking	rs6936160	Intergenic	T	C	0.0201	0.0028	4.200e-13	0.0713	0.0353	0.0432
	Smoking	rs6948707	Intron:MAD1L1	G	T	0.0243	0.0026	4.240e-21	-0.045	0.0329	0.1705
	Smoking	rs6968380	Intergenic	G	A	0.0234	0.0027	1.050e-17	-0.0111	0.0352	0.7534
	Smoking	rs6986430	Intron:RUNX1T1	T	C	0.0243	0.0031	1.990e-15	-0.0269	0.0388	0.4883
	Smoking	rs6993429	Intergenic	C	A	0.0191	0.0026	9.870e-14	0.0153	0.0326	0.64
	Smoking	rs7024924	Intergenic	C	T	0.0189	0.0034	1.900e-08	0.0071	0.0425	0.8676
	Smoking	rs7026534	Intron:MED27	T	G	0.0166	0.0028	2.680e-09	0.0215	0.0355	0.5449
	Smoking	rs7072776	Intergenic	A	G	0.022	0.0028	5.660e-15	0.1158	0.0363	0.0014
	Smoking	rs7134009	Intergenic	T	C	0.0158	0.0029	4.300e-08	0.0016	0.0361	0.9652
	Smoking	rs71367544	Intergenic	T	C	0.0206	0.0032	8.540e-11	-0.0234	0.0399	0.5576
	Smoking	rs71592686	Intron:ELOVL7	C	T	0.0207	0.0029	3.850e-13	0.0848	0.0362	0.0192
	Smoking	rs71602617	Intergenic	C	T	0.0178	0.0032	2.100e-08	-0.0355	0.0399	0.3731
	Smoking	rs7188873	Intron:TNRC6A	G	A	0.0203	0.0026	8.460e-15	-0.0108	0.0334	0.7459
	Smoking	rs7192140	Intron:GRIN2A	T	C	0.0169	0.0025	3.400e-11	-0.0069	0.0326	0.832
	Smoking	rs72780746	Intergenic	T	C	0.0258	0.0034	2.050e-14	-0.0321	0.0434	0.4593
	Smoking	rs72789626	Intron:EFNA5	T	A	0.0256	0.0037	5.130e-12	-0.0236	0.0473	0.6176
	Smoking	rs72790288	Intron:ALK	G	A	0.0455	0.0077	3.280e-09	-0.0445	0.0962	0.6434
	Smoking	rs72898831	Intergenic	A	G	0.0244	0.0035	4.140e-12	-0.0432	0.0443	0.3289
	Smoking	rs72938304	Intergenic	G	A	0.0272	0.004	1.360e-11	0.0744	0.0507	0.1418
	Smoking	rs73008357	Intergenic	A	C	0.0223	0.004	2.440e-08	0.0367	0.0502	0.4651
	Smoking	rs7333559	Intron:CLYBL|LOC101927437	G	A	0.0232	0.0031	5.940e-14	-0.0483	0.04	0.2277
	Smoking	rs73831818	Intron:ERC2	G	A	0.032	0.0055	5.460e-09	0.0679	0.0667	0.3091
	Smoking	rs74697736	Intergenic	A	G	0.0223	0.0028	2.430e-15	-0.0518	0.0358	0.1479
	Smoking	rs748832	Intergenic	G	A	0.0172	0.0026	6.600e-11	0.0107	0.0336	0.7497
	Smoking	rs7505855	Intron:NOL4	C	T	0.017	0.0026	5.310e-11	-0.0277	0.033	0.4012
	Smoking	rs75210106	Intron:TTL	C	T	0.0187	0.0033	2.330e-08	0.0432	0.043	0.3149
	Smoking	rs75674569	Intron:HS6ST3	G	A	0.0253	0.0043	2.580e-09	0.0068	0.0544	0.9008
	Smoking	rs7585579	Intergenic	G	C	0.0204	0.0026	5.480e-15	-0.0359	0.0328	0.2732
	Smoking	rs75919030	Intron:CA10	T	C	0.021	0.0029	3.350e-13	-0.0022	0.037	0.9528
	Smoking	rs7598402	Intron:NRXN1	C	G	0.0147	0.0025	7.380e-09	0.0425	0.0326	0.1925
	Smoking	rs7600835	Intergenic	G	A	0.0151	0.0027	1.800e-08	-0.0467	0.0346	0.1765
	Smoking	rs7631379	Intron:SOX2-OT	C	T	0.0208	0.0032	3.940e-11	0.0854	0.0397	0.0315
	Smoking	rs7640107	Intron:FHIT	C	T	0.0142	0.0026	3.460e-08	0.0175	0.0328	0.5941
	Smoking	rs76460663	Intergenic	C	G	0.0423	0.0064	4.150e-11	-0.0138	0.0837	0.8691
	Smoking	rs7657022	Intergenic	G	A	0.0183	0.0025	7.340e-13	0.0228	0.0325	0.4832
	Smoking	rs76608582	Intron:HDGFL2	C	A	0.0345	0.0059	4.880e-09	0.0296	0.0805	0.713
	Smoking	rs76841737	Intergenic	C	G	0.0231	0.0042	3.260e-08	0.0949	0.0527	0.0718
	Smoking	rs7696257	Intergenic	A	G	0.0153	0.0026	6.780e-09	0.0235	0.0341	0.4909
	Smoking	rs77215829	Intron:HECTD4	A	C	0.024	0.0038	2.020e-10	-0.1499	0.0479	0.0017
	Smoking	rs77283305	Intron:CHCHD3	G	A	0.0152	0.0028	3.910e-08	-0.0342	0.0349	0.3268
	Smoking	rs7743165	Intergenic	G	T	0.0193	0.0025	4.150e-14	0.0302	0.0324	0.3517
	Smoking	rs7802996	Intron:MAGI2	C	T	0.0209	0.0034	1.060e-09	0.0163	0.0435	0.7081
	Smoking	rs7809303	Intron:AUTS2	G	A	0.0214	0.0027	3.480e-15	-0.0415	0.0347	0.2316
	Smoking	rs7836565	Intron:PXDNL	C	T	0.0155	0.0028	4.360e-08	-0.0097	0.0358	0.7871
	Smoking	rs7867822	Intron:FOCAD	A	G	0.0151	0.0027	2.760e-08	0.0461	0.0346	0.1827
	Smoking	rs7901883	Intron:BTRC	G	A	0.0193	0.003	1.980e-10	-0.0642	0.0386	0.0961
	Smoking	rs7920501	Intergenic	T	A	0.0155	0.0026	1.250e-09	-0.0071	0.0326	0.8287
	Smoking	rs7921378	Intron:ARID5B	G	C	0.0233	0.0025	6.100e-20	-0.0273	0.0325	0.401
	Smoking	rs7929518	Intron:EED	G	A	0.0192	0.003	2.550e-10	-0.0203	0.0392	0.6041
	Smoking	rs7943721	Intergenic	G	A	0.0212	0.0034	3.580e-10	-0.046	0.0434	0.2899
	Smoking	rs79476395	Intergenic	G	A	0.0334	0.0049	1.040e-11	-0.0027	0.0618	0.9649
	Smoking	rs7969559	Intron:CPSF6	A	G	0.017	0.0028	1.530e-09	-0.0339	0.0362	0.3493
	Smoking	rs8005334	Intron:NRXN3	G	T	0.0167	0.0027	3.440e-10	0.0043	0.0335	0.8981
	Smoking	rs8027457	Intron:IGF1R	C	T	0.0153	0.0025	1.880e-09	0.0057	0.0324	0.8599
	Smoking	rs8050598	Intergenic	T	C	0.0187	0.0029	1.760e-10	0.0372	0.0384	0.3326
	Smoking	rs8083764	Intron:DCC	G	T	0.016	0.0028	7.970e-09	0.0214	0.0349	0.5394
	Smoking	rs8096225	Intron:MIR924HG	C	A	0.0155	0.0028	2.630e-08	0.0314	0.0351	0.3721
	Smoking	rs8103660	Intron:ELL	C	T	0.0158	0.0027	3.030e-09	0.0414	0.0338	0.2214
	Smoking	rs876793	Intron:RYR2	T	C	0.0179	0.0027	5.690e-11	-0.0418	0.0341	0.2208
	Smoking	rs910912	Intergenic	T	C	0.0168	0.0029	7.820e-09	-0.0519	0.0364	0.1547
	Smoking	rs925524	Synonymous:MAST2	G	A	0.0156	0.0028	2.940e-08	-0.0248	0.0356	0.4851
	Smoking	rs9288999	Intron:ZBTB20	A	G	0.0174	0.0029	1.500e-09	0.0065	0.0376	0.8621
	Smoking	rs9302604	Intergenic	G	A	0.0187	0.0026	3.290e-13	-0.003	0.0327	0.9274
	Smoking	rs9323328	Intergenic	A	G	0.0142	0.0026	2.550e-08	0.0054	0.0326	0.8688
	Smoking	rs9331343	Intron:TMEM242	T	C	0.0141	0.0026	3.900e-08	-0.0348	0.0329	0.2897
	Smoking	rs9423279	Intergenic	C	G	0.0186	0.0027	3.060e-12	-0.0467	0.0348	0.1791
	Smoking	rs951740	Intron:PTPRF	A	G	0.0295	0.0026	3.820e-29	0.0201	0.0335	0.548
	Smoking	rs9538162	Intergenic	C	T	0.0174	0.0026	1.760e-11	-0.0585	0.0329	0.0753
	Smoking	rs9540731	Intron:PCDH9	C	T	0.0177	0.0025	3.420e-12	0.0037	0.0324	0.9098
	Smoking	rs9545155	Intergenic	T	C	0.0161	0.0026	3.040e-10	-0.0307	0.0324	0.3446
	Smoking	rs9627272	Intergenic	G	C	0.0155	0.0026	2.420e-09	0.0309	0.0333	0.3536
	Smoking	rs963354	Intergenic	A	C	0.015	0.0027	4.210e-08	-0.0508	0.0346	0.1424
	Smoking	rs9787523	Intron:SORCS3	T	C	0.0156	0.0026	1.420e-09	-0.0005	0.0333	0.9881
	Smoking	rs9826984	Intergenic	G	A	0.0141	0.0026	3.870e-08	0.0769	0.0326	0.0184
	Smoking	rs9841807	Intergenic	T	C	0.0163	0.0029	1.350e-08	-0.0334	0.0362	0.3573
	Smoking	rs9850597	Intergenic	G	A	0.0186	0.0033	1.650e-08	0.024	0.042	0.5677
	Smoking	rs986714	Intergenic	A	T	0.016	0.0026	4.130e-10	-0.0528	0.0326	0.1057
	Smoking	rs9922607	Intergenic	C	T	0.0222	0.0032	3.420e-12	-0.0158	0.0402	0.6937
	Smoking	rs9936784	Intergenic	G	T	0.014	0.0026	4.330e-08	0.0085	0.0325	0.7945
	Smoking	rs9941217	Intergenic	C	G	0.0186	0.0027	3.500e-12	-0.0181	0.0339	0.593
	Smoking	rs9987376	Intergenic	T	G	0.0205	0.0026	2.010e-15	-0.0712	0.0329	0.0303
	Alcohol	rs10004020	Intergenic	A	G	0.0091	0.0016	2.43e-08	0.0437	0.036	0.225535
	Alcohol	rs10028756	Intergenic	G	A	0.0186	0.0022	1.16e-17	0.0208	0.0477	0.662118
	Alcohol	rs10085696	Intron:AUTS2	A	G	0.0114	0.0019	1.12e-09	-0.071	0.0419	0.0900394
	Alcohol	rs10236149	Intron:ARPC1B	A	G	0.0135	0.0022	1.18e-09	0.0126	0.0489	0.796655
	Alcohol	rs10438820	Intron:RPTOR	T	C	0.009	0.0016	1.76e-08	-0.0297	0.0353	0.399996
	Alcohol	rs10506274	Intron:ACSS3	G	T	0.009	0.0015	5.78e-10	0.015	0.0325	0.644685
	Alcohol	rs10750025	Intergenic	T	C	0.0103	0.0016	4.89e-11	0.0015	0.035	0.965708
	Alcohol	rs10753661	Intergenic	G	A	0.0086	0.0016	3.76e-08	-0.0066	0.0349	0.851056
	Alcohol	rs10876188	Intron:SLC4A8	C	T	0.008	0.0015	4.84e-08	0.0418	0.0325	0.198073
	Alcohol	rs10978550	Intergenic	T	C	0.0117	0.0018	7.15e-11	-0.0276	0.0404	0.494192
	Alcohol	rs11030084	Intron:BDNF-AS|LINC00678	C	T	0.0106	0.0019	1.72e-08	-0.0596	0.0416	0.152017
	Alcohol	rs1104608	Intergenic	G	C	0.011	0.0015	1.05e-13	-0.0195	0.0331	0.55614
	Alcohol	rs1123285	Intron:OTX2	C	G	0.0089	0.0015	8.14e-09	0.0208	0.0348	0.549734
	Alcohol	rs113443718	Intron:SEZ6L2	G	A	0.0102	0.0016	1.19e-10	-0.0871	0.0352	0.0134697
	Alcohol	rs11625650	Intron:KIF26A	G	A	0.0096	0.0017	2.89e-08	-0.0294	0.038	0.438728
	Alcohol	rs11692435	Nonsynonymous:ACTR1B	A	G	0.0174	0.0026	2.53e-11	-0.0247	0.061	0.685286
	Alcohol	rs11739827	Intron:TENM2	G	T	0.0084	0.0015	1.18e-08	-0.0627	0.0329	0.0566784
	Alcohol	rs11940694	Intron:KLB	G	A	0.0259	0.0015	3.03e-68	0.0303	0.0334	0.365122
	Alcohol	rs12088813	Intron:PDE4B	A	C	0.0093	0.0016	1.58e-08	0.009	0.0364	0.805114
	Alcohol	rs1217091	Intergenic	C	T	0.0122	0.0019	7.05e-11	0.0281	0.0414	0.498013
	Alcohol	rs1229984	Nonsynonymous:ADH1B	C	T	0.1505	0.0039	<2,2e-308	0.0222	0.1046	0.831836
	Alcohol	rs12499107	Intergenic	G	A	0.0127	0.0022	4.45e-09	0.0647	0.0477	0.175531
	Alcohol	rs1260326	Nonsynonymous:GCKR	C	T	0.0209	0.0015	8.05e-45	0.0086	0.0331	0.795053
	Alcohol	rs12651313	Intergenic	C	G	0.0086	0.0015	3.79e-09	-0.0015	0.0327	0.963766
	Alcohol	rs12655091	Intergenic	G	A	0.0083	0.0015	1.25e-08	-0.059	0.0326	0.070217
	Alcohol	rs12795042	Intron:LOC646522	A	C	0.0083	0.0015	3.25e-08	0.0004	0.0339	0.991034
	Alcohol	rs12907323	Intron:AGBL1	G	A	0.0085	0.0015	9.93e-09	0.0544	0.0331	0.100211
	Alcohol	rs13024996	Intron:ARHGAP15	C	A	0.0109	0.0015	5.72e-13	-0.0074	0.0335	0.825869
	Alcohol	rs13032049	Intron:WDPCP	G	A	0.0102	0.0016	3e-10	0.0149	0.0362	0.680714
	Alcohol	rs13066454	Intergenic	C	T	0.0088	0.0015	4.13e-09	0.0486	0.0331	0.142353
	Alcohol	rs13094887	Intergenic	A	T	0.0103	0.0016	8.57e-11	-0.0072	0.0354	0.839197
	Alcohol	rs13107325	Nonsynonymous:SLC39A8	C	T	0.0275	0.0028	1.53e-22	0.106	0.0619	0.086604
	Alcohol	rs13250583	Intergenic	C	T	0.0097	0.0018	4.7e-08	-0.0735	0.0396	0.063259
	Alcohol	rs13383034	Intron:LINC01833	T	C	0.0149	0.0016	6.31e-22	-0.0514	0.0351	0.143743
	Alcohol	rs17029090	Synonymous:C4orf17	A	G	0.0491	0.0052	4.75e-21	-0.058	0.1185	0.624397
	Alcohol	rs1713676	Intergenic	A	G	0.008	0.0015	4.29e-08	-0.0356	0.0325	0.272459
	Alcohol	rs17177078	Intron:TNRC6A	C	T	0.0223	0.003	1.27e-13	0.0183	0.0708	0.796152
	Alcohol	rs17665139	Intergenic	C	T	0.0116	0.002	1.59e-08	-0.0153	0.0455	0.736613
	Alcohol	rs2011092	Intron:ZBTB38	T	C	0.0089	0.0015	7.35e-09	-0.0029	0.0342	0.932884
	Alcohol	rs2165670	Intergenic	A	G	0.0231	0.0024	1.67e-22	0.1433	0.0536	0.00747052
	Alcohol	rs2178197	Intron:GPN1	A	G	0.0088	0.0015	2.45e-09	-0.0441	0.0329	0.180341
	Alcohol	rs2180870	Intron:ARID4A	T	C	0.0122	0.0021	1.12e-08	0.0073	0.048	0.879302
	Alcohol	rs2472297	Intergenic	T	C	0.0106	0.0017	3.1e-10	0.0166	0.0368	0.651423
	Alcohol	rs2764771	Intergenic	A	G	0.0099	0.0016	4.02e-10	-0.116	0.0354	0.00103293
	Alcohol	rs281379	Intergenic	A	G	0.0137	0.0015	4.91e-21	0.0318	0.0326	0.328776
	Alcohol	rs2854334	Intergenic	G	A	0.0092	0.0015	7.51e-10	-0.0139	0.0335	0.677156
	Alcohol	rs28601761	Intergenic	G	C	0.0091	0.0015	7.17e-10	0.0098	0.0333	0.769199
	Alcohol	rs28680958	Intron:ZBTB37	G	A	0.011	0.0018	5.13e-10	0.0102	0.0393	0.795268
	Alcohol	rs28929474	Nonsynonymous:SERPINA1	C	T	0.0368	0.0054	1.34e-11	0.0274	0.1154	0.8125
	Alcohol	rs35034355	Intron:ORC5	G	A	0.0081	0.0015	2.87e-08	0.0562	0.0324	0.0825401
	Alcohol	rs36052336	Intron:ADH1C	A	G	0.0184	0.003	1.23e-09	0.0095	0.0666	0.886502
	Alcohol	rs3748034	Nonsynonymous:HGFAC	G	T	0.0117	0.0021	1.67e-08	-0.0065	0.0464	0.888605
	Alcohol	rs378421	Intergenic	G	A	0.0112	0.0015	4.83e-14	-0.0573	0.0331	0.0838085
	Alcohol	rs3803800	Nonsynonymous:TNFSF12-TNFSF13|TNFSF13	G	A	0.0114	0.0018	1.5e-10	0.0089	0.0396	0.823325
	Alcohol	rs3809162	Intergenic	G	A	0.0091	0.0015	1.19e-09	0.0135	0.033	0.681884
	Alcohol	rs4092465	Intergenic	A	G	0.0083	0.0015	4.39e-08	-0.0096	0.0341	0.778952
	Alcohol	rs4501255	Intron:BEND4	G	C	0.0107	0.0017	4.83e-10	0.0246	0.0382	0.520087
	Alcohol	rs4548913	Intron:SRR	G	A	0.0084	0.0015	3.11e-08	0.0243	0.0338	0.472782
	Alcohol	rs4690727	Intron:INPP4B	G	C	0.0108	0.0016	2.43e-11	0.0127	0.0364	0.726422
	Alcohol	rs4699791	Intergenic	A	G	0.0186	0.0025	6.58e-14	-0.0233	0.0548	0.670562
	Alcohol	rs4815364	Intron:ACSS1	A	G	0.0086	0.0015	1.02e-08	-0.012	0.0333	0.71826
	Alcohol	rs4842786	Intergenic	G	A	0.0088	0.0015	2.73e-09	-0.0402	0.0329	0.222363
	Alcohol	rs4916723	Intron:LINC00461	A	C	0.01	0.0015	1.72e-11	0.0125	0.0331	0.70719
	Alcohol	rs4938230	Intergenic	A	C	0.0128	0.002	1.48e-10	0.0373	0.0454	0.411943
	Alcohol	rs500321	Intergenic	A	T	0.0097	0.0017	4.92e-09	-0.0303	0.0365	0.406738
	Alcohol	rs5024204	Intron:PTGER3	T	A	0.0097	0.0016	2.55e-09	-0.0387	0.0366	0.290405
	Alcohol	rs55872084	Intron:SGCD	T	G	0.01	0.0017	6.32e-09	-0.0138	0.0378	0.714557
	Alcohol	rs55932213	Intergenic	G	A	0.0095	0.0017	9.55e-09	0.0499	0.0378	0.186775
	Alcohol	rs56030824	Intron:SPI1	G	A	0.0116	0.0016	1.15e-13	-0.0344	0.0347	0.320753
	Alcohol	rs561222871	Intron:ADH1C	C	T	0.0388	0.0036	6.56e-27	-0.1574	1.0355	0.879178
	Alcohol	rs56337305	Intergenic	T	C	0.0096	0.0015	1.63e-10	0.0096	0.0336	0.776211
	Alcohol	rs58107686	Intron:PHC2	C	A	0.0097	0.0016	7.79e-10	-0.0267	0.0345	0.43895
	Alcohol	rs60654199	Intron:RASA2	C	A	0.0167	0.003	2.85e-08	0.0051	0.0648	0.936884
	Alcohol	rs62044525	Intergenic	C	G	0.0122	0.0019	1.03e-10	-0.0274	0.0416	0.509617
	Alcohol	rs62250685	Intron:CADM2	A	G	0.0144	0.0015	1.05e-21	0.0006	0.0334	0.984557
	Alcohol	rs6460047	Intergenic	C	T	0.0116	0.0018	9.69e-11	-0.0337	0.0399	0.399078
	Alcohol	rs6787172	Intron:RSRC1	T	G	0.008	0.0015	4.27e-08	-0.0618	0.0327	0.058963
	Alcohol	rs682011	Intergenic	C	T	0.0082	0.0015	2.22e-08	0.0096	0.0326	0.768673
	Alcohol	rs6951574	Intergenic	C	T	0.0132	0.0015	1.58e-19	-0.0788	0.0328	0.0162631
	Alcohol	rs705687	Intergenic	A	G	0.0109	0.0018	8.15e-10	0.0375	0.0391	0.336691
	Alcohol	rs7074871	Intergenic	G	A	0.0094	0.0017	1.86e-08	-0.0999	0.037	0.00690248
	Alcohol	rs7185555	Intergenic	G	C	0.0111	0.002	4.24e-08	-0.0003	0.0445	0.995519
	Alcohol	rs72859280	Intergenic	T	G	0.0229	0.0039	4.44e-09	-0.0749	0.0869	0.388549
	Alcohol	rs74664784	Intron:CADM2	T	C	0.0127	0.0016	1.58e-14	0.4178	0.7731	0.588901
	Alcohol	rs7682824	Intergenic	T	C	0.0084	0.0015	2.77e-08	0.0069	0.0463	0.881036
	Alcohol	rs77165542	Intergenic	C	T	0.026	0.004	5.63e-11	0.065	0.0887	0.464143
	Alcohol	rs79139602	Intron:C4orf17	T	A	0.0603	0.0051	1.8e-32	0.0335	0.1158	0.772658
	Alcohol	rs7950166	Intron:TRIM66	C	T	0.0098	0.0015	9.89e-11	0.0186	0.0339	0.583447
	Alcohol	rs79616692	Intron:LINC01572	C	G	0.0163	0.0024	4.11e-12	-0.034	0.0525	0.517701
	Alcohol	rs823114	Intergenic	A	G	0.0088	0.0015	2.31e-09	0.0191	0.0326	0.556777
	Alcohol	rs828867	Utr3:TET3	A	G	0.0088	0.0015	2.15e-09	-0.0231	0.0331	0.485247
	Alcohol	rs9607814	Intergenic	C	A	0.0102	0.0019	4.31e-08	0.0628	0.0411	0.12616
	Alcohol	rs9838144	Intron:CPNE4	G	C	0.01	0.0018	2.65e-08	0.0189	0.0402	0.638732
	Alcohol	rs9950000	Intron:TCF4	C	T	0.0091	0.0015	9.38e-10	0.0254	0.0333	0.445053
	Beta, beta coefficient; EA, effect allele; OA, other allele; SE, standard error; SNP, single nucleotide polymorphism.

[truncated: 17 more sheets: UKBB_Cervix, UKBB_Testis, UKBB_Bladder, UKBB_Kidney, UKBB_Brain, UKBB_Head, UKBB_Oeso, UKBB_Stomach, UKBB_CRC, UKBB_Pancreas, UKBB_Leukaemia, UKBB_NHL, UKBB_Myeloma, UKBB_Melanoma, UKBB_Overall, Figure1_values, Figure2_values]
